# Supplementary material for: Shotgun Proteomics Analysis, Functional Networks, and Peptide Biomarkers for Seafood-Originating Biogenic-Amine-Producing Bacteria
Source: Int J Mol Sci. 2023 Apr 22;24(9):7704. doi: 10.3390/ijms24097704 (PMC10178689; doi:10.3390/ijms24097704)
Supplement: Supplementary file 1 [file ijms-24-07704-s001.zip]

Archive with 5 entries (5 files):
- Supplementary_Data_1.xlsx
- Supplementary_Data_2.xlsx
- Supplementary_Data_3.xls
- Supplementary_Data_4.xlsx
- Supplementary_Data_5.xlsx
