# Supplementary material for: Shotgun Proteomics Analysis, Functional Networks, and Peptide Biomarkers for Seafood-Originating Biogenic-Amine-Producing Bacteria
Source: Int J Mol Sci. 2023 Apr 22;24(9):7704. doi: 10.3390/ijms24097704 (PMC10178689; doi:10.3390/ijms24097704)
Supplement: Supplementary file 1 [file ijms-24-07704-s001.zip › Supplementary_Data_1.xlsx]

## Sheet: Complete_Dataset_PSMs
Confidence	Identifying Node Type	Identifying Node	Search ID	Identifying Node No	PSM Ambiguity	Sequence	Annotated Sequence	Modifications	# Proteins	Master Protein Accessions	Master Protein Descriptions	Gene	Protein Accessions	Protein Descriptions	# Missed Cleavages	Charge	Original Precursor Charge	DeltaScore	DeltaCn	Rank	Search Engine Rank	Concatenated Rank	m/z [Da]	Aligned m/z [Da]	MH+ [Da]	Theo. MH+ [Da]	DeltaM [ppm]	Deltam/z [Da]	Ions Matched	Matched Ions	Total Ions	Intensity	Activation Type	MS Order	Isolation Interference [%]	Ion Inject Time [ms]	RT [min]	First Scan	Last Scan	Master Scan(s)	Spectrum File	File ID	Quan Info	Peptides Matched	XCorr	# Protein Groups	Precursor Abundance	Apex RT [min]
High	Sequest HT	Sequest HT (A2)	A	2	Unambiguous	LLSNFFAQTEALAFGK	LLSNFFAQTEALAFGK		399	A0A3E1SRI5	Glucose-6-phosphate isomerase OS=Klebsiella oxytoca OX=571 GN=pgi PE=3 SV=1	pgi	A0A3E1SRI5; A0A8F5JFJ4; A0A8H9PIG3; A0A241QHD9; A0A8I0Q065; Q6WAC8; A0A7W2WS23; A0A377WEQ7; A0A7U9IF02; A0A2A2M7E5; A0A6B9G173; A0A0F7RMG8; V3PWD6; A0A2S4RTW7; A0A0F7RPB7; A0A3N4PK08; A0A5J6VZI7; A0A4U6MFD6; A0A377PDP7; A0A068F046; A0A0M6WAU8; A0A0K2S296; A0A7L6YH56; A0A5P2M4S9; A0A6I6AXR3; A0A8F3ZXB0; A0A6L5EGC0; A0A829QWK2; A0A246NMZ7; A0A0F7RPC2; A0A6L7EFX1; A0A8E3VQK6; A0A0F7RPR9; A0A097QY00;…	(content is truncated) Glucose-6-phosphate isomerase OS=Klebsiella oxytoca OX=571 GN=pgi PE=3 SV=1; Glucose-6-phosphate isomerase OS=Enterobacter mori OX=539813 GN=pgi PE=4 SV=1; Glucose-6-phosphate isomerase OS=Kluyvera intermedia OX=61648 GN=pgi PE=3 SV=1; Glucose-6-phosphate isomerase OS=Citrobacter freundii OX=546 GN=pgi PE=3 SV=1; Glucose-6-phosphate isomerase OS=Morganella morganii OX=582 G…	0	2	2	0.412	0	1	1	1	878.968	878.969	1756.93	1756.93	1.14	0.001	0/0	0	0	31400.1	CID (Collision Induced Dissociation)	MS2	62.0896	100	124.591	13670	13670	13666	mcarrera_O1301_280.RAW	F10		32178	4.15	1	450527	124.59
High	Sequest HT	Sequest HT (A2)	A	2	Unambiguous	FGDAGSFDYGR	FGDAGSFDYGR		429	A0A0F6P9I7; A0A378G1C7; A0A2I6SEJ7; A0A6P1USM9; A0A859R8A8	Outer membrane protein, porine (Fragment) OS=Klebsiella pneumoniae OX=573 GN=ompC PE=3 SV=1 Outer membrane protein C OS=Klebsiella pneumoniae OX=573 GN=ompC PE=3 SV=1 OmpK36 OS=Klebsiella pneumoniae OX=573 GN=ompK36 PE=3 SV=1 Porin OmpC OS=Klebsiella michiganensis OX=1134687 GN=GW952_01265 PE=3 SV=1 Porin OmpC OS=Klebsiella michiganensis OX=1134687 GN=HV187_08540 PE=3 SV=1	HV187_08540	A0A8I0SUV1; A0A3Q9U6M0; W1HWE2; A0A2J3PGM5; A0A8F4GGA1; A0A0F6P9I7; A0A2I6SE49; A0A8B4WHC7; A0A7L6YMT8; A0A7G8QMR1; A0A2I6SE73; A0A8B3UAC1; A0A8I0SZG5; A0A6D1S307; A0A0M7H8A9; A0A6N6K570; D6PVB6; A0A4U6LQS8; D6QLZ2; A0A7L6U516; A0A2I6SER2; A0A1V9DFT6; A0A1A9FDZ5; A0A1V0PKV0; A0A7D6UI66; A0A7Z2H3D5; A0A349IF51; A0A290DT53; A0A2X2VI97; A0A6L6Y4W2; A0A5Q2KF40; A0A377ZBT8; A0A7L6DUB1; A0A1X1C0B1; A0A…	(content is truncated) Porin OmpF OS=Citrobacter amalonaticus OX=35703 GN=ompF PE=3 SV=1; Phosphoporin PhoE OS=Klebsiella sp. LY OX=2015795 GN=CE636_07515 PE=3 SV=1; Outer membrane protein C OS=Klebsiella pneumoniae IS39 OX=1432561 PE=3 SV=1; OmpK36 OS=Klebsiella pneumoniae OX=573 GN=ompK36 PE=3 SV=1; Outer membrane protein C OS=Klebsiella sp. PL-2018 OX=2851540 GN=MKleb_3695 PE=3 SV=1; Outer mem…	0	2	2	0.4487	0	1	1	1	596.256	596.256	1191.5	1191.51	-1.31	-0.00078	0/0	0	0	22320744	CID (Collision Induced Dissociation)	MS2	4.49533	0.693	63.3358	5358	5358	5357	mcarrera_O1301_264.RAW	F2		2350	4.19	5	1189995264	63.06
High	Sequest HT	Sequest HT (A2)	A	2	Unambiguous	FGDAGSFDYGR	FGDAGSFDYGR		429	A0A0F6P9I7; A0A378G1C7; A0A2I6SEJ7; A0A6P1USM9; A0A859R8A8	Outer membrane protein, porine (Fragment) OS=Klebsiella pneumoniae OX=573 GN=ompC PE=3 SV=1 Outer membrane protein C OS=Klebsiella pneumoniae OX=573 GN=ompC PE=3 SV=1 OmpK36 OS=Klebsiella pneumoniae OX=573 GN=ompK36 PE=3 SV=1 Porin OmpC OS=Klebsiella michiganensis OX=1134687 GN=GW952_01265 PE=3 SV=1 Porin OmpC OS=Klebsiella michiganensis OX=1134687 GN=HV187_08540 PE=3 SV=1	HV187_08540	A0A8I0SUV1; A0A3Q9U6M0; W1HWE2; A0A2J3PGM5; A0A8F4GGA1; A0A0F6P9I7; A0A2I6SE49; A0A8B4WHC7; A0A7L6YMT8; A0A7G8QMR1; A0A2I6SE73; A0A8B3UAC1; A0A8I0SZG5; A0A6D1S307; A0A0M7H8A9; A0A6N6K570; D6PVB6; A0A4U6LQS8; D6QLZ2; A0A7L6U516; A0A2I6SER2; A0A1V9DFT6; A0A1A9FDZ5; A0A1V0PKV0; A0A7D6UI66; A0A7Z2H3D5; A0A349IF51; A0A290DT53; A0A2X2VI97; A0A6L6Y4W2; A0A5Q2KF40; A0A377ZBT8; A0A7L6DUB1; A0A1X1C0B1; A0A…	(content is truncated) Porin OmpF OS=Citrobacter amalonaticus OX=35703 GN=ompF PE=3 SV=1; Phosphoporin PhoE OS=Klebsiella sp. LY OX=2015795 GN=CE636_07515 PE=3 SV=1; Outer membrane protein C OS=Klebsiella pneumoniae IS39 OX=1432561 PE=3 SV=1; OmpK36 OS=Klebsiella pneumoniae OX=573 GN=ompK36 PE=3 SV=1; Outer membrane protein C OS=Klebsiella sp. PL-2018 OX=2851540 GN=MKleb_3695 PE=3 SV=1; Outer mem…	0	2	2	0.4086	0	1	1	1	596.257	596.257	1191.51	1191.51	0.27	0.00016	0/0	0	0	2.78979e+06	CID (Collision Induced Dissociation)	MS2	10.5417	6.636	62.8228	5262	5262	5259	mcarrera_O1301_264.RAW	F2		2401	3.94	5	1189995264	63.06
High	Sequest HT	Sequest HT (A2)	A	2	Selected	DGNKLDLYGK	DGNKLDLYGK		845	A0A0F6P9I7; A0A378G1C7; A0A2T4Y430; A0A2I6SEJ7; A0A6P1USM9; A0A1W6B0E1; A0A859R8A8	Outer membrane protein, porine (Fragment) OS=Klebsiella pneumoniae OX=573 GN=ompC PE=3 SV=1 Outer membrane protein C OS=Klebsiella pneumoniae OX=573 GN=ompC PE=3 SV=1 Porin OmpD OS=Enterobacter cloacae OX=550 GN=ompD PE=3 SV=1 OmpK36 OS=Klebsiella pneumoniae OX=573 GN=ompK36 PE=3 SV=1 Porin OmpC OS=Klebsiella michiganensis OX=1134687 GN=GW952_01265 PE=3 SV=1 Porin OmpC OS=Pantoea alhagi OX=189167…	HV187_08540	A0A7Z0I5J1; A0A8G1PXZ6; A0A501S4C6; A0A381G8G7; A0A4Q2EC11; A0A7G2IH56; A0A8I0SUV1; A0A2T9VGD6; A0A7W2WMT3; A0A859TUK4; A0A4U6LLQ3; A0A2K9P811; A0A3Q9U6M0; A0A7L7IW87; A0A447UFK2; A0A7H4MYZ5; W1HWE2; A0A2J3PGM5; A0A2V2BHK8; A0A809GC17; A0A8F4GGA1; A0A0F6P9I7; A0A2I6SE49; A0A2A2MHP4; A0A8D4LT97; A0A7L6YR64; A0A0X4EXC0; A0A7L6YMT8; A0A7G8QMR1; A0A7W3F1Y9; A0A5A9D4W7; A0A7H9JT65; W7P5J0; A0A2I6SE73;…	(content is truncated) Porin OmpF OS=Pantoea sp. WMus005 OX=2750734 GN=ompF PE=3 SV=1; Porin OmpC OS=Pantoea ananas OX=553 GN=ompC PE=4 SV=1; Porin OmpC OS=Pantoea vagans OX=470934 GN=FJP68_17745 PE=3 SV=1; Outer membrane porin protein OS=Citrobacter amalonaticus OX=35703 GN=ompC_1 PE=3 SV=1; Porin OS=Enterobacter cloacae OX=550 GN=DM877_01955 PE=3 SV=1; COG3203: Outer membrane protein (Porin) OS…	1	2	2	0	0	1	1	1	561.793	561.793	1122.58	1122.58	-0.52	-0.00029	0/0	0	0	381874	CID (Collision Induced Dissociation)	MS2	35.7192	30.532	51.6131	3155	3155	3152	mcarrera_O1301_264.RAW	F2		21244	3.46	7	47082348	51.75
High	Sequest HT	Sequest HT (A2)	A	2	Selected	QELEATGIKADISGRAK	QELEATGIKADISGRAK		33	A0A653ZVJ8	(P)ppGpp synthetase I/GTP pyrophosphokinase OS=Pseudomonas sp. 8O OX=2653165 GN=relA PE=3 SV=1	relA	A0A653ZVJ8; A0A427HAX3; A0A2T5PP50; A0A2D5VRS6; A0A550F8B5; A0A8A9QT15; A0A1L7FYG0; A0A1H0JP66; A0A550ET30; A0A5P9C5W9; A0A397M4K0; A0A5N7Y4E9; A0A379JZD2; A0A1I5QZC4; A0A653YEI0; A0A5C8YCS3; A0A2W5WZY4; A0A8I0SGY9; W6QUJ2; A0A379IUV1; A0A087F5Q6; A0A1G7WCX0; A0A5N7Y270; A0A7Y1AIH4; A0A653B9Q9; A0A1I5RF52; A4XT33; A0A2R3QHT2; A0A385B7G0; A0A7G5DUL6; A0A2S7FK52; A0A1G6TN24; A0A1G6P4F6	(P)ppGpp synthetase I/GTP pyrophosphokinase OS=Pseudomonas sp. 8O OX=2653165 GN=relA PE=3 SV=1; GTP diphosphokinase OS=Pseudomonas oleovorans OX=301 GN=EGJ44_18300 PE=3 SV=1; GTP diphosphokinase OS=Pseudomonas indoloxydans OX=404407 GN=DBO86_08515 PE=3 SV=1; GTP diphosphokinase OS=Pseudomonas sp. OX=306 GN=CMK92_10730 PE=3 SV=1; GTP diphosphokinase OS=Pseudomonas sp. ALS1131 OX=2697219 GN=EQ832_2…	2	2	2	0.017	0	1	1	1	893.993	893.99	1786.98	1786.97	7.63	0.00682	0/0	0	0	19323.7	CID (Collision Induced Dissociation)	MS2	80.6879	100	101.453	11387	11387	11386	mcarrera_O1301_268.RAW	F4		27064	3.52	1	2.1667e+06	101.02
High	Sequest HT	Sequest HT (A2)	A	2	Unambiguous	TLGELSALQQIHGDR	TLGELSALQQIHGDR		1	A0A5E7CRC4	2-(R)-hydroxypropyl-CoM dehydrogenase OS=Pseudomonas fluorescens OX=294 GN=xecD_2 PE=4 SV=1	xecD_2	A0A5E7CRC4	2-(R)-hydroxypropyl-CoM dehydrogenase OS=Pseudomonas fluorescens OX=294 GN=xecD_2 PE=4 SV=1	0	3	3	0.0759	0	1	1	1	546.62	546.62	1637.84	1637.86	-9.58	-0.00523	0/0	0	0	7.63612e+06	CID (Collision Induced Dissociation)	MS2	4.49263	3.05	52.7464	3509	3509	3507	mcarrera_O1301_276.RAW	F8		29331	3.69	1	367938944	52.91
High	Sequest HT	Sequest HT (A2)	A	2	Unambiguous	HYYLGNADEIAAK	HYYLGNADEIAAK		69	A0A443WLK8	2,3-bisphosphoglycerate-dependent phosphoglycerate mutase OS=Klebsiella michiganensis OX=1134687 GN=gpmA PE=3 SV=1	gpmA	A0A7G8QSX7; A0A377M4X3; A0A8B2UP94; K8B586; A0A7I6U0N8; A0A443WLK8; A0A8H9PE91; A0A5R9LJE2; A0A7L6PDJ1; A0A0M3EZM1; A0A8B2XWI7; A0A7H4LX13; A0A2Z3X9K6; A0A3D2B486; A0A4V6J2S2; W0BL54; K8CML4; A0A8F8D9W5; G8LF37; A0A484X184; A0A5Q2K5N1; A0A4R3ZIH0; A0A1Y0LH99; A0A5J6W8F2; A0A7T0H1G0; A0A156FKV8; A0A2X2V5J9; K7ZZM3; A0A485AUF2; A0A482PB48; A0A8B4Z5F4; A0A837FE81; A0A514EV25; A0A4U6HDT7; A0A7H8UJ37;…	2,3-bisphosphoglycerate-dependent phosphoglycerate mutase OS=Enterobacter sp. JUb54 OX=2724468 GN=gpmA PE=3 SV=1; 2,3-bisphosphoglycerate-independent phosphoglycerate mutase OS=Enterobacter cloacae OX=550 GN=gpmA_2 PE=4 SV=1; 2,3-bisphosphoglycerate-dependent phosphoglycerate mutase OS=Enterobacter sp. 9-2 OX=559106 GN=gpmA PE=3 SV=1; 2,3-bisphosphoglycerate-dependent phosphoglycerate mutase OS=C…	0	2	2	0.4606	0	1	1	1	732.86	732.86	1464.71	1464.71	0.32	0.00024	0/0	0	0	49971.1	CID (Collision Induced Dissociation)	MS2	18.2801	73.048	59.1526	4314	4314	4309	mcarrera_O1301_280.RAW	F10		21243	4.32	1	2.79323e+06	59.24
High	Sequest HT	Sequest HT (A2)	A	2	Unambiguous	HYGALQGLNKAETAQKYGDDQVK	HYGALQGLNKAETAQKYGDDQVK		5	A0A097R0A6	2,3-bisphosphoglycerate-dependent phosphoglycerate mutase OS=Hafnia alvei FB1 OX=1453496 GN=gpmA PE=3 SV=1	gpmA	A0A097R0A6; A0A377P6W0; A0A1E7YVH5; A0A4Q9D0F1; A0A1C6YYB2	2,3-bisphosphoglycerate-dependent phosphoglycerate mutase OS=Hafnia alvei FB1 OX=1453496 GN=gpmA PE=3 SV=1; 2,3-bisphosphoglycerate-dependent phosphoglycerate mutase OS=Hafnia alvei OX=569 GN=gpmA PE=3 SV=1; 2,3-bisphosphoglycerate-dependent phosphoglycerate mutase OS=Candidatus Erwinia dacicola OX=252393 GN=gpmA PE=3 SV=1; 2,3-bisphosphoglycerate-dependent phosphoglycerate mutase OS=Obesumbacter…	2	4	4	0.2583	0	1	1	1	634.322	634.322	2534.27	2534.26	1.3	0.00082	0/0	0	0	125926	CID (Collision Induced Dissociation)	MS2	16.702	39.4	58.7857	4523	4523	4522	mcarrera_O1301_286.RAW	F13		36378	3.91	1	6.88114e+06	58.87
High	Sequest HT	Sequest HT (A2)	A	2	Unambiguous	LSEQELPVTESLATTIDR	LSEQELPVTESLATTIDR		6	A0A097R0A6	2,3-bisphosphoglycerate-dependent phosphoglycerate mutase OS=Hafnia alvei FB1 OX=1453496 GN=gpmA PE=3 SV=1	gpmA	A0A097R0A6; A0A2A2MH03; A0A377PH06; A0A377P6W0; A0A4Q9D0F1; A0A1C6YYB2	2,3-bisphosphoglycerate-dependent phosphoglycerate mutase OS=Hafnia alvei FB1 OX=1453496 GN=gpmA PE=3 SV=1; 2,3-bisphosphoglycerate-dependent phosphoglycerate mutase OS=Hafnia paralvei OX=546367 GN=gpmA PE=3 SV=1; 2,3-bisphosphoglycerate-dependent phosphoglycerate mutase OS=Hafnia alvei OX=569 GN=gpmA_1 PE=4 SV=1; 2,3-bisphosphoglycerate-dependent phosphoglycerate mutase OS=Hafnia alvei OX=569 GN…	0	2	2	0.4101	0	1	1	1	1001.52	1001.52	2002.03	2002.03	0.12	0.00012	0/0	0	0	172743	CID (Collision Induced Dissociation)	MS2	11.8181	36.919	90.4899	10075	10075	10070	mcarrera_O1301_286.RAW	F13		36039	4.56	1	9171234	90.66
High	Sequest HT	Sequest HT (A2)	A	2	Unambiguous	YLDNLSEDEILELNIPTGVPLVYEFDENLKPLKR	YLDNLSEDEILELNIPTGVPLVYEFDENLKPLKR		5	A0A097R0A6	2,3-bisphosphoglycerate-dependent phosphoglycerate mutase OS=Hafnia alvei FB1 OX=1453496 GN=gpmA PE=3 SV=1	gpmA	A0A097R0A6; A0A2A2MH03; A0A377PH06; A0A377P6W0; A0A4Q9D0F1	2,3-bisphosphoglycerate-dependent phosphoglycerate mutase OS=Hafnia alvei FB1 OX=1453496 GN=gpmA PE=3 SV=1; 2,3-bisphosphoglycerate-dependent phosphoglycerate mutase OS=Hafnia paralvei OX=546367 GN=gpmA PE=3 SV=1; 2,3-bisphosphoglycerate-dependent phosphoglycerate mutase OS=Hafnia alvei OX=569 GN=gpmA_1 PE=4 SV=1; 2,3-bisphosphoglycerate-dependent phosphoglycerate mutase OS=Hafnia alvei OX=569 GN…	1	3	3	0.3896	0	1	1	1	1330.36	1330.36	3989.06	3989.08	-5.54	-0.00737	0/0	0	0	14579.7	CID (Collision Induced Dissociation)	MS2	47.9714	100	125.321	14945	14945	14944	mcarrera_O1301_286.RAW	F13		31505	3.67	1
High	Sequest HT	Sequest HT (A2)	A	2	Unambiguous	LTDAELPTTESLALTIDR	LTDAELPTTESLALTIDR		32	A0A443WLK8	2,3-bisphosphoglycerate-dependent phosphoglycerate mutase OS=Klebsiella michiganensis OX=1134687 GN=gpmA PE=3 SV=1	gpmA	A0A378FM50; A0A447WDU9; A0A443WLK8; A0A0M3EZM1; A0A8B2XWI7; A0A7H4LX13; A0A4P0XZH2; W0BL54; G8LF37; A0A7T0H1G0; A0A156FKV8; A0A378BIZ7; W7PQS0; A0A806X5G8; A0A5C1BXX9; A0A411GE05; A0A7W3B549; A0A5F0JXF2; A0A8H9SAZ9; A0A378DK74; A0A2J4ZGS3; A0A6A8YT82; A0A0H3GU79; V9MGZ8; A0A2N5AMG8; A0A378CCG8; A0A7W2WZY9; A0A329HKJ0; E3G3R5; A0A486PZ55; A0A6B8MQU1; A0A377WFH3	2,3-bisphosphoglycerate-dependent phosphoglycerate mutase OS=Klebsiella pneumoniae OX=573 GN=gpmA PE=3 SV=1; 2,3-bisphosphoglycerate-dependent phosphoglycerate mutase OS=Klebsiella aerogenes OX=548 GN=gpmA PE=3 SV=1; 2,3-bisphosphoglycerate-dependent phosphoglycerate mutase OS=Klebsiella michiganensis OX=1134687 GN=gpmA PE=3 SV=1; 2,3-bisphosphoglycerate-dependent phosphoglycerate mutase OS=Enter…	0	2	2	0.4567	0	1	1	1	980.017	980.018	1959.03	1959.03	-0.71	-0.00069	0/0	0	0	109771	CID (Collision Induced Dissociation)	MS2	3.61966	66.355	113.318	10430	10430	10428	mcarrera_O1301_280.RAW	F10		35262	5.54	1	2913125	113.37
High	Sequest HT	Sequest HT (A2)	A	2	Unambiguous	HGESVWNKENR	HGESVWNKENR		12	A0A6M8R7E4	2,3-bisphosphoglycerate-dependent phosphoglycerate mutase OS=Proteus vulgaris OX=585 GN=gpmA PE=3 SV=1	gpmA	A0A198FHC1; A0A6M8R7E4; C0B240; A0A7G7WJX9; A0A8I1BQ58; A0A6I7D543; A0A094TJW2; A0A410XC75; A0A0G4Q1K4; A0A1Z1SY11; A0A2X2BUG4; A0A379FGZ9	2,3-bisphosphoglycerate-dependent phosphoglycerate mutase OS=Proteus myxofaciens ATCC 19692 OX=1354337 GN=gpmA PE=3 SV=1; 2,3-bisphosphoglycerate-dependent phosphoglycerate mutase OS=Proteus vulgaris OX=585 GN=gpmA PE=3 SV=1; 2,3-bisphosphoglycerate-dependent phosphoglycerate mutase OS=Proteus penneri ATCC 35198 OX=471881 GN=gpmA PE=3 SV=1; 2,3-bisphosphoglycerate-dependent phosphoglycerate mutas…	1	3	3	0.376	0	1	1	1	452.554	452.554	1355.65	1355.65	0.66	0.0003	0/0	0	0	195302	CID (Collision Induced Dissociation)	MS2	19.4632	70.118	36.5603	1088	1088	1084	mcarrera_O1301_276.RAW	F8		14124	3.83	1	1.65738e+06	36.55
High	Sequest HT	Sequest HT (A2)	A	2	Unambiguous	AEGFAFDYAYTSVLKR	AEGFAFDYAYTSVLKR		4	A0A6M8R7E4	2,3-bisphosphoglycerate-dependent phosphoglycerate mutase OS=Proteus vulgaris OX=585 GN=gpmA PE=3 SV=1	gpmA	A0A6M8R7E4; C0B240; A0A6I7D543; A0A0G4Q1K4	2,3-bisphosphoglycerate-dependent phosphoglycerate mutase OS=Proteus vulgaris OX=585 GN=gpmA PE=3 SV=1; 2,3-bisphosphoglycerate-dependent phosphoglycerate mutase OS=Proteus penneri ATCC 35198 OX=471881 GN=gpmA PE=3 SV=1; 2,3-bisphosphoglycerate-dependent phosphoglycerate mutase OS=Proteus columbae OX=1987580 GN=gpmA PE=3 SV=1; 2,3-bisphosphoglycerate-dependent phosphoglycerate mutase OS=Proteus p…	1	2	2	0.2339	0	1	1	1	919.456	919.457	1837.91	1837.91	-3.53	-0.00325	0/0	0	0	34410.2	CID (Collision Induced Dissociation)	MS2	14.597	75.531	93.219	10350	10350	10345	mcarrera_O1301_288.RAW	F14		28407	3.72	1	1852917	93.25
High	Sequest HT	Sequest HT (A2)	A	2	Unambiguous	VASGEKVIIAAHGNSLR	VASGEKVIIAAHGNSLR		16	A0A6M8R7E4	2,3-bisphosphoglycerate-dependent phosphoglycerate mutase OS=Proteus vulgaris OX=585 GN=gpmA PE=3 SV=1	gpmA	A0A345LW77; A0A6M8R7E4; C0B240; A0A427HF22; A0A7G7WJX9; M7CAH0; A0A8I1BQ58; A0A3S4H151; A0A6I7D543; A0A094TJW2; A0A8F7ZSW6; A0A410XC75; A0A433ZVZ5; A0A379G1E9; A0A0G4Q1K4; A0A2T4I2U0	2,3-bisphosphoglycerate-dependent phosphoglycerate mutase OS=Providencia huaxiensis OX=2027290 GN=gpmA PE=3 SV=1; 2,3-bisphosphoglycerate-dependent phosphoglycerate mutase OS=Proteus vulgaris OX=585 GN=gpmA PE=3 SV=1; 2,3-bisphosphoglycerate-dependent phosphoglycerate mutase OS=Proteus penneri ATCC 35198 OX=471881 GN=gpmA PE=3 SV=1; 2,3-bisphosphoglycerate-dependent phosphoglycerate mutase OS=Pro…	1	3	3	0.3611	0	1	1	1	574.66	574.66	1721.97	1721.97	-0.09	-5e-05	0/0	0	0	1.07836e+06	CID (Collision Induced Dissociation)	MS2	5.30487	14.325	53.5474	3482	3482	3478	mcarrera_O1301_288.RAW	F14		15787	3.96	1	10609660	53.56
High	Sequest HT	Sequest HT (A2)	A	2	Unambiguous	AMMAIKAAGGTVSFDPNIRK	AM[147.04]M[147.04]AIKAAGGTVSFDPNIRK		1	A0A564LEZ7	2-dehydro-3-deoxygluconokinase OS=Klebsiella spallanzanii OX=2587528 GN=kdgK_7 PE=4 SV=1	kdgK_7	A0A564LEZ7	2-dehydro-3-deoxygluconokinase OS=Klebsiella spallanzanii OX=2587528 GN=kdgK_7 PE=4 SV=1	2	2	2	0.084	0	1	1	1	1039.53	1039.53	2078.05	2078.09	-17.61	-0.0183	0/0	0	0	351980	CID (Collision Induced Dissociation)	MS2	27.1978	29.422	61.2685	4794	4794	4793	mcarrera_O1301_288.RAW	F14		36071	3.69	1	11528238	61.32
High	Sequest HT	Sequest HT (A2)	A	2	Unambiguous	ILAEGFPALENPVIDEGELA	ILAEGFPALENPVIDEGELA		2	A0A6P1UZ78	2-hydroxyhepta-2,4-diene-1,7-dioate isomerase OS=Klebsiella michiganensis OX=1134687 GN=GW952_17475 PE=4 SV=1	GW952_17475	A0A6P1UZ78; A0A249WFJ9	2-hydroxyhepta-2,4-diene-1,7-dioate isomerase OS=Klebsiella michiganensis OX=1134687 GN=GW952_17475 PE=4 SV=1; 2-hydroxyhepta-2,4-diene-1,7-dioate isomerase OS=Klebsiella michiganensis OX=1134687 GN=CWN49_34375 PE=4 SV=1	0	2	2	0.4839	0	1	1	1	1049.04	1049.04	2097.07	2097.08	-2.42	-0.00253	0/0	0	0	11329.4	CID (Collision Induced Dissociation)	MS2	86.4997	100	112.962	14013	14013	14011	mcarrera_O1301_264.RAW	F2		33624	3.41	1	359955	113
High	Sequest HT	Sequest HT (A2)	A	2	Unambiguous	TTVFVKDLNDFATVNAAYEAFFTEHK	TTVFVKDLNDFATVNAAYEAFFTEHK		1	A0A2U4E623	2-iminobutanoate/2-iminopropanoate deaminase OS=Klebsiella oxytoca OX=571 GN=E5Q62_14390 PE=3 SV=1	E5Q62_14390	A0A2U4E623	2-iminobutanoate/2-iminopropanoate deaminase OS=Klebsiella oxytoca OX=571 GN=E5Q62_14390 PE=3 SV=1	1	3	3	0.1809	0	1	1	1	993.491	993.491	2978.46	2978.46	0.39	0.00039	0/0	0	0	16320.9	CID (Collision Induced Dissociation)	MS2	33.0376	100	116.283	14532	14532	14528	mcarrera_O1301_264.RAW	F2		34412	5.86	1	521976	116.27
High	Sequest HT	Sequest HT (A2)	A	2	Unambiguous	AFDHRLIDQSTAEIVETAKR	AFDHRLIDQSTAEIVETAKR		20	A0A5C2LI57	30S ribosomal protein S10 OS=Klebsiella pneumoniae OX=573 GN=rpsJ PE=3 SV=1	rpsJ	A0A5C2LI57; A0A4P0YHB3; A0A2N4YX08; A0A251ZLD5; A0A2X3EWX2; A0A377U0Z8; A0A2V3PX26; A0A6I4VJC5; A0A837LV35; W0HDD2; A0A4Y5ZRN5; A0A7X3M0S2; A0A4D6FDB0; A0A1E7Z183; A0A3S5XUS0; A0A4D6FBI8; A0A7X3SGF1; A0A485CL40; A0A485CP84; A0A806Z0Y7	30S ribosomal protein S10 OS=Klebsiella pneumoniae OX=573 GN=rpsJ PE=3 SV=1; 30S ribosomal protein S10 OS=Klebsiella pneumoniae OX=573 GN=rpsJ PE=3 SV=1; 30S ribosomal protein S10 (Fragment) OS=Klebsiella variicola OX=244366 GN=rpsJ PE=3 SV=1; 30S ribosomal protein S10 OS=Pluralibacter gergoviae OX=61647 GN=rpsJ PE=3 SV=1; 30S ribosomal protein S10 OS=Klebsiella pneumoniae OX=573 GN=rpsJ PE=3 SV=…	2	4	4	0.4105	0	1	1	1	575.806	575.806	2300.2	2300.2	0.56	0.00032	0/0	0	0	242362	CID (Collision Induced Dissociation)	MS2	41.4921	26.202	81.8567	8870	8870	8869	mcarrera_O1301_276.RAW	F8		35847	4.58	1	8495846	81.96
High	Sequest HT	Sequest HT (A2)	A	2	Selected	FTVLISPHVNKDAR	FTVLISPHVNKDAR		25	A0A5C2LI57	30S ribosomal protein S10 OS=Klebsiella pneumoniae OX=573 GN=rpsJ PE=3 SV=1	rpsJ	A0A5C2LI57; A0A7U7EPM1; A0A6I4VGK1; A0A4P0YHB3; B3PK36; A0A1H7QFG5; A0A251ZLD5; A0A2X3EWX2; A0A377U0Z8; A0A2V3PX26; A0A8G2V4E0; A0A8F9MR73; U3U7H1; A0A837LV35; A0A8G4IJS2; A0A8G2TJR0; A0A4Y5ZRN5; A0A4D6FDB0; A0A1E7Z183; A0A4D6FBI8; A0A7X3SGF1; A0A485CL40; A0A1I6C5W4; A0A485CP84; A0A806Z0Y7	30S ribosomal protein S10 OS=Klebsiella pneumoniae OX=573 GN=rpsJ PE=3 SV=1; 30S ribosomal protein S10 OS=Pseudomonas carbonaria OX=2762745 GN=rpsJ PE=3 SV=1; 30S ribosomal protein S10 OS=Pantoea sp. Eser OX=2576758 GN=rpsJ PE=3 SV=1; 30S ribosomal protein S10 OS=Klebsiella pneumoniae OX=573 GN=rpsJ PE=3 SV=1; 30S ribosomal protein S10 OS=Cellvibrio japonicus (strain Ueda107) OX=498211 GN=rpsJ PE…	1	2	2	0	0	1	1	1	798.948	798.947	1596.89	1596.89	1.46	0.00117	0/0	0	0	779945	CID (Collision Induced Dissociation)	MS2	9.53028	19.581	63.54	5115	5115	5113	mcarrera_O1301_270.RAW	F5		21341	4.33	1	18799048	63.62
High	Sequest HT	Sequest HT (A2)	A	2	Unambiguous	LVDIVEPTEKTVDALMR	LVDIVEPTEKTVDALM[147.04]R		24	A0A5C2LI57	30S ribosomal protein S10 OS=Klebsiella pneumoniae OX=573 GN=rpsJ PE=3 SV=1	rpsJ	A0A5C2LI57; A0A252ES24; A0A2P5SVX2; A0A6I4VGK1; A0A4P0YHB3; A0A251ZLD5; A0A2V3PX26; A0A366IPT1; A0A2P5SZY1; A0A8F9MR73; A0A0M6W7T6; U3U7H1; A0A837LV35; A0A7X3LZK3; W0HDD2; A0A4Y5ZRN5; A0A7X3M0S2; A0A4D6FDB0; A0A1E7Z183; A0A3S5XUS0; A0A4D6FBI8; A0A8I0UMU7; A0A7X3SGF1; A0A485CP84	30S ribosomal protein S10 OS=Klebsiella pneumoniae OX=573 GN=rpsJ PE=3 SV=1; 30S ribosomal protein S10 OS=Shewanella putrefaciens OX=24 GN=rpsJ PE=3 SV=1; 30S ribosomal protein S10 OS=Candidatus Pantoea edessiphila OX=2044610 GN=rpsJ PE=3 SV=1; 30S ribosomal protein S10 OS=Pantoea sp. Eser OX=2576758 GN=rpsJ PE=3 SV=1; 30S ribosomal protein S10 OS=Klebsiella pneumoniae OX=573 GN=rpsJ PE=3 SV=1; 3…	1	2	2	0.3191	0	1	1	1	965.022	965.022	1929.04	1929.04	0.16	0.00015	0/0	0	0	175568	CID (Collision Induced Dissociation)	MS2	52.6614	50.31	100.282	11998	11998	11996	mcarrera_O1301_276.RAW	F8		30504	3.76	1	10037342	100.46
High	Sequest HT	Sequest HT (A2)	A	2	Unambiguous	LVDIVEPTEKTVDALMR	LVDIVEPTEKTVDALM[147.04]R		24	A0A5C2LI57	30S ribosomal protein S10 OS=Klebsiella pneumoniae OX=573 GN=rpsJ PE=3 SV=1	rpsJ	A0A5C2LI57; A0A252ES24; A0A2P5SVX2; A0A6I4VGK1; A0A4P0YHB3; A0A251ZLD5; A0A2V3PX26; A0A366IPT1; A0A2P5SZY1; A0A8F9MR73; A0A0M6W7T6; U3U7H1; A0A837LV35; A0A7X3LZK3; W0HDD2; A0A4Y5ZRN5; A0A7X3M0S2; A0A4D6FDB0; A0A1E7Z183; A0A3S5XUS0; A0A4D6FBI8; A0A8I0UMU7; A0A7X3SGF1; A0A485CP84	30S ribosomal protein S10 OS=Klebsiella pneumoniae OX=573 GN=rpsJ PE=3 SV=1; 30S ribosomal protein S10 OS=Shewanella putrefaciens OX=24 GN=rpsJ PE=3 SV=1; 30S ribosomal protein S10 OS=Candidatus Pantoea edessiphila OX=2044610 GN=rpsJ PE=3 SV=1; 30S ribosomal protein S10 OS=Pantoea sp. Eser OX=2576758 GN=rpsJ PE=3 SV=1; 30S ribosomal protein S10 OS=Klebsiella pneumoniae OX=573 GN=rpsJ PE=3 SV=1; 3…	1	2	2	0.2717	0	1	1	1	965.022	965.021	1929.04	1929.04	0.12	0.00011	0/0	0	0	87015.9	CID (Collision Induced Dissociation)	MS2	38.6651	100	101.018	11397	11397	11396	mcarrera_O1301_288.RAW	F14		30501	3.68	1	2089852	100.95
High	Sequest HT	Sequest HT (A2)	A	2	Unambiguous	LIDQSTAEIVETAK	LIDQSTAEIVETAK		23	A0A5C2LI57	30S ribosomal protein S10 OS=Klebsiella pneumoniae OX=573 GN=rpsJ PE=3 SV=1	rpsJ	A0A5C2LI57; A0A252ES24; A0A4P0YHB3; A0A2N4YX08; A0A251ZLD5; A0A2X3EWX2; A0A6M4MEP0; A0A377U0Z8; A0A2V3PX26; A0A366IPT1; A0A6I4VJC5; A0A837LV35; W0HDD2; A0A4Y5ZRN5; A0A7X3M0S2; A0A4D6FDB0; A0A1E7Z183; A0A3S5XUS0; A0A4D6FBI8; A0A7X3SGF1; A0A485CL40; A0A485CP84; A0A806Z0Y7	30S ribosomal protein S10 OS=Klebsiella pneumoniae OX=573 GN=rpsJ PE=3 SV=1; 30S ribosomal protein S10 OS=Shewanella putrefaciens OX=24 GN=rpsJ PE=3 SV=1; 30S ribosomal protein S10 OS=Klebsiella pneumoniae OX=573 GN=rpsJ PE=3 SV=1; 30S ribosomal protein S10 (Fragment) OS=Klebsiella variicola OX=244366 GN=rpsJ PE=3 SV=1; 30S ribosomal protein S10 OS=Pluralibacter gergoviae OX=61647 GN=rpsJ PE=3 SV…	0	2	2	0.1887	0	1	1	1	759.407	759.407	1517.81	1517.81	0.5	0.00038	0/0	0	0	204870	CID (Collision Induced Dissociation)	MS2	15.6992	38.495	70.2339	6452	6452	6448	mcarrera_O1301_262.RAW	F1		31446	5.14	1	15163557	70.37
High	Sequest HT	Sequest HT (A2)	A	2	Unambiguous	LIDQSTAEIVETAKR	LIDQSTAEIVETAKR		23	A0A5C2LI57	30S ribosomal protein S10 OS=Klebsiella pneumoniae OX=573 GN=rpsJ PE=3 SV=1	rpsJ	A0A5C2LI57; A0A252ES24; A0A4P0YHB3; A0A2N4YX08; A0A251ZLD5; A0A2X3EWX2; A0A6M4MEP0; A0A377U0Z8; A0A2V3PX26; A0A366IPT1; A0A6I4VJC5; A0A837LV35; W0HDD2; A0A4Y5ZRN5; A0A7X3M0S2; A0A4D6FDB0; A0A1E7Z183; A0A3S5XUS0; A0A4D6FBI8; A0A7X3SGF1; A0A485CL40; A0A485CP84; A0A806Z0Y7	30S ribosomal protein S10 OS=Klebsiella pneumoniae OX=573 GN=rpsJ PE=3 SV=1; 30S ribosomal protein S10 OS=Shewanella putrefaciens OX=24 GN=rpsJ PE=3 SV=1; 30S ribosomal protein S10 OS=Klebsiella pneumoniae OX=573 GN=rpsJ PE=3 SV=1; 30S ribosomal protein S10 (Fragment) OS=Klebsiella variicola OX=244366 GN=rpsJ PE=3 SV=1; 30S ribosomal protein S10 OS=Pluralibacter gergoviae OX=61647 GN=rpsJ PE=3 SV…	1	2	2	0.2451	0	1	1	1	837.456	837.456	1673.9	1673.91	-1.53	-0.00128	0/0	0	0	378308	CID (Collision Induced Dissociation)	MS2	0	40.5	66.4042	5784	5784	5781	mcarrera_O1301_262.RAW	F1		30543	4.61	1	17025944	66.56
High	Sequest HT	Sequest HT (A2)	A	2	Unambiguous	LIDQSTAEIVETAKR	LIDQSTAEIVETAKR		23	A0A5C2LI57	30S ribosomal protein S10 OS=Klebsiella pneumoniae OX=573 GN=rpsJ PE=3 SV=1	rpsJ	A0A5C2LI57; A0A252ES24; A0A4P0YHB3; A0A2N4YX08; A0A251ZLD5; A0A2X3EWX2; A0A6M4MEP0; A0A377U0Z8; A0A2V3PX26; A0A366IPT1; A0A6I4VJC5; A0A837LV35; W0HDD2; A0A4Y5ZRN5; A0A7X3M0S2; A0A4D6FDB0; A0A1E7Z183; A0A3S5XUS0; A0A4D6FBI8; A0A7X3SGF1; A0A485CL40; A0A485CP84; A0A806Z0Y7	30S ribosomal protein S10 OS=Klebsiella pneumoniae OX=573 GN=rpsJ PE=3 SV=1; 30S ribosomal protein S10 OS=Shewanella putrefaciens OX=24 GN=rpsJ PE=3 SV=1; 30S ribosomal protein S10 OS=Klebsiella pneumoniae OX=573 GN=rpsJ PE=3 SV=1; 30S ribosomal protein S10 (Fragment) OS=Klebsiella variicola OX=244366 GN=rpsJ PE=3 SV=1; 30S ribosomal protein S10 OS=Pluralibacter gergoviae OX=61647 GN=rpsJ PE=3 SV…	1	2	2	0.2611	0	1	1	1	837.456	837.456	1673.91	1673.91	-0.77	-0.00065	0/0	0	0	368090	CID (Collision Induced Dissociation)	MS2	1.85773	61.611	66.0911	5873	5873	5872	mcarrera_O1301_264.RAW	F2		29331	4.75	1	26337598	66.25
High	Sequest HT	Sequest HT (A2)	A	2	Unambiguous	LIDQSTAEIVETAKR	LIDQSTAEIVETAKR		23	A0A5C2LI57	30S ribosomal protein S10 OS=Klebsiella pneumoniae OX=573 GN=rpsJ PE=3 SV=1	rpsJ	A0A5C2LI57; A0A252ES24; A0A4P0YHB3; A0A2N4YX08; A0A251ZLD5; A0A2X3EWX2; A0A6M4MEP0; A0A377U0Z8; A0A2V3PX26; A0A366IPT1; A0A6I4VJC5; A0A837LV35; W0HDD2; A0A4Y5ZRN5; A0A7X3M0S2; A0A4D6FDB0; A0A1E7Z183; A0A3S5XUS0; A0A4D6FBI8; A0A7X3SGF1; A0A485CL40; A0A485CP84; A0A806Z0Y7	30S ribosomal protein S10 OS=Klebsiella pneumoniae OX=573 GN=rpsJ PE=3 SV=1; 30S ribosomal protein S10 OS=Shewanella putrefaciens OX=24 GN=rpsJ PE=3 SV=1; 30S ribosomal protein S10 OS=Klebsiella pneumoniae OX=573 GN=rpsJ PE=3 SV=1; 30S ribosomal protein S10 (Fragment) OS=Klebsiella variicola OX=244366 GN=rpsJ PE=3 SV=1; 30S ribosomal protein S10 OS=Pluralibacter gergoviae OX=61647 GN=rpsJ PE=3 SV…	1	2	2	0.3029	0	1	1	1	837.456	837.456	1673.9	1673.91	-1.3	-0.00109	0/0	0	0	255167	CID (Collision Induced Dissociation)	MS2	0	64.24	66.6016	5969	5969	5968	mcarrera_O1301_264.RAW	F2		30451	4.16	1	26337598	66.25
High	Sequest HT	Sequest HT (A2)	A	2	Unambiguous	LIDQSTAEIVETAK	LIDQSTAEIVETAK		23	A0A5C2LI57	30S ribosomal protein S10 OS=Klebsiella pneumoniae OX=573 GN=rpsJ PE=3 SV=1	rpsJ	A0A5C2LI57; A0A252ES24; A0A4P0YHB3; A0A2N4YX08; A0A251ZLD5; A0A2X3EWX2; A0A6M4MEP0; A0A377U0Z8; A0A2V3PX26; A0A366IPT1; A0A6I4VJC5; A0A837LV35; W0HDD2; A0A4Y5ZRN5; A0A7X3M0S2; A0A4D6FDB0; A0A1E7Z183; A0A3S5XUS0; A0A4D6FBI8; A0A7X3SGF1; A0A485CL40; A0A485CP84; A0A806Z0Y7	30S ribosomal protein S10 OS=Klebsiella pneumoniae OX=573 GN=rpsJ PE=3 SV=1; 30S ribosomal protein S10 OS=Shewanella putrefaciens OX=24 GN=rpsJ PE=3 SV=1; 30S ribosomal protein S10 OS=Klebsiella pneumoniae OX=573 GN=rpsJ PE=3 SV=1; 30S ribosomal protein S10 (Fragment) OS=Klebsiella variicola OX=244366 GN=rpsJ PE=3 SV=1; 30S ribosomal protein S10 OS=Pluralibacter gergoviae OX=61647 GN=rpsJ PE=3 SV…	0	2	2	0.2488	0	1	1	1	759.407	759.407	1517.81	1517.81	0.83	0.00063	0/0	0	0	760812	CID (Collision Induced Dissociation)	MS2	26.3541	18.513	69.5777	6514	6514	6512	mcarrera_O1301_264.RAW	F2		31784	4.14	1	35354308	69.72
High	Sequest HT	Sequest HT (A2)	A	2	Unambiguous	LIDQSTAEIVETAKR	LIDQSTAEIVETAKR		23	A0A5C2LI57	30S ribosomal protein S10 OS=Klebsiella pneumoniae OX=573 GN=rpsJ PE=3 SV=1	rpsJ	A0A5C2LI57; A0A252ES24; A0A4P0YHB3; A0A2N4YX08; A0A251ZLD5; A0A2X3EWX2; A0A6M4MEP0; A0A377U0Z8; A0A2V3PX26; A0A366IPT1; A0A6I4VJC5; A0A837LV35; W0HDD2; A0A4Y5ZRN5; A0A7X3M0S2; A0A4D6FDB0; A0A1E7Z183; A0A3S5XUS0; A0A4D6FBI8; A0A7X3SGF1; A0A485CL40; A0A485CP84; A0A806Z0Y7	30S ribosomal protein S10 OS=Klebsiella pneumoniae OX=573 GN=rpsJ PE=3 SV=1; 30S ribosomal protein S10 OS=Shewanella putrefaciens OX=24 GN=rpsJ PE=3 SV=1; 30S ribosomal protein S10 OS=Klebsiella pneumoniae OX=573 GN=rpsJ PE=3 SV=1; 30S ribosomal protein S10 (Fragment) OS=Klebsiella variicola OX=244366 GN=rpsJ PE=3 SV=1; 30S ribosomal protein S10 OS=Pluralibacter gergoviae OX=61647 GN=rpsJ PE=3 SV…	1	2	2	0.2714	0	1	1	1	837.457	837.456	1673.91	1673.91	0.04	3e-05	0/0	0	0	286297	CID (Collision Induced Dissociation)	MS2	22.2433	44.46	66.1187	5332	5332	5328	mcarrera_O1301_268.RAW	F4		29222	4.2	1	2.52398e+06	66.11
High	Sequest HT	Sequest HT (A2)	A	2	Unambiguous	LIDQSTAEIVETAKR	LIDQSTAEIVETAKR		23	A0A5C2LI57	30S ribosomal protein S10 OS=Klebsiella pneumoniae OX=573 GN=rpsJ PE=3 SV=1	rpsJ	A0A5C2LI57; A0A252ES24; A0A4P0YHB3; A0A2N4YX08; A0A251ZLD5; A0A2X3EWX2; A0A6M4MEP0; A0A377U0Z8; A0A2V3PX26; A0A366IPT1; A0A6I4VJC5; A0A837LV35; W0HDD2; A0A4Y5ZRN5; A0A7X3M0S2; A0A4D6FDB0; A0A1E7Z183; A0A3S5XUS0; A0A4D6FBI8; A0A7X3SGF1; A0A485CL40; A0A485CP84; A0A806Z0Y7	30S ribosomal protein S10 OS=Klebsiella pneumoniae OX=573 GN=rpsJ PE=3 SV=1; 30S ribosomal protein S10 OS=Shewanella putrefaciens OX=24 GN=rpsJ PE=3 SV=1; 30S ribosomal protein S10 OS=Klebsiella pneumoniae OX=573 GN=rpsJ PE=3 SV=1; 30S ribosomal protein S10 (Fragment) OS=Klebsiella variicola OX=244366 GN=rpsJ PE=3 SV=1; 30S ribosomal protein S10 OS=Pluralibacter gergoviae OX=61647 GN=rpsJ PE=3 SV…	1	2	2	0.2539	0	1	1	1	837.456	837.456	1673.9	1673.91	-1.16	-0.00097	0/0	0	0	573937	CID (Collision Induced Dissociation)	MS2	1.85523	52.609	65.8989	5498	5498	5493	mcarrera_O1301_270.RAW	F5		30322	4.49	1	43426636	66.22
High	Sequest HT	Sequest HT (A2)	A	2	Unambiguous	LIDQSTAEIVETAK	LIDQSTAEIVETAK		23	A0A5C2LI57	30S ribosomal protein S10 OS=Klebsiella pneumoniae OX=573 GN=rpsJ PE=3 SV=1	rpsJ	A0A5C2LI57; A0A252ES24; A0A4P0YHB3; A0A2N4YX08; A0A251ZLD5; A0A2X3EWX2; A0A6M4MEP0; A0A377U0Z8; A0A2V3PX26; A0A366IPT1; A0A6I4VJC5; A0A837LV35; W0HDD2; A0A4Y5ZRN5; A0A7X3M0S2; A0A4D6FDB0; A0A1E7Z183; A0A3S5XUS0; A0A4D6FBI8; A0A7X3SGF1; A0A485CL40; A0A485CP84; A0A806Z0Y7	30S ribosomal protein S10 OS=Klebsiella pneumoniae OX=573 GN=rpsJ PE=3 SV=1; 30S ribosomal protein S10 OS=Shewanella putrefaciens OX=24 GN=rpsJ PE=3 SV=1; 30S ribosomal protein S10 OS=Klebsiella pneumoniae OX=573 GN=rpsJ PE=3 SV=1; 30S ribosomal protein S10 (Fragment) OS=Klebsiella variicola OX=244366 GN=rpsJ PE=3 SV=1; 30S ribosomal protein S10 OS=Pluralibacter gergoviae OX=61647 GN=rpsJ PE=3 SV…	0	2	2	0.2391	0	1	1	1	759.408	759.408	1517.81	1517.81	1.81	0.00138	0/0	0	0	345793	CID (Collision Induced Dissociation)	MS2	14.1348	41.186	70.1132	6176	6176	6173	mcarrera_O1301_270.RAW	F5		30769	4.14	1	23607000	70.25
High	Sequest HT	Sequest HT (A2)	A	2	Unambiguous	LIDQSTAEIVETAKR	LIDQSTAEIVETAKR		23	A0A5C2LI57	30S ribosomal protein S10 OS=Klebsiella pneumoniae OX=573 GN=rpsJ PE=3 SV=1	rpsJ	A0A5C2LI57; A0A252ES24; A0A4P0YHB3; A0A2N4YX08; A0A251ZLD5; A0A2X3EWX2; A0A6M4MEP0; A0A377U0Z8; A0A2V3PX26; A0A366IPT1; A0A6I4VJC5; A0A837LV35; W0HDD2; A0A4Y5ZRN5; A0A7X3M0S2; A0A4D6FDB0; A0A1E7Z183; A0A3S5XUS0; A0A4D6FBI8; A0A7X3SGF1; A0A485CL40; A0A485CP84; A0A806Z0Y7	30S ribosomal protein S10 OS=Klebsiella pneumoniae OX=573 GN=rpsJ PE=3 SV=1; 30S ribosomal protein S10 OS=Shewanella putrefaciens OX=24 GN=rpsJ PE=3 SV=1; 30S ribosomal protein S10 OS=Klebsiella pneumoniae OX=573 GN=rpsJ PE=3 SV=1; 30S ribosomal protein S10 (Fragment) OS=Klebsiella variicola OX=244366 GN=rpsJ PE=3 SV=1; 30S ribosomal protein S10 OS=Pluralibacter gergoviae OX=61647 GN=rpsJ PE=3 SV…	1	2	2	0.2472	0	1	1	1	837.456	837.456	1673.91	1673.91	-1.01	-0.00085	0/0	0	0	667788	CID (Collision Induced Dissociation)	MS2	27.8963	22.247	66.4765	5588	5588	5585	mcarrera_O1301_270.RAW	F5		30274	3.6	1	43426636	66.22
High	Sequest HT	Sequest HT (A2)	A	2	Unambiguous	LIDQSTAEIVETAK	LIDQSTAEIVETAK		23	A0A5C2LI57	30S ribosomal protein S10 OS=Klebsiella pneumoniae OX=573 GN=rpsJ PE=3 SV=1	rpsJ	A0A5C2LI57; A0A252ES24; A0A4P0YHB3; A0A2N4YX08; A0A251ZLD5; A0A2X3EWX2; A0A6M4MEP0; A0A377U0Z8; A0A2V3PX26; A0A366IPT1; A0A6I4VJC5; A0A837LV35; W0HDD2; A0A4Y5ZRN5; A0A7X3M0S2; A0A4D6FDB0; A0A1E7Z183; A0A3S5XUS0; A0A4D6FBI8; A0A7X3SGF1; A0A485CL40; A0A485CP84; A0A806Z0Y7	30S ribosomal protein S10 OS=Klebsiella pneumoniae OX=573 GN=rpsJ PE=3 SV=1; 30S ribosomal protein S10 OS=Shewanella putrefaciens OX=24 GN=rpsJ PE=3 SV=1; 30S ribosomal protein S10 OS=Klebsiella pneumoniae OX=573 GN=rpsJ PE=3 SV=1; 30S ribosomal protein S10 (Fragment) OS=Klebsiella variicola OX=244366 GN=rpsJ PE=3 SV=1; 30S ribosomal protein S10 OS=Pluralibacter gergoviae OX=61647 GN=rpsJ PE=3 SV…	0	2	2	0.2092	0	1	1	1	759.407	759.407	1517.81	1517.81	0.59	0.00045	0/0	0	0	736384	CID (Collision Induced Dissociation)	MS2	6.5243	38.373	69.4833	6372	6372	6369	mcarrera_O1301_274.RAW	F7		31660	4.11	1	10466579	69.45
High	Sequest HT	Sequest HT (A2)	A	2	Unambiguous	LIDQSTAEIVETAKR	LIDQSTAEIVETAKR		23	A0A5C2LI57	30S ribosomal protein S10 OS=Klebsiella pneumoniae OX=573 GN=rpsJ PE=3 SV=1	rpsJ	A0A5C2LI57; A0A252ES24; A0A4P0YHB3; A0A2N4YX08; A0A251ZLD5; A0A2X3EWX2; A0A6M4MEP0; A0A377U0Z8; A0A2V3PX26; A0A366IPT1; A0A6I4VJC5; A0A837LV35; W0HDD2; A0A4Y5ZRN5; A0A7X3M0S2; A0A4D6FDB0; A0A1E7Z183; A0A3S5XUS0; A0A4D6FBI8; A0A7X3SGF1; A0A485CL40; A0A485CP84; A0A806Z0Y7	30S ribosomal protein S10 OS=Klebsiella pneumoniae OX=573 GN=rpsJ PE=3 SV=1; 30S ribosomal protein S10 OS=Shewanella putrefaciens OX=24 GN=rpsJ PE=3 SV=1; 30S ribosomal protein S10 OS=Klebsiella pneumoniae OX=573 GN=rpsJ PE=3 SV=1; 30S ribosomal protein S10 (Fragment) OS=Klebsiella variicola OX=244366 GN=rpsJ PE=3 SV=1; 30S ribosomal protein S10 OS=Pluralibacter gergoviae OX=61647 GN=rpsJ PE=3 SV…	1	2	2	0.2507	0	1	1	1	837.454	837.454	1673.9	1673.91	-3.53	-0.00296	0/0	0	0	172747	CID (Collision Induced Dissociation)	MS2	22.7959	36.499	66.461	5818	5818	5812	mcarrera_O1301_274.RAW	F7		31465	3.71	1	17667514	66.6
High	Sequest HT	Sequest HT (A2)	A	2	Unambiguous	LIDQSTAEIVETAKR	LIDQSTAEIVETAKR		23	A0A5C2LI57	30S ribosomal protein S10 OS=Klebsiella pneumoniae OX=573 GN=rpsJ PE=3 SV=1	rpsJ	A0A5C2LI57; A0A252ES24; A0A4P0YHB3; A0A2N4YX08; A0A251ZLD5; A0A2X3EWX2; A0A6M4MEP0; A0A377U0Z8; A0A2V3PX26; A0A366IPT1; A0A6I4VJC5; A0A837LV35; W0HDD2; A0A4Y5ZRN5; A0A7X3M0S2; A0A4D6FDB0; A0A1E7Z183; A0A3S5XUS0; A0A4D6FBI8; A0A7X3SGF1; A0A485CL40; A0A485CP84; A0A806Z0Y7	30S ribosomal protein S10 OS=Klebsiella pneumoniae OX=573 GN=rpsJ PE=3 SV=1; 30S ribosomal protein S10 OS=Shewanella putrefaciens OX=24 GN=rpsJ PE=3 SV=1; 30S ribosomal protein S10 OS=Klebsiella pneumoniae OX=573 GN=rpsJ PE=3 SV=1; 30S ribosomal protein S10 (Fragment) OS=Klebsiella variicola OX=244366 GN=rpsJ PE=3 SV=1; 30S ribosomal protein S10 OS=Pluralibacter gergoviae OX=61647 GN=rpsJ PE=3 SV…	1	2	2	0.2577	0	1	1	1	837.456	837.456	1673.9	1673.91	-1.17	-0.00098	0/0	0	0	1522374	CID (Collision Induced Dissociation)	MS2	0	21.137	67.289	6112	6112	6111	mcarrera_O1301_276.RAW	F8		30316	5.2	1	72532688	67.14
High	Sequest HT	Sequest HT (A2)	A	2	Unambiguous	LIDQSTAEIVETAK	LIDQSTAEIVETAK		23	A0A5C2LI57	30S ribosomal protein S10 OS=Klebsiella pneumoniae OX=573 GN=rpsJ PE=3 SV=1	rpsJ	A0A5C2LI57; A0A252ES24; A0A4P0YHB3; A0A2N4YX08; A0A251ZLD5; A0A2X3EWX2; A0A6M4MEP0; A0A377U0Z8; A0A2V3PX26; A0A366IPT1; A0A6I4VJC5; A0A837LV35; W0HDD2; A0A4Y5ZRN5; A0A7X3M0S2; A0A4D6FDB0; A0A1E7Z183; A0A3S5XUS0; A0A4D6FBI8; A0A7X3SGF1; A0A485CL40; A0A485CP84; A0A806Z0Y7	30S ribosomal protein S10 OS=Klebsiella pneumoniae OX=573 GN=rpsJ PE=3 SV=1; 30S ribosomal protein S10 OS=Shewanella putrefaciens OX=24 GN=rpsJ PE=3 SV=1; 30S ribosomal protein S10 OS=Klebsiella pneumoniae OX=573 GN=rpsJ PE=3 SV=1; 30S ribosomal protein S10 (Fragment) OS=Klebsiella variicola OX=244366 GN=rpsJ PE=3 SV=1; 30S ribosomal protein S10 OS=Pluralibacter gergoviae OX=61647 GN=rpsJ PE=3 SV…	0	2	2	0.2291	0	1	1	1	759.406	759.405	1517.8	1517.81	-0.82	-0.00063	0/0	0	0	927643	CID (Collision Induced Dissociation)	MS2	2.61203	17.449	70.014	6634	6634	6632	mcarrera_O1301_276.RAW	F8		31258	4.54	1	45586508	70.13
High	Sequest HT	Sequest HT (A2)	A	2	Unambiguous	LIDQSTAEIVETAKR	LIDQSTAEIVETAKR		23	A0A5C2LI57	30S ribosomal protein S10 OS=Klebsiella pneumoniae OX=573 GN=rpsJ PE=3 SV=1	rpsJ	A0A5C2LI57; A0A252ES24; A0A4P0YHB3; A0A2N4YX08; A0A251ZLD5; A0A2X3EWX2; A0A6M4MEP0; A0A377U0Z8; A0A2V3PX26; A0A366IPT1; A0A6I4VJC5; A0A837LV35; W0HDD2; A0A4Y5ZRN5; A0A7X3M0S2; A0A4D6FDB0; A0A1E7Z183; A0A3S5XUS0; A0A4D6FBI8; A0A7X3SGF1; A0A485CL40; A0A485CP84; A0A806Z0Y7	30S ribosomal protein S10 OS=Klebsiella pneumoniae OX=573 GN=rpsJ PE=3 SV=1; 30S ribosomal protein S10 OS=Shewanella putrefaciens OX=24 GN=rpsJ PE=3 SV=1; 30S ribosomal protein S10 OS=Klebsiella pneumoniae OX=573 GN=rpsJ PE=3 SV=1; 30S ribosomal protein S10 (Fragment) OS=Klebsiella variicola OX=244366 GN=rpsJ PE=3 SV=1; 30S ribosomal protein S10 OS=Pluralibacter gergoviae OX=61647 GN=rpsJ PE=3 SV…	1	2	2	0.2302	0	1	1	1	837.457	837.456	1673.91	1673.91	-0.51	-0.00043	0/0	0	0	232011	CID (Collision Induced Dissociation)	MS2	0	48.047	66.7757	6018	6018	6017	mcarrera_O1301_276.RAW	F8		29296	3.91	1	72532688	67.14
High	Sequest HT	Sequest HT (A2)	A	2	Unambiguous	LIDQSTAEIVETAKR	LIDQSTAEIVETAKR		23	A0A5C2LI57	30S ribosomal protein S10 OS=Klebsiella pneumoniae OX=573 GN=rpsJ PE=3 SV=1	rpsJ	A0A5C2LI57; A0A252ES24; A0A4P0YHB3; A0A2N4YX08; A0A251ZLD5; A0A2X3EWX2; A0A6M4MEP0; A0A377U0Z8; A0A2V3PX26; A0A366IPT1; A0A6I4VJC5; A0A837LV35; W0HDD2; A0A4Y5ZRN5; A0A7X3M0S2; A0A4D6FDB0; A0A1E7Z183; A0A3S5XUS0; A0A4D6FBI8; A0A7X3SGF1; A0A485CL40; A0A485CP84; A0A806Z0Y7	30S ribosomal protein S10 OS=Klebsiella pneumoniae OX=573 GN=rpsJ PE=3 SV=1; 30S ribosomal protein S10 OS=Shewanella putrefaciens OX=24 GN=rpsJ PE=3 SV=1; 30S ribosomal protein S10 OS=Klebsiella pneumoniae OX=573 GN=rpsJ PE=3 SV=1; 30S ribosomal protein S10 (Fragment) OS=Klebsiella variicola OX=244366 GN=rpsJ PE=3 SV=1; 30S ribosomal protein S10 OS=Pluralibacter gergoviae OX=61647 GN=rpsJ PE=3 SV…	1	2	2	0.2717	0	1	1	1	837.456	837.456	1673.91	1673.91	-0.75	-0.00063	0/0	0	0	297398	CID (Collision Induced Dissociation)	MS2	15.6436	37.999	65.9558	5488	5488	5484	mcarrera_O1301_280.RAW	F10		29331	4.38	1	25442302	66.1
High	Sequest HT	Sequest HT (A2)	A	2	Unambiguous	LIDQSTAEIVETAK	LIDQSTAEIVETAK		23	A0A5C2LI57	30S ribosomal protein S10 OS=Klebsiella pneumoniae OX=573 GN=rpsJ PE=3 SV=1	rpsJ	A0A5C2LI57; A0A252ES24; A0A4P0YHB3; A0A2N4YX08; A0A251ZLD5; A0A2X3EWX2; A0A6M4MEP0; A0A377U0Z8; A0A2V3PX26; A0A366IPT1; A0A6I4VJC5; A0A837LV35; W0HDD2; A0A4Y5ZRN5; A0A7X3M0S2; A0A4D6FDB0; A0A1E7Z183; A0A3S5XUS0; A0A4D6FBI8; A0A7X3SGF1; A0A485CL40; A0A485CP84; A0A806Z0Y7	30S ribosomal protein S10 OS=Klebsiella pneumoniae OX=573 GN=rpsJ PE=3 SV=1; 30S ribosomal protein S10 OS=Shewanella putrefaciens OX=24 GN=rpsJ PE=3 SV=1; 30S ribosomal protein S10 OS=Klebsiella pneumoniae OX=573 GN=rpsJ PE=3 SV=1; 30S ribosomal protein S10 (Fragment) OS=Klebsiella variicola OX=244366 GN=rpsJ PE=3 SV=1; 30S ribosomal protein S10 OS=Pluralibacter gergoviae OX=61647 GN=rpsJ PE=3 SV…	0	2	2	0.2304	0	1	1	1	759.407	759.406	1517.81	1517.81	0.96	0.00073	0/0	0	0	257981	CID (Collision Induced Dissociation)	MS2	25.7591	42.192	68.9319	5997	5997	5992	mcarrera_O1301_280.RAW	F10		31778	4.21	1	13823215	69.06
High	Sequest HT	Sequest HT (A2)	A	2	Unambiguous	LIDQSTAEIVETAKR	LIDQSTAEIVETAKR		23	A0A5C2LI57	30S ribosomal protein S10 OS=Klebsiella pneumoniae OX=573 GN=rpsJ PE=3 SV=1	rpsJ	A0A5C2LI57; A0A252ES24; A0A4P0YHB3; A0A2N4YX08; A0A251ZLD5; A0A2X3EWX2; A0A6M4MEP0; A0A377U0Z8; A0A2V3PX26; A0A366IPT1; A0A6I4VJC5; A0A837LV35; W0HDD2; A0A4Y5ZRN5; A0A7X3M0S2; A0A4D6FDB0; A0A1E7Z183; A0A3S5XUS0; A0A4D6FBI8; A0A7X3SGF1; A0A485CL40; A0A485CP84; A0A806Z0Y7	30S ribosomal protein S10 OS=Klebsiella pneumoniae OX=573 GN=rpsJ PE=3 SV=1; 30S ribosomal protein S10 OS=Shewanella putrefaciens OX=24 GN=rpsJ PE=3 SV=1; 30S ribosomal protein S10 OS=Klebsiella pneumoniae OX=573 GN=rpsJ PE=3 SV=1; 30S ribosomal protein S10 (Fragment) OS=Klebsiella variicola OX=244366 GN=rpsJ PE=3 SV=1; 30S ribosomal protein S10 OS=Pluralibacter gergoviae OX=61647 GN=rpsJ PE=3 SV…	1	2	2	0.2861	0	1	1	1	837.456	837.456	1673.9	1673.91	-1.78	-0.00149	0/0	0	0	151884	CID (Collision Induced Dissociation)	MS2	15.5942	60.75	66.2296	5523	5523	5518	mcarrera_O1301_282.RAW	F11		30952	4.09	1	5.77143e+06	66.34
High	Sequest HT	Sequest HT (A2)	A	2	Unambiguous	LIDQSTAEIVETAKR	LIDQSTAEIVETAKR		23	A0A5C2LI57	30S ribosomal protein S10 OS=Klebsiella pneumoniae OX=573 GN=rpsJ PE=3 SV=1	rpsJ	A0A5C2LI57; A0A252ES24; A0A4P0YHB3; A0A2N4YX08; A0A251ZLD5; A0A2X3EWX2; A0A6M4MEP0; A0A377U0Z8; A0A2V3PX26; A0A366IPT1; A0A6I4VJC5; A0A837LV35; W0HDD2; A0A4Y5ZRN5; A0A7X3M0S2; A0A4D6FDB0; A0A1E7Z183; A0A3S5XUS0; A0A4D6FBI8; A0A7X3SGF1; A0A485CL40; A0A485CP84; A0A806Z0Y7	30S ribosomal protein S10 OS=Klebsiella pneumoniae OX=573 GN=rpsJ PE=3 SV=1; 30S ribosomal protein S10 OS=Shewanella putrefaciens OX=24 GN=rpsJ PE=3 SV=1; 30S ribosomal protein S10 OS=Klebsiella pneumoniae OX=573 GN=rpsJ PE=3 SV=1; 30S ribosomal protein S10 (Fragment) OS=Klebsiella variicola OX=244366 GN=rpsJ PE=3 SV=1; 30S ribosomal protein S10 OS=Pluralibacter gergoviae OX=61647 GN=rpsJ PE=3 SV…	1	2	2	0.2576	0	1	1	1	837.456	837.456	1673.91	1673.91	-0.95	-0.0008	0/0	0	0	104875	CID (Collision Induced Dissociation)	MS2	8.11953	100	66.0758	5824	5824	5819	mcarrera_O1301_286.RAW	F13		30305	3.96	1	4.4796e+06	66.17
High	Sequest HT	Sequest HT (A2)	A	2	Unambiguous	LIDQSTAEIVETAKR	LIDQSTAEIVETAKR		23	A0A5C2LI57	30S ribosomal protein S10 OS=Klebsiella pneumoniae OX=573 GN=rpsJ PE=3 SV=1	rpsJ	A0A5C2LI57; A0A252ES24; A0A4P0YHB3; A0A2N4YX08; A0A251ZLD5; A0A2X3EWX2; A0A6M4MEP0; A0A377U0Z8; A0A2V3PX26; A0A366IPT1; A0A6I4VJC5; A0A837LV35; W0HDD2; A0A4Y5ZRN5; A0A7X3M0S2; A0A4D6FDB0; A0A1E7Z183; A0A3S5XUS0; A0A4D6FBI8; A0A7X3SGF1; A0A485CL40; A0A485CP84; A0A806Z0Y7	30S ribosomal protein S10 OS=Klebsiella pneumoniae OX=573 GN=rpsJ PE=3 SV=1; 30S ribosomal protein S10 OS=Shewanella putrefaciens OX=24 GN=rpsJ PE=3 SV=1; 30S ribosomal protein S10 OS=Klebsiella pneumoniae OX=573 GN=rpsJ PE=3 SV=1; 30S ribosomal protein S10 (Fragment) OS=Klebsiella variicola OX=244366 GN=rpsJ PE=3 SV=1; 30S ribosomal protein S10 OS=Pluralibacter gergoviae OX=61647 GN=rpsJ PE=3 SV…	1	2	2	0.2668	0	1	1	1	837.458	837.458	1673.91	1673.91	1.02	0.00085	0/0	0	0	481489	CID (Collision Induced Dissociation)	MS2	19.3002	41.36	66.1053	5673	5673	5669	mcarrera_O1301_288.RAW	F14		28916	4.46	1
High	Sequest HT	Sequest HT (A2)	A	2	Unambiguous	LIDQSTAEIVETAK	LIDQSTAEIVETAK		23	A0A5C2LI57	30S ribosomal protein S10 OS=Klebsiella pneumoniae OX=573 GN=rpsJ PE=3 SV=1	rpsJ	A0A5C2LI57; A0A252ES24; A0A4P0YHB3; A0A2N4YX08; A0A251ZLD5; A0A2X3EWX2; A0A6M4MEP0; A0A377U0Z8; A0A2V3PX26; A0A366IPT1; A0A6I4VJC5; A0A837LV35; W0HDD2; A0A4Y5ZRN5; A0A7X3M0S2; A0A4D6FDB0; A0A1E7Z183; A0A3S5XUS0; A0A4D6FBI8; A0A7X3SGF1; A0A485CL40; A0A485CP84; A0A806Z0Y7	30S ribosomal protein S10 OS=Klebsiella pneumoniae OX=573 GN=rpsJ PE=3 SV=1; 30S ribosomal protein S10 OS=Shewanella putrefaciens OX=24 GN=rpsJ PE=3 SV=1; 30S ribosomal protein S10 OS=Klebsiella pneumoniae OX=573 GN=rpsJ PE=3 SV=1; 30S ribosomal protein S10 (Fragment) OS=Klebsiella variicola OX=244366 GN=rpsJ PE=3 SV=1; 30S ribosomal protein S10 OS=Pluralibacter gergoviae OX=61647 GN=rpsJ PE=3 SV…	0	2	2	0.1955	0	1	1	1	759.406	759.407	1517.81	1517.81	-0.15	-0.00012	0/0	0	0	335851	CID (Collision Induced Dissociation)	MS2	24.1311	55.914	69.9187	6332	6332	6327	mcarrera_O1301_288.RAW	F14		31015	3.99	1	8588263	69.97
High	Sequest HT	Sequest HT (A2)	A	2	Unambiguous	YTVLVSPHVDKDARDQYETR	YTVLVSPHVDKDARDQYETR		2	A0A0Q4QUY6	30S ribosomal protein S10 OS=Stenotrophomonas sp. Leaf70 OX=1736233 GN=rpsJ PE=3 SV=1	rpsJ	A0A0Q4QUY6; M5CVF6	30S ribosomal protein S10 OS=Stenotrophomonas sp. Leaf70 OX=1736233 GN=rpsJ PE=3 SV=1; 30S ribosomal protein S10 OS=Stenotrophomonas maltophilia SKK35 OX=1118156 GN=rpsJ PE=3 SV=1	2	2	2	0.3688	0	1	1	1	1196.6	1196.6	2392.19	2392.19	0.74	0.00088	0/0	0	0	110647	CID (Collision Induced Dissociation)	MS2	25.0768	100	32.0957	4845	4845	4839	mcarrera_O1301_272.RAW	F6		35290	4.61	1	4.24798e+06	32.41
High	Sequest HT	Sequest HT (A2)	A	2	Unambiguous	YTVLVSPHVDKDARDQYETR	YTVLVSPHVDKDARDQYETR		2	A0A0Q4QUY6	30S ribosomal protein S10 OS=Stenotrophomonas sp. Leaf70 OX=1736233 GN=rpsJ PE=3 SV=1	rpsJ	A0A0Q4QUY6; M5CVF6	30S ribosomal protein S10 OS=Stenotrophomonas sp. Leaf70 OX=1736233 GN=rpsJ PE=3 SV=1; 30S ribosomal protein S10 OS=Stenotrophomonas maltophilia SKK35 OX=1118156 GN=rpsJ PE=3 SV=1	2	2	2	0.3753	0	1	1	1	1196.6	1196.6	2392.19	2392.19	-0.25	-0.0003	0/0	0	0	251814	CID (Collision Induced Dissociation)	MS2	12.983	53.753	31.8889	4450	4450	4448	mcarrera_O1301_278.RAW	F9		35004	4.45	1	7.80387e+06	31.94
High	Sequest HT	Sequest HT (A2)	A	2	Unambiguous	YTVLVSPHVDKDAR	YTVLVSPHVDKDAR		2	A0A0Q4QUY6	30S ribosomal protein S10 OS=Stenotrophomonas sp. Leaf70 OX=1736233 GN=rpsJ PE=3 SV=1	rpsJ	A0A0Q4QUY6; M5CVF6	30S ribosomal protein S10 OS=Stenotrophomonas sp. Leaf70 OX=1736233 GN=rpsJ PE=3 SV=1; 30S ribosomal protein S10 OS=Stenotrophomonas maltophilia SKK35 OX=1118156 GN=rpsJ PE=3 SV=1	1	2	2	0.4332	0	1	1	1	800.427	800.427	1599.85	1599.85	-0.85	-0.00068	0/0	0	0	529275	CID (Collision Induced Dissociation)	MS2	3.33501	28.063	26.8772	3495	3495	3494	mcarrera_O1301_278.RAW	F9		30270	3.67	1	38160792	27.09
High	Sequest HT	Sequest HT (A2)	A	2	Unambiguous	YTILVSPHVDKDAR	YTILVSPHVDKDAR		5	A0A3Q8F618	30S ribosomal protein S10 OS=Stenotrophomonas sp. ZAC14D1_NAIMI4_6 OX=2072410 GN=rpsJ PE=3 SV=1	rpsJ	A0A3Q8F618; A0A1Y5PYG1; A0A2W5NG95; A0A7W3V2A6; A0A2R7INJ1	30S ribosomal protein S10 OS=Stenotrophomonas sp. ZAC14D1_NAIMI4_6 OX=2072410 GN=rpsJ PE=3 SV=1; 30S ribosomal protein S10 OS=uncultured Stenotrophomonas sp OX=165438 GN=rpsJ PE=3 SV=1; 30S ribosomal protein S10 OS=Stenotrophomonas acidaminiphila OX=128780 GN=rpsJ PE=3 SV=1; 30S ribosomal protein S10 OS=Stenotrophomonas sp. W1S232 OX=2760085 GN=rpsJ PE=3 SV=1; 30S ribosomal protein S10 (Fragment)…	1	2	2	0.2971	0	1	1	1	807.436	807.436	1613.86	1613.86	0.19	0.00015	0/0	0	0	1.60947e+06	CID (Collision Induced Dissociation)	MS2	3.58679	12.378	53.1222	4167	4167	4165	mcarrera_O1301_290.RAW	F15		30298	4.14	1	77082240	53.46
High	Sequest HT	Sequest HT (A2)	A	2	Unambiguous	YTILVSPHVDKDAR	YTILVSPHVDKDAR		5	A0A3Q8F618	30S ribosomal protein S10 OS=Stenotrophomonas sp. ZAC14D1_NAIMI4_6 OX=2072410 GN=rpsJ PE=3 SV=1	rpsJ	A0A3Q8F618; A0A1Y5PYG1; A0A2W5NG95; A0A7W3V2A6; A0A2R7INJ1	30S ribosomal protein S10 OS=Stenotrophomonas sp. ZAC14D1_NAIMI4_6 OX=2072410 GN=rpsJ PE=3 SV=1; 30S ribosomal protein S10 OS=uncultured Stenotrophomonas sp OX=165438 GN=rpsJ PE=3 SV=1; 30S ribosomal protein S10 OS=Stenotrophomonas acidaminiphila OX=128780 GN=rpsJ PE=3 SV=1; 30S ribosomal protein S10 OS=Stenotrophomonas sp. W1S232 OX=2760085 GN=rpsJ PE=3 SV=1; 30S ribosomal protein S10 (Fragment)…	1	2	2	0.2656	0	1	1	1	807.434	807.434	1613.86	1613.86	-2.46	-0.00198	0/0	0	0	190956	CID (Collision Induced Dissociation)	MS2	22.3209	76.658	52.0414	4086	4086	4083	mcarrera_O1301_290.RAW	F15		29450	3.69	1	77082240	53.46
High	Sequest HT	Sequest HT (A2)	A	2	Unambiguous	YTILVSPHVDKDAR	YTILVSPHVDKDAR		5	A0A3Q8F618	30S ribosomal protein S10 OS=Stenotrophomonas sp. ZAC14D1_NAIMI4_6 OX=2072410 GN=rpsJ PE=3 SV=1	rpsJ	A0A3Q8F618; A0A1Y5PYG1; A0A2W5NG95; A0A7W3V2A6; A0A2R7INJ1	30S ribosomal protein S10 OS=Stenotrophomonas sp. ZAC14D1_NAIMI4_6 OX=2072410 GN=rpsJ PE=3 SV=1; 30S ribosomal protein S10 OS=uncultured Stenotrophomonas sp OX=165438 GN=rpsJ PE=3 SV=1; 30S ribosomal protein S10 OS=Stenotrophomonas acidaminiphila OX=128780 GN=rpsJ PE=3 SV=1; 30S ribosomal protein S10 OS=Stenotrophomonas sp. W1S232 OX=2760085 GN=rpsJ PE=3 SV=1; 30S ribosomal protein S10 (Fragment)…	1	2	2	0.2275	0	1	1	1	807.436	807.436	1613.87	1613.86	0.57	0.00046	0/0	0	0	344742	CID (Collision Induced Dissociation)	MS2	4.42592	34.538	54.2435	4249	4249	4245	mcarrera_O1301_290.RAW	F15		30076	3.34	1	77082240	53.46
High	Sequest HT	Sequest HT (A2)	A	2	Unambiguous	VLDIVDPNDKTVDALMK	VLDIVDPNDKTVDALM[147.04]K		8	A0A3Q8F618; A0A0Q4QUY6	30S ribosomal protein S10 OS=Stenotrophomonas sp. ZAC14D1_NAIMI4_6 OX=2072410 GN=rpsJ PE=3 SV=1 30S ribosomal protein S10 OS=Stenotrophomonas sp. Leaf70 OX=1736233 GN=rpsJ PE=3 SV=1	rpsJ	A0A0M1KH68; A0A3Q8F618; A0A0Q4QUY6; A0A2W5NG95; A0A7W3V2A6; A0A0K8QMH7; A0A2R7INJ1; M5CVF6	30S ribosomal protein S10 OS=Xanthomonas oryzae OX=347 GN=rpsJ PE=3 SV=1; 30S ribosomal protein S10 OS=Stenotrophomonas sp. ZAC14D1_NAIMI4_6 OX=2072410 GN=rpsJ PE=3 SV=1; 30S ribosomal protein S10 OS=Stenotrophomonas sp. Leaf70 OX=1736233 GN=rpsJ PE=3 SV=1; 30S ribosomal protein S10 OS=Stenotrophomonas acidaminiphila OX=128780 GN=rpsJ PE=3 SV=1; 30S ribosomal protein S10 OS=Stenotrophomonas sp. W…	1	2	2	0.1591	0	1	1	1	943.501	943.501	1886	1885.99	0.93	0.00087	0/0	0	0	60691.9	CID (Collision Induced Dissociation)	MS2	15.561	97.387	58.9613	9771	9771	9767	mcarrera_O1301_272.RAW	F6		33036	4.4	2	5.38752e+06	59.21
High	Sequest HT	Sequest HT (A2)	A	2	Unambiguous	VLDIVDPNDKTVDALMK	VLDIVDPNDKTVDALM[147.04]K		8	A0A3Q8F618; A0A0Q4QUY6	30S ribosomal protein S10 OS=Stenotrophomonas sp. ZAC14D1_NAIMI4_6 OX=2072410 GN=rpsJ PE=3 SV=1 30S ribosomal protein S10 OS=Stenotrophomonas sp. Leaf70 OX=1736233 GN=rpsJ PE=3 SV=1	rpsJ	A0A0M1KH68; A0A3Q8F618; A0A0Q4QUY6; A0A2W5NG95; A0A7W3V2A6; A0A0K8QMH7; A0A2R7INJ1; M5CVF6	30S ribosomal protein S10 OS=Xanthomonas oryzae OX=347 GN=rpsJ PE=3 SV=1; 30S ribosomal protein S10 OS=Stenotrophomonas sp. ZAC14D1_NAIMI4_6 OX=2072410 GN=rpsJ PE=3 SV=1; 30S ribosomal protein S10 OS=Stenotrophomonas sp. Leaf70 OX=1736233 GN=rpsJ PE=3 SV=1; 30S ribosomal protein S10 OS=Stenotrophomonas acidaminiphila OX=128780 GN=rpsJ PE=3 SV=1; 30S ribosomal protein S10 OS=Stenotrophomonas sp. W…	1	3	3	0.1213	0	1	1	1	629.337	629.337	1886	1885.99	1.17	0.00074	0/0	0	0	1.25658e+06	CID (Collision Induced Dissociation)	MS2	18.933	6.582	59.154	9804	9804	9803	mcarrera_O1301_272.RAW	F6		32953	3.71	2	26727280	59.2
High	Sequest HT	Sequest HT (A2)	A	2	Unambiguous	TGAQVRGPIPLPTKIER	TGAQVRGPIPLPTKIER		7	A0A3Q8F618; A0A0Q4QUY6	30S ribosomal protein S10 OS=Stenotrophomonas sp. ZAC14D1_NAIMI4_6 OX=2072410 GN=rpsJ PE=3 SV=1 30S ribosomal protein S10 OS=Stenotrophomonas sp. Leaf70 OX=1736233 GN=rpsJ PE=3 SV=1	rpsJ	A0A0M1KH68; A0A3Q8F618; A0A0Q4QUY6; A0A2W5NG95; A0A7W3V2A6; A0A0K8QMH7; M5CVF6	30S ribosomal protein S10 OS=Xanthomonas oryzae OX=347 GN=rpsJ PE=3 SV=1; 30S ribosomal protein S10 OS=Stenotrophomonas sp. ZAC14D1_NAIMI4_6 OX=2072410 GN=rpsJ PE=3 SV=1; 30S ribosomal protein S10 OS=Stenotrophomonas sp. Leaf70 OX=1736233 GN=rpsJ PE=3 SV=1; 30S ribosomal protein S10 OS=Stenotrophomonas acidaminiphila OX=128780 GN=rpsJ PE=3 SV=1; 30S ribosomal protein S10 OS=Stenotrophomonas sp. W…	2	2	2	0.2767	0	1	1	1	917.037	917.037	1833.07	1833.07	-2.33	-0.00214	0/0	0	0	80667.1	CID (Collision Induced Dissociation)	MS2	0	93.081	39.0414	6142	6142	6137	mcarrera_O1301_272.RAW	F6		7406	3.47	2	2.07947e+06	38.97
High	Sequest HT	Sequest HT (A2)	A	2	Unambiguous	VLDIVDPNDKTVDALMK	VLDIVDPNDKTVDALM[147.04]K		8	A0A3Q8F618; A0A0Q4QUY6	30S ribosomal protein S10 OS=Stenotrophomonas sp. ZAC14D1_NAIMI4_6 OX=2072410 GN=rpsJ PE=3 SV=1 30S ribosomal protein S10 OS=Stenotrophomonas sp. Leaf70 OX=1736233 GN=rpsJ PE=3 SV=1	rpsJ	A0A0M1KH68; A0A3Q8F618; A0A0Q4QUY6; A0A2W5NG95; A0A7W3V2A6; A0A0K8QMH7; A0A2R7INJ1; M5CVF6	30S ribosomal protein S10 OS=Xanthomonas oryzae OX=347 GN=rpsJ PE=3 SV=1; 30S ribosomal protein S10 OS=Stenotrophomonas sp. ZAC14D1_NAIMI4_6 OX=2072410 GN=rpsJ PE=3 SV=1; 30S ribosomal protein S10 OS=Stenotrophomonas sp. Leaf70 OX=1736233 GN=rpsJ PE=3 SV=1; 30S ribosomal protein S10 OS=Stenotrophomonas acidaminiphila OX=128780 GN=rpsJ PE=3 SV=1; 30S ribosomal protein S10 OS=Stenotrophomonas sp. W…	1	2	2	0.3937	0	1	1	1	943.5	943.5	1885.99	1885.99	-0.82	-0.00078	0/0	0	0	77654.4	CID (Collision Induced Dissociation)	MS2	41.4464	100	58.1925	9306	9306	9301	mcarrera_O1301_278.RAW	F9		33476	4.75	2	15341193	58.42
High	Sequest HT	Sequest HT (A2)	A	2	Unambiguous	VLDIVDPNDKTVDALMK	VLDIVDPNDKTVDALM[147.04]K		8	A0A3Q8F618; A0A0Q4QUY6	30S ribosomal protein S10 OS=Stenotrophomonas sp. ZAC14D1_NAIMI4_6 OX=2072410 GN=rpsJ PE=3 SV=1 30S ribosomal protein S10 OS=Stenotrophomonas sp. Leaf70 OX=1736233 GN=rpsJ PE=3 SV=1	rpsJ	A0A0M1KH68; A0A3Q8F618; A0A0Q4QUY6; A0A2W5NG95; A0A7W3V2A6; A0A0K8QMH7; A0A2R7INJ1; M5CVF6	30S ribosomal protein S10 OS=Xanthomonas oryzae OX=347 GN=rpsJ PE=3 SV=1; 30S ribosomal protein S10 OS=Stenotrophomonas sp. ZAC14D1_NAIMI4_6 OX=2072410 GN=rpsJ PE=3 SV=1; 30S ribosomal protein S10 OS=Stenotrophomonas sp. Leaf70 OX=1736233 GN=rpsJ PE=3 SV=1; 30S ribosomal protein S10 OS=Stenotrophomonas acidaminiphila OX=128780 GN=rpsJ PE=3 SV=1; 30S ribosomal protein S10 OS=Stenotrophomonas sp. W…	1	2	2	0.1375	0	1	1	1	943.504	943.501	1886	1885.99	3.54	0.00334	0/0	0	0	193154	CID (Collision Induced Dissociation)	MS2	0	79.577	103.051	8936	8936	8933	mcarrera_O1301_290.RAW	F15		32510	4.8	2	44975540	103.32
High	Sequest HT	Sequest HT (A2)	A	2	Unambiguous	VLDIVDPNDKTVDALMK	VLDIVDPNDKTVDALM[147.04]K	M16(Oxidation)	8	A0A3Q8F618; A0A0Q4QUY6	30S ribosomal protein S10 OS=Stenotrophomonas sp. ZAC14D1_NAIMI4_6 OX=2072410 GN=rpsJ PE=3 SV=1 30S ribosomal protein S10 OS=Stenotrophomonas sp. Leaf70 OX=1736233 GN=rpsJ PE=3 SV=1	rpsJ	A0A0M1KH68; A0A3Q8F618; A0A0Q4QUY6; A0A2W5NG95; A0A7W3V2A6; A0A0K8QMH7; A0A2R7INJ1; M5CVF6	30S ribosomal protein S10 OS=Xanthomonas oryzae OX=347 GN=rpsJ PE=3 SV=1; 30S ribosomal protein S10 OS=Stenotrophomonas sp. ZAC14D1_NAIMI4_6 OX=2072410 GN=rpsJ PE=3 SV=1; 30S ribosomal protein S10 OS=Stenotrophomonas sp. Leaf70 OX=1736233 GN=rpsJ PE=3 SV=1; 30S ribosomal protein S10 OS=Stenotrophomonas acidaminiphila OX=128780 GN=rpsJ PE=3 SV=1; 30S ribosomal protein S10 OS=Stenotrophomonas sp. W…	1	2	2	0.4266	0	1	1	1	951.497	951.494	1901.99	1901.99	-0.9	-0.00086	0/0	0	0	99491.7	CID (Collision Induced Dissociation)	MS2	10.5984	100	93.53	7312	7312	7310	mcarrera_O1301_290.RAW	F15		34918	3.61	2
High	Sequest HT	Sequest HT (A2)	A	2	Unambiguous	LIDRSASEIVETAKR	LIDRSASEIVETAKR		8	A0A3Q8F618; A0A0Q4QUY6	30S ribosomal protein S10 OS=Stenotrophomonas sp. ZAC14D1_NAIMI4_6 OX=2072410 GN=rpsJ PE=3 SV=1 30S ribosomal protein S10 OS=Stenotrophomonas sp. Leaf70 OX=1736233 GN=rpsJ PE=3 SV=1	rpsJ	A0A0M1KH68; A0A3Q8F618; A0A1Y5PYG1; A0A0Q4QUY6; A0A2W5NG95; A0A7W3V2A6; A0A0K8QMH7; M5CVF6	30S ribosomal protein S10 OS=Xanthomonas oryzae OX=347 GN=rpsJ PE=3 SV=1; 30S ribosomal protein S10 OS=Stenotrophomonas sp. ZAC14D1_NAIMI4_6 OX=2072410 GN=rpsJ PE=3 SV=1; 30S ribosomal protein S10 OS=uncultured Stenotrophomonas sp OX=165438 GN=rpsJ PE=3 SV=1; 30S ribosomal protein S10 OS=Stenotrophomonas sp. Leaf70 OX=1736233 GN=rpsJ PE=3 SV=1; 30S ribosomal protein S10 OS=Stenotrophomonas acidam…	2	2	2	0.2399	0	1	1	1	844.469	844.469	1687.93	1687.93	-1.2	-0.00102	0/0	0	0	94982.8	CID (Collision Induced Dissociation)	MS2	21.6433	47.895	29.7976	4415	4415	4413	mcarrera_O1301_272.RAW	F6		24640	3.96	2	5.74089e+06	29.97
High	Sequest HT	Sequest HT (A2)	A	2	Unambiguous	LIDRSASEIVETAKR	LIDRSASEIVETAKR		8	A0A3Q8F618; A0A0Q4QUY6	30S ribosomal protein S10 OS=Stenotrophomonas sp. ZAC14D1_NAIMI4_6 OX=2072410 GN=rpsJ PE=3 SV=1 30S ribosomal protein S10 OS=Stenotrophomonas sp. Leaf70 OX=1736233 GN=rpsJ PE=3 SV=1	rpsJ	A0A0M1KH68; A0A3Q8F618; A0A1Y5PYG1; A0A0Q4QUY6; A0A2W5NG95; A0A7W3V2A6; A0A0K8QMH7; M5CVF6	30S ribosomal protein S10 OS=Xanthomonas oryzae OX=347 GN=rpsJ PE=3 SV=1; 30S ribosomal protein S10 OS=Stenotrophomonas sp. ZAC14D1_NAIMI4_6 OX=2072410 GN=rpsJ PE=3 SV=1; 30S ribosomal protein S10 OS=uncultured Stenotrophomonas sp OX=165438 GN=rpsJ PE=3 SV=1; 30S ribosomal protein S10 OS=Stenotrophomonas sp. Leaf70 OX=1736233 GN=rpsJ PE=3 SV=1; 30S ribosomal protein S10 OS=Stenotrophomonas acidam…	2	3	3	0.1065	0	1	1	1	563.316	563.316	1687.93	1687.93	-0.56	-0.00031	0/0	0	0	3.36675e+06	CID (Collision Induced Dissociation)	MS2	21.3649	5.062	29.4633	4005	4005	4004	mcarrera_O1301_278.RAW	F9		23968	4.6	2	142482800	29.64
High	Sequest HT	Sequest HT (A2)	A	2	Unambiguous	LIDRSASEIVETAKR	LIDRSASEIVETAKR		8	A0A3Q8F618; A0A0Q4QUY6	30S ribosomal protein S10 OS=Stenotrophomonas sp. ZAC14D1_NAIMI4_6 OX=2072410 GN=rpsJ PE=3 SV=1 30S ribosomal protein S10 OS=Stenotrophomonas sp. Leaf70 OX=1736233 GN=rpsJ PE=3 SV=1	rpsJ	A0A0M1KH68; A0A3Q8F618; A0A1Y5PYG1; A0A0Q4QUY6; A0A2W5NG95; A0A7W3V2A6; A0A0K8QMH7; M5CVF6	30S ribosomal protein S10 OS=Xanthomonas oryzae OX=347 GN=rpsJ PE=3 SV=1; 30S ribosomal protein S10 OS=Stenotrophomonas sp. ZAC14D1_NAIMI4_6 OX=2072410 GN=rpsJ PE=3 SV=1; 30S ribosomal protein S10 OS=uncultured Stenotrophomonas sp OX=165438 GN=rpsJ PE=3 SV=1; 30S ribosomal protein S10 OS=Stenotrophomonas sp. Leaf70 OX=1736233 GN=rpsJ PE=3 SV=1; 30S ribosomal protein S10 OS=Stenotrophomonas acidam…	2	2	2	0.2382	0	1	1	1	844.469	844.469	1687.93	1687.93	-2.07	-0.00175	0/0	0	0	184817	CID (Collision Induced Dissociation)	MS2	14.111	84.01	29.4814	4009	4009	4004	mcarrera_O1301_278.RAW	F9		25431	4.03	2	12097690	29.66
High	Sequest HT	Sequest HT (A2)	A	2	Unambiguous	LIDRSASEIVETAKR	LIDRSASEIVETAKR		8	A0A3Q8F618; A0A0Q4QUY6	30S ribosomal protein S10 OS=Stenotrophomonas sp. ZAC14D1_NAIMI4_6 OX=2072410 GN=rpsJ PE=3 SV=1 30S ribosomal protein S10 OS=Stenotrophomonas sp. Leaf70 OX=1736233 GN=rpsJ PE=3 SV=1	rpsJ	A0A0M1KH68; A0A3Q8F618; A0A1Y5PYG1; A0A0Q4QUY6; A0A2W5NG95; A0A7W3V2A6; A0A0K8QMH7; M5CVF6	30S ribosomal protein S10 OS=Xanthomonas oryzae OX=347 GN=rpsJ PE=3 SV=1; 30S ribosomal protein S10 OS=Stenotrophomonas sp. ZAC14D1_NAIMI4_6 OX=2072410 GN=rpsJ PE=3 SV=1; 30S ribosomal protein S10 OS=uncultured Stenotrophomonas sp OX=165438 GN=rpsJ PE=3 SV=1; 30S ribosomal protein S10 OS=Stenotrophomonas sp. Leaf70 OX=1736233 GN=rpsJ PE=3 SV=1; 30S ribosomal protein S10 OS=Stenotrophomonas acidam…	2	3	3	0.1216	0	1	1	1	563.316	563.316	1687.93	1687.93	0.24	0.00014	0/0	0	0	433224	CID (Collision Induced Dissociation)	MS2	33.6924	26.598	29.9783	4092	4092	4090	mcarrera_O1301_278.RAW	F9		24117	3.7	2	142482800	29.64
High	Sequest HT	Sequest HT (A2)	A	2	Unambiguous	LIDRSASEIVETAKR	LIDRSASEIVETAKR		8	A0A3Q8F618; A0A0Q4QUY6	30S ribosomal protein S10 OS=Stenotrophomonas sp. ZAC14D1_NAIMI4_6 OX=2072410 GN=rpsJ PE=3 SV=1 30S ribosomal protein S10 OS=Stenotrophomonas sp. Leaf70 OX=1736233 GN=rpsJ PE=3 SV=1	rpsJ	A0A0M1KH68; A0A3Q8F618; A0A1Y5PYG1; A0A0Q4QUY6; A0A2W5NG95; A0A7W3V2A6; A0A0K8QMH7; M5CVF6	30S ribosomal protein S10 OS=Xanthomonas oryzae OX=347 GN=rpsJ PE=3 SV=1; 30S ribosomal protein S10 OS=Stenotrophomonas sp. ZAC14D1_NAIMI4_6 OX=2072410 GN=rpsJ PE=3 SV=1; 30S ribosomal protein S10 OS=uncultured Stenotrophomonas sp OX=165438 GN=rpsJ PE=3 SV=1; 30S ribosomal protein S10 OS=Stenotrophomonas sp. Leaf70 OX=1736233 GN=rpsJ PE=3 SV=1; 30S ribosomal protein S10 OS=Stenotrophomonas acidam…	2	3	3	0.2544	0	1	1	1	563.316	563.315	1687.93	1687.93	-0.88	-0.0005	0/0	0	0	1.03416e+06	CID (Collision Induced Dissociation)	MS2	41.2038	7.458	50.5343	3964	3964	3963	mcarrera_O1301_290.RAW	F15		24476	4.52	2	36241912	50.82
High	Sequest HT	Sequest HT (A2)	A	2	Unambiguous	LELAAGVDVQIKLT	LELAAGVDVQIKLT		7	A0A3Q8F618; A0A0Q4QUY6	30S ribosomal protein S10 OS=Stenotrophomonas sp. ZAC14D1_NAIMI4_6 OX=2072410 GN=rpsJ PE=3 SV=1 30S ribosomal protein S10 OS=Stenotrophomonas sp. Leaf70 OX=1736233 GN=rpsJ PE=3 SV=1	rpsJ	A0A0M1KH68; A0A3Q8F618; A0A1Y5PYG1; A0A0Q4QUY6; A0A2W5NG95; A0A2R7INJ1; M5CVF6	30S ribosomal protein S10 OS=Xanthomonas oryzae OX=347 GN=rpsJ PE=3 SV=1; 30S ribosomal protein S10 OS=Stenotrophomonas sp. ZAC14D1_NAIMI4_6 OX=2072410 GN=rpsJ PE=3 SV=1; 30S ribosomal protein S10 OS=uncultured Stenotrophomonas sp OX=165438 GN=rpsJ PE=3 SV=1; 30S ribosomal protein S10 OS=Stenotrophomonas sp. Leaf70 OX=1736233 GN=rpsJ PE=3 SV=1; 30S ribosomal protein S10 OS=Stenotrophomonas acidam…	1	2	2	0.3811	0	1	1	1	735.433	735.432	1469.86	1469.86	1.4	0.00103	0/0	0	0	22049.8	CID (Collision Induced Dissociation)	MS2	56.6814	100	135.108	14120	14120	14118	mcarrera_O1301_290.RAW	F15		14716	3.7	2	324534	135.36
High	Sequest HT	Sequest HT (A2)	A	2	Unambiguous	NLEVMVKGPGPGR	NLEVM[147.04]VKGPGPGR		32	A0A2S9U7J3; A0A3N2DKT5	30S ribosomal protein S11 OS=Cronobacter sakazakii OX=28141 GN=rpsK PE=3 SV=1 30S ribosomal protein S11 OS=Enterobacter sp. BIGb0359 OX=2485133 GN=rpsK PE=3 SV=1	rpsK	A0A2P5T1X3; A0A2S9I3N8; A0A2P5SW22; A0A2S9U7J3; A0A6I4VBH1; A0A6I4VDX2; A0A1E7Z1M7; A0A0L0AS29; A0A3N2DKT5; A0A8I0KHR6; A0A2P5T000; A0A3S4FUE5; K8D089; A0A4Y5ZPD1; A0A8E1V4H0; A0A089PF40; C9Y200; A0A097R6W8; A0A0V9JGD9; U3U788; A0A2P5SXY6; A0A2A7V8F3; A0A7X3LZL6; A0A1W5DSI9; B6X9N9; A0A7G2IVX9; A0A7X3M0T4; A0A1B8HC66; A0A7M2V5S2; J6HT71; A0A7X3MBA4; A0A1I6EPH4	30S ribosomal protein S11 OS=Candidatus Pantoea edessiphila OX=2044610 GN=rpsK PE=3 SV=1; 30S ribosomal protein S11 OS=Pantoea coffeiphila OX=1465635 GN=rpsK PE=3 SV=1; 30S ribosomal protein S11 OS=Candidatus Pantoea edessiphila OX=2044610 GN=rpsK PE=3 SV=1; 30S ribosomal protein S11 OS=Cronobacter sakazakii OX=28141 GN=rpsK PE=3 SV=1; 30S ribosomal protein S11 OS=Pantoea sp. Eser OX=2576758 GN=r…	1	2	2	0.3144	0	1	1	1	677.369	677.369	1353.73	1353.73	0.18	0.00012	0/0	0	0	159154	CID (Collision Induced Dissociation)	MS2	25.3909	27.868	57.9884	4399	4399	4394	mcarrera_O1301_262.RAW	F1		20197	4.04	2	2395278	58
High	Sequest HT	Sequest HT (A2)	A	2	Unambiguous	QGNALGWATAGGSGFR	QGNALGWATAGGSGFR		30	A0A2S9U7J3; A0A3N2DKT5	30S ribosomal protein S11 OS=Cronobacter sakazakii OX=28141 GN=rpsK PE=3 SV=1 30S ribosomal protein S11 OS=Enterobacter sp. BIGb0359 OX=2485133 GN=rpsK PE=3 SV=1	rpsK	A0A2P5T1X3; A0A2S9I3N8; A0A2P5SW22; A0A2S9U7J3; A0A6I4VBH1; A0A6I4VDX2; A0A1E7Z1M7; A0A0L0AS29; A0A3N2DKT5; A0A8I0KHR6; A0A379GCX0; A0A2P5T000; A0A3S4FUE5; A0A6M8RC08; A0A4Y5ZPD1; A0A8E1V4H0; A0A089PF40; C9Y200; A0A097R6W8; A0A0V9JGD9; A0A2P5SXY6; A0A2A7V8F3; A0A7X3LZL6; A0A1W5DSI9; B6X9N9; A0A7G2IVX9; A0A1B8HC66; A0A7M2V5S2; J6HT71; A0A1I6EPH4	30S ribosomal protein S11 OS=Candidatus Pantoea edessiphila OX=2044610 GN=rpsK PE=3 SV=1; 30S ribosomal protein S11 OS=Pantoea coffeiphila OX=1465635 GN=rpsK PE=3 SV=1; 30S ribosomal protein S11 OS=Candidatus Pantoea edessiphila OX=2044610 GN=rpsK PE=3 SV=1; 30S ribosomal protein S11 OS=Cronobacter sakazakii OX=28141 GN=rpsK PE=3 SV=1; 30S ribosomal protein S11 OS=Pantoea sp. Eser OX=2576758 GN=r…	0	2	2	0.3642	0	1	1	1	775.379	775.38	1549.75	1549.75	0.54	0.00042	0/0	0	0	235066	CID (Collision Induced Dissociation)	MS2	28.4913	43.659	78.3513	7955	7955	7953	mcarrera_O1301_262.RAW	F1		21760	3.46	2	52678304	78.6
High	Sequest HT	Sequest HT (A2)	A	2	Unambiguous	QGNALGWATAGGSGFR	QGNALGWATAGGSGFR		30	A0A2S9U7J3; A0A3N2DKT5	30S ribosomal protein S11 OS=Cronobacter sakazakii OX=28141 GN=rpsK PE=3 SV=1 30S ribosomal protein S11 OS=Enterobacter sp. BIGb0359 OX=2485133 GN=rpsK PE=3 SV=1	rpsK	A0A2P5T1X3; A0A2S9I3N8; A0A2P5SW22; A0A2S9U7J3; A0A6I4VBH1; A0A6I4VDX2; A0A1E7Z1M7; A0A0L0AS29; A0A3N2DKT5; A0A8I0KHR6; A0A379GCX0; A0A2P5T000; A0A3S4FUE5; A0A6M8RC08; A0A4Y5ZPD1; A0A8E1V4H0; A0A089PF40; C9Y200; A0A097R6W8; A0A0V9JGD9; A0A2P5SXY6; A0A2A7V8F3; A0A7X3LZL6; A0A1W5DSI9; B6X9N9; A0A7G2IVX9; A0A1B8HC66; A0A7M2V5S2; J6HT71; A0A1I6EPH4	30S ribosomal protein S11 OS=Candidatus Pantoea edessiphila OX=2044610 GN=rpsK PE=3 SV=1; 30S ribosomal protein S11 OS=Pantoea coffeiphila OX=1465635 GN=rpsK PE=3 SV=1; 30S ribosomal protein S11 OS=Candidatus Pantoea edessiphila OX=2044610 GN=rpsK PE=3 SV=1; 30S ribosomal protein S11 OS=Cronobacter sakazakii OX=28141 GN=rpsK PE=3 SV=1; 30S ribosomal protein S11 OS=Pantoea sp. Eser OX=2576758 GN=r…	0	2	2	0.374	0	1	1	1	775.38	775.38	1549.75	1549.75	1.04	0.00081	0/0	0	0	255768	CID (Collision Induced Dissociation)	MS2	35.5508	39.073	77.8564	8026	8026	8024	mcarrera_O1301_264.RAW	F2		22703	3.61	2	14728608	78.01
High	Sequest HT	Sequest HT (A2)	A	2	Unambiguous	QGNALGWATAGGSGFR	QGNALGWATAGGSGFR		30	A0A2S9U7J3; A0A3N2DKT5	30S ribosomal protein S11 OS=Cronobacter sakazakii OX=28141 GN=rpsK PE=3 SV=1 30S ribosomal protein S11 OS=Enterobacter sp. BIGb0359 OX=2485133 GN=rpsK PE=3 SV=1	rpsK	A0A2P5T1X3; A0A2S9I3N8; A0A2P5SW22; A0A2S9U7J3; A0A6I4VBH1; A0A6I4VDX2; A0A1E7Z1M7; A0A0L0AS29; A0A3N2DKT5; A0A8I0KHR6; A0A379GCX0; A0A2P5T000; A0A3S4FUE5; A0A6M8RC08; A0A4Y5ZPD1; A0A8E1V4H0; A0A089PF40; C9Y200; A0A097R6W8; A0A0V9JGD9; A0A2P5SXY6; A0A2A7V8F3; A0A7X3LZL6; A0A1W5DSI9; B6X9N9; A0A7G2IVX9; A0A1B8HC66; A0A7M2V5S2; J6HT71; A0A1I6EPH4	30S ribosomal protein S11 OS=Candidatus Pantoea edessiphila OX=2044610 GN=rpsK PE=3 SV=1; 30S ribosomal protein S11 OS=Pantoea coffeiphila OX=1465635 GN=rpsK PE=3 SV=1; 30S ribosomal protein S11 OS=Candidatus Pantoea edessiphila OX=2044610 GN=rpsK PE=3 SV=1; 30S ribosomal protein S11 OS=Cronobacter sakazakii OX=28141 GN=rpsK PE=3 SV=1; 30S ribosomal protein S11 OS=Pantoea sp. Eser OX=2576758 GN=r…	0	2	2	0.437	0	1	1	1	775.38	775.379	1549.75	1549.75	1.09	0.00085	0/0	0	0	202522	CID (Collision Induced Dissociation)	MS2	37.0483	47.281	78.1905	7520	7520	7517	mcarrera_O1301_266.RAW	F3		22635	3.89	2	10181089	78.35
High	Sequest HT	Sequest HT (A2)	A	2	Unambiguous	QGNALGWATAGGSGFR	QGNALGWATAGGSGFR		30	A0A2S9U7J3; A0A3N2DKT5	30S ribosomal protein S11 OS=Cronobacter sakazakii OX=28141 GN=rpsK PE=3 SV=1 30S ribosomal protein S11 OS=Enterobacter sp. BIGb0359 OX=2485133 GN=rpsK PE=3 SV=1	rpsK	A0A2P5T1X3; A0A2S9I3N8; A0A2P5SW22; A0A2S9U7J3; A0A6I4VBH1; A0A6I4VDX2; A0A1E7Z1M7; A0A0L0AS29; A0A3N2DKT5; A0A8I0KHR6; A0A379GCX0; A0A2P5T000; A0A3S4FUE5; A0A6M8RC08; A0A4Y5ZPD1; A0A8E1V4H0; A0A089PF40; C9Y200; A0A097R6W8; A0A0V9JGD9; A0A2P5SXY6; A0A2A7V8F3; A0A7X3LZL6; A0A1W5DSI9; B6X9N9; A0A7G2IVX9; A0A1B8HC66; A0A7M2V5S2; J6HT71; A0A1I6EPH4	30S ribosomal protein S11 OS=Candidatus Pantoea edessiphila OX=2044610 GN=rpsK PE=3 SV=1; 30S ribosomal protein S11 OS=Pantoea coffeiphila OX=1465635 GN=rpsK PE=3 SV=1; 30S ribosomal protein S11 OS=Candidatus Pantoea edessiphila OX=2044610 GN=rpsK PE=3 SV=1; 30S ribosomal protein S11 OS=Cronobacter sakazakii OX=28141 GN=rpsK PE=3 SV=1; 30S ribosomal protein S11 OS=Pantoea sp. Eser OX=2576758 GN=r…	0	2	2	0.4536	0	1	1	1	775.379	775.377	1549.75	1549.75	0.55	0.00042	0/0	0	0	126197	CID (Collision Induced Dissociation)	MS2	22.6774	41.9	77.6117	7311	7311	7306	mcarrera_O1301_268.RAW	F4		21760	3.77	2	9946330	77.7
High	Sequest HT	Sequest HT (A2)	A	2	Unambiguous	QGNALGWATAGGSGFR	QGNALGWATAGGSGFR		30	A0A2S9U7J3; A0A3N2DKT5	30S ribosomal protein S11 OS=Cronobacter sakazakii OX=28141 GN=rpsK PE=3 SV=1 30S ribosomal protein S11 OS=Enterobacter sp. BIGb0359 OX=2485133 GN=rpsK PE=3 SV=1	rpsK	A0A2P5T1X3; A0A2S9I3N8; A0A2P5SW22; A0A2S9U7J3; A0A6I4VBH1; A0A6I4VDX2; A0A1E7Z1M7; A0A0L0AS29; A0A3N2DKT5; A0A8I0KHR6; A0A379GCX0; A0A2P5T000; A0A3S4FUE5; A0A6M8RC08; A0A4Y5ZPD1; A0A8E1V4H0; A0A089PF40; C9Y200; A0A097R6W8; A0A0V9JGD9; A0A2P5SXY6; A0A2A7V8F3; A0A7X3LZL6; A0A1W5DSI9; B6X9N9; A0A7G2IVX9; A0A1B8HC66; A0A7M2V5S2; J6HT71; A0A1I6EPH4	30S ribosomal protein S11 OS=Candidatus Pantoea edessiphila OX=2044610 GN=rpsK PE=3 SV=1; 30S ribosomal protein S11 OS=Pantoea coffeiphila OX=1465635 GN=rpsK PE=3 SV=1; 30S ribosomal protein S11 OS=Candidatus Pantoea edessiphila OX=2044610 GN=rpsK PE=3 SV=1; 30S ribosomal protein S11 OS=Cronobacter sakazakii OX=28141 GN=rpsK PE=3 SV=1; 30S ribosomal protein S11 OS=Pantoea sp. Eser OX=2576758 GN=r…	0	2	2	0.4503	0	1	1	1	775.38	775.38	1549.75	1549.75	0.73	0.00056	0/0	0	0	713596	CID (Collision Induced Dissociation)	MS2	30.4074	25.35	78.5238	7666	7666	7662	mcarrera_O1301_270.RAW	F5		21897	3.82	2	10562982	78.57
High	Sequest HT	Sequest HT (A2)	A	2	Unambiguous	QGNALGWATAGGSGFR	QGNALGWATAGGSGFR		30	A0A2S9U7J3; A0A3N2DKT5	30S ribosomal protein S11 OS=Cronobacter sakazakii OX=28141 GN=rpsK PE=3 SV=1 30S ribosomal protein S11 OS=Enterobacter sp. BIGb0359 OX=2485133 GN=rpsK PE=3 SV=1	rpsK	A0A2P5T1X3; A0A2S9I3N8; A0A2P5SW22; A0A2S9U7J3; A0A6I4VBH1; A0A6I4VDX2; A0A1E7Z1M7; A0A0L0AS29; A0A3N2DKT5; A0A8I0KHR6; A0A379GCX0; A0A2P5T000; A0A3S4FUE5; A0A6M8RC08; A0A4Y5ZPD1; A0A8E1V4H0; A0A089PF40; C9Y200; A0A097R6W8; A0A0V9JGD9; A0A2P5SXY6; A0A2A7V8F3; A0A7X3LZL6; A0A1W5DSI9; B6X9N9; A0A7G2IVX9; A0A1B8HC66; A0A7M2V5S2; J6HT71; A0A1I6EPH4	30S ribosomal protein S11 OS=Candidatus Pantoea edessiphila OX=2044610 GN=rpsK PE=3 SV=1; 30S ribosomal protein S11 OS=Pantoea coffeiphila OX=1465635 GN=rpsK PE=3 SV=1; 30S ribosomal protein S11 OS=Candidatus Pantoea edessiphila OX=2044610 GN=rpsK PE=3 SV=1; 30S ribosomal protein S11 OS=Cronobacter sakazakii OX=28141 GN=rpsK PE=3 SV=1; 30S ribosomal protein S11 OS=Pantoea sp. Eser OX=2576758 GN=r…	0	2	2	0.3863	0	1	1	1	775.377	775.378	1549.75	1549.75	-2.19	-0.0017	0/0	0	0	486974	CID (Collision Induced Dissociation)	MS2	23.8904	27.559	77.7535	7885	7885	7880	mcarrera_O1301_274.RAW	F7		20925	3.65	2	27328802	77.86
High	Sequest HT	Sequest HT (A2)	A	2	Unambiguous	QGNALGWATAGGSGFR	QGNALGWATAGGSGFR		30	A0A2S9U7J3; A0A3N2DKT5	30S ribosomal protein S11 OS=Cronobacter sakazakii OX=28141 GN=rpsK PE=3 SV=1 30S ribosomal protein S11 OS=Enterobacter sp. BIGb0359 OX=2485133 GN=rpsK PE=3 SV=1	rpsK	A0A2P5T1X3; A0A2S9I3N8; A0A2P5SW22; A0A2S9U7J3; A0A6I4VBH1; A0A6I4VDX2; A0A1E7Z1M7; A0A0L0AS29; A0A3N2DKT5; A0A8I0KHR6; A0A379GCX0; A0A2P5T000; A0A3S4FUE5; A0A6M8RC08; A0A4Y5ZPD1; A0A8E1V4H0; A0A089PF40; C9Y200; A0A097R6W8; A0A0V9JGD9; A0A2P5SXY6; A0A2A7V8F3; A0A7X3LZL6; A0A1W5DSI9; B6X9N9; A0A7G2IVX9; A0A1B8HC66; A0A7M2V5S2; J6HT71; A0A1I6EPH4	30S ribosomal protein S11 OS=Candidatus Pantoea edessiphila OX=2044610 GN=rpsK PE=3 SV=1; 30S ribosomal protein S11 OS=Pantoea coffeiphila OX=1465635 GN=rpsK PE=3 SV=1; 30S ribosomal protein S11 OS=Candidatus Pantoea edessiphila OX=2044610 GN=rpsK PE=3 SV=1; 30S ribosomal protein S11 OS=Cronobacter sakazakii OX=28141 GN=rpsK PE=3 SV=1; 30S ribosomal protein S11 OS=Pantoea sp. Eser OX=2576758 GN=r…	0	2	2	0.5084	0	1	1	1	775.379	775.378	1549.75	1549.75	-0.55	-0.00042	0/0	0	0	320836	CID (Collision Induced Dissociation)	MS2	31.8979	25.31	77.9031	8160	8160	8155	mcarrera_O1301_276.RAW	F8		21801	3.56	2	26934628	78
High	Sequest HT	Sequest HT (A2)	A	2	Unambiguous	QGNALGWATAGGSGFR	QGNALGWATAGGSGFR		30	A0A2S9U7J3; A0A3N2DKT5	30S ribosomal protein S11 OS=Cronobacter sakazakii OX=28141 GN=rpsK PE=3 SV=1 30S ribosomal protein S11 OS=Enterobacter sp. BIGb0359 OX=2485133 GN=rpsK PE=3 SV=1	rpsK	A0A2P5T1X3; A0A2S9I3N8; A0A2P5SW22; A0A2S9U7J3; A0A6I4VBH1; A0A6I4VDX2; A0A1E7Z1M7; A0A0L0AS29; A0A3N2DKT5; A0A8I0KHR6; A0A379GCX0; A0A2P5T000; A0A3S4FUE5; A0A6M8RC08; A0A4Y5ZPD1; A0A8E1V4H0; A0A089PF40; C9Y200; A0A097R6W8; A0A0V9JGD9; A0A2P5SXY6; A0A2A7V8F3; A0A7X3LZL6; A0A1W5DSI9; B6X9N9; A0A7G2IVX9; A0A1B8HC66; A0A7M2V5S2; J6HT71; A0A1I6EPH4	30S ribosomal protein S11 OS=Candidatus Pantoea edessiphila OX=2044610 GN=rpsK PE=3 SV=1; 30S ribosomal protein S11 OS=Pantoea coffeiphila OX=1465635 GN=rpsK PE=3 SV=1; 30S ribosomal protein S11 OS=Candidatus Pantoea edessiphila OX=2044610 GN=rpsK PE=3 SV=1; 30S ribosomal protein S11 OS=Cronobacter sakazakii OX=28141 GN=rpsK PE=3 SV=1; 30S ribosomal protein S11 OS=Pantoea sp. Eser OX=2576758 GN=r…	0	2	2	0.4492	0	1	1	1	775.379	775.377	1549.75	1549.75	0.25	0.00019	0/0	0	0	423074	CID (Collision Induced Dissociation)	MS2	21.9941	31.29	78.9784	7578	7578	7575	mcarrera_O1301_280.RAW	F10		21882	3.54	2	567899	78.9
High	Sequest HT	Sequest HT (A2)	A	2	Unambiguous	QGNALGWATAGGSGFR	QGNALGWATAGGSGFR		30	A0A2S9U7J3; A0A3N2DKT5	30S ribosomal protein S11 OS=Cronobacter sakazakii OX=28141 GN=rpsK PE=3 SV=1 30S ribosomal protein S11 OS=Enterobacter sp. BIGb0359 OX=2485133 GN=rpsK PE=3 SV=1	rpsK	A0A2P5T1X3; A0A2S9I3N8; A0A2P5SW22; A0A2S9U7J3; A0A6I4VBH1; A0A6I4VDX2; A0A1E7Z1M7; A0A0L0AS29; A0A3N2DKT5; A0A8I0KHR6; A0A379GCX0; A0A2P5T000; A0A3S4FUE5; A0A6M8RC08; A0A4Y5ZPD1; A0A8E1V4H0; A0A089PF40; C9Y200; A0A097R6W8; A0A0V9JGD9; A0A2P5SXY6; A0A2A7V8F3; A0A7X3LZL6; A0A1W5DSI9; B6X9N9; A0A7G2IVX9; A0A1B8HC66; A0A7M2V5S2; J6HT71; A0A1I6EPH4	30S ribosomal protein S11 OS=Candidatus Pantoea edessiphila OX=2044610 GN=rpsK PE=3 SV=1; 30S ribosomal protein S11 OS=Pantoea coffeiphila OX=1465635 GN=rpsK PE=3 SV=1; 30S ribosomal protein S11 OS=Candidatus Pantoea edessiphila OX=2044610 GN=rpsK PE=3 SV=1; 30S ribosomal protein S11 OS=Cronobacter sakazakii OX=28141 GN=rpsK PE=3 SV=1; 30S ribosomal protein S11 OS=Pantoea sp. Eser OX=2576758 GN=r…	0	2	2	0.4795	0	1	1	1	775.38	775.381	1549.75	1549.75	1.86	0.00144	0/0	0	0	783468	CID (Collision Induced Dissociation)	MS2	5.15215	27.353	78.5303	7770	7770	7767	mcarrera_O1301_288.RAW	F14		22698	4.15	2	14870457	78.6
High	Sequest HT	Sequest HT (A2)	A	2	Unambiguous	CAEAVKEYGIK	C[160.03]AEAVKEYGIK	C1(Carbamidomethyl)	13	A0A2S9U7J3; A0A3N2DKT5	30S ribosomal protein S11 OS=Cronobacter sakazakii OX=28141 GN=rpsK PE=3 SV=1 30S ribosomal protein S11 OS=Enterobacter sp. BIGb0359 OX=2485133 GN=rpsK PE=3 SV=1	rpsK	A0A2S9U7J3; A0A0M6W7I3; A0A3N2DKT5; A0A8I0KHR6; A0A6M8RC08; A0A4Y5ZPD1; A0A8E1V4H0; C9Y200; A0A097R6W8; A0A7G2IVX9; A0A1B8HC66; A0A7M2V5S2; J6HT71	30S ribosomal protein S11 OS=Cronobacter sakazakii OX=28141 GN=rpsK PE=3 SV=1; 30S ribosomal protein S11 OS=Candidatus Providencia siddallii OX=1715285 GN=rpsK PE=3 SV=1; 30S ribosomal protein S11 OS=Enterobacter sp. BIGb0359 OX=2485133 GN=rpsK PE=3 SV=1; 30S ribosomal protein S11 OS=Citrobacter sp. C1 OX=2769343 GN=rpsK PE=3 SV=1; 30S ribosomal protein S11 OS=Proteus vulgaris OX=585 GN=rpsK PE=3…	1	2	2	0.3988	0	1	1	1	634.322	634.322	1267.64	1267.64	1.02	0.00065	0/0	0	0	175303	CID (Collision Induced Dissociation)	MS2	30.206	41.049	48.5824	2572	2572	2567	mcarrera_O1301_264.RAW	F2		19858	3.46	2	2921100	48.6
High	Sequest HT	Sequest HT (A2)	A	2	Unambiguous	CAEAVKEYGIK	C[160.03]AEAVKEYGIK	C1(Carbamidomethyl)	13	A0A2S9U7J3; A0A3N2DKT5	30S ribosomal protein S11 OS=Cronobacter sakazakii OX=28141 GN=rpsK PE=3 SV=1 30S ribosomal protein S11 OS=Enterobacter sp. BIGb0359 OX=2485133 GN=rpsK PE=3 SV=1	rpsK	A0A2S9U7J3; A0A0M6W7I3; A0A3N2DKT5; A0A8I0KHR6; A0A6M8RC08; A0A4Y5ZPD1; A0A8E1V4H0; C9Y200; A0A097R6W8; A0A7G2IVX9; A0A1B8HC66; A0A7M2V5S2; J6HT71	30S ribosomal protein S11 OS=Cronobacter sakazakii OX=28141 GN=rpsK PE=3 SV=1; 30S ribosomal protein S11 OS=Candidatus Providencia siddallii OX=1715285 GN=rpsK PE=3 SV=1; 30S ribosomal protein S11 OS=Enterobacter sp. BIGb0359 OX=2485133 GN=rpsK PE=3 SV=1; 30S ribosomal protein S11 OS=Citrobacter sp. C1 OX=2769343 GN=rpsK PE=3 SV=1; 30S ribosomal protein S11 OS=Proteus vulgaris OX=585 GN=rpsK PE=3…	1	2	2	0.3846	0	1	1	1	634.322	634.322	1267.64	1267.64	1	0.00063	0/0	0	0	163661	CID (Collision Induced Dissociation)	MS2	40.8586	50.912	48.292	2421	2421	2416	mcarrera_O1301_274.RAW	F7		19858	3.38	2	6948126	48.42
High	Sequest HT	Sequest HT (A2)	A	2	Unambiguous	CAEAVKEYGIK	C[160.03]AEAVKEYGIK	C1(Carbamidomethyl)	13	A0A2S9U7J3; A0A3N2DKT5	30S ribosomal protein S11 OS=Cronobacter sakazakii OX=28141 GN=rpsK PE=3 SV=1 30S ribosomal protein S11 OS=Enterobacter sp. BIGb0359 OX=2485133 GN=rpsK PE=3 SV=1	rpsK	A0A2S9U7J3; A0A0M6W7I3; A0A3N2DKT5; A0A8I0KHR6; A0A6M8RC08; A0A4Y5ZPD1; A0A8E1V4H0; C9Y200; A0A097R6W8; A0A7G2IVX9; A0A1B8HC66; A0A7M2V5S2; J6HT71	30S ribosomal protein S11 OS=Cronobacter sakazakii OX=28141 GN=rpsK PE=3 SV=1; 30S ribosomal protein S11 OS=Candidatus Providencia siddallii OX=1715285 GN=rpsK PE=3 SV=1; 30S ribosomal protein S11 OS=Enterobacter sp. BIGb0359 OX=2485133 GN=rpsK PE=3 SV=1; 30S ribosomal protein S11 OS=Citrobacter sp. C1 OX=2769343 GN=rpsK PE=3 SV=1; 30S ribosomal protein S11 OS=Proteus vulgaris OX=585 GN=rpsK PE=3…	1	2	2	0.3966	0	1	1	1	634.322	634.321	1267.64	1267.64	0.66	0.00042	0/0	0	0	707720	CID (Collision Induced Dissociation)	MS2	12.1824	21.29	47.9132	2273	2273	2270	mcarrera_O1301_280.RAW	F10		19569	3.58	2	9436989	47.95
High	Sequest HT	Sequest HT (A2)	A	2	Unambiguous	CAEAVKEYGIK	C[160.03]AEAVKEYGIK	C1(Carbamidomethyl)	13	A0A2S9U7J3; A0A3N2DKT5	30S ribosomal protein S11 OS=Cronobacter sakazakii OX=28141 GN=rpsK PE=3 SV=1 30S ribosomal protein S11 OS=Enterobacter sp. BIGb0359 OX=2485133 GN=rpsK PE=3 SV=1	rpsK	A0A2S9U7J3; A0A0M6W7I3; A0A3N2DKT5; A0A8I0KHR6; A0A6M8RC08; A0A4Y5ZPD1; A0A8E1V4H0; C9Y200; A0A097R6W8; A0A7G2IVX9; A0A1B8HC66; A0A7M2V5S2; J6HT71	30S ribosomal protein S11 OS=Cronobacter sakazakii OX=28141 GN=rpsK PE=3 SV=1; 30S ribosomal protein S11 OS=Candidatus Providencia siddallii OX=1715285 GN=rpsK PE=3 SV=1; 30S ribosomal protein S11 OS=Enterobacter sp. BIGb0359 OX=2485133 GN=rpsK PE=3 SV=1; 30S ribosomal protein S11 OS=Citrobacter sp. C1 OX=2769343 GN=rpsK PE=3 SV=1; 30S ribosomal protein S11 OS=Proteus vulgaris OX=585 GN=rpsK PE=3…	1	2	2	0.3746	0	1	1	1	634.322	634.322	1267.64	1267.64	0.67	0.00043	0/0	0	0	231575	CID (Collision Induced Dissociation)	MS2	26.1723	42.859	48.2585	2570	2570	2565	mcarrera_O1301_286.RAW	F13		19569	3.55	2	6880282	48.38
High	Sequest HT	Sequest HT (A2)	A	2	Unambiguous	KQVSDGVAHIHASFNNTIVTITDR	KQVSDGVAHIHASFNNTIVTITDR		12	A0A2S9U7J3	30S ribosomal protein S11 OS=Cronobacter sakazakii OX=28141 GN=rpsK PE=3 SV=1	rpsK	A0A2S9U7J3; A0A0L0AS29; A0A8I0KHR6; A0A2N4Z6W9; A0A379GCX0; A0A3S4FUE5; A0A6M8RC08; A0A4Y5ZPD1; A0A8E1V4H0; A0A0V9JGD9; B6X9N9; A0A7M2V5S2	30S ribosomal protein S11 OS=Cronobacter sakazakii OX=28141 GN=rpsK PE=3 SV=1; 30S ribosomal protein S11 OS=Klebsiella sp. RIT-PI-d OX=1681196 GN=rpsK PE=3 SV=1; 30S ribosomal protein S11 OS=Citrobacter sp. C1 OX=2769343 GN=rpsK PE=3 SV=1; 30S ribosomal protein S11 (Fragment) OS=Klebsiella variicola OX=244366 GN=rpsK PE=3 SV=1; 30S ribosomal protein S11 OS=Proteus mirabilis OX=584 GN=rpsK PE=3 SV…	1	3	3	0.3272	0	1	1	1	875.127	875.127	2623.37	2623.36	2.42	0.00212	0/0	0	0	218742	CID (Collision Induced Dissociation)	MS2	2.38438	100	81.4928	8510	8510	8505	mcarrera_O1301_262.RAW	F1		36192	4.92	1	2.64588e+06	81.45
High	Sequest HT	Sequest HT (A2)	A	2	Unambiguous	KQVSDGVAHVHASFNNTIVTITDR	KQVSDGVAHVHASFNNTIVTITDR		9	A0A3N2DKT5	30S ribosomal protein S11 OS=Enterobacter sp. BIGb0359 OX=2485133 GN=rpsK PE=3 SV=1	rpsK	A0A2S9I3N8; A0A6I4VBH1; A0A1E7Z1M7; A0A3N2DKT5; A0A097R6W8; A0A2A7V8F3; A0A1W5DSI9; A0A1B8HC66; A0A1I6EPH4	30S ribosomal protein S11 OS=Pantoea coffeiphila OX=1465635 GN=rpsK PE=3 SV=1; 30S ribosomal protein S11 OS=Pantoea sp. Eser OX=2576758 GN=rpsK PE=3 SV=1; 30S ribosomal protein S11 OS=Candidatus Erwinia dacicola OX=252393 GN=rpsK PE=3 SV=1; 30S ribosomal protein S11 OS=Enterobacter sp. BIGb0359 OX=2485133 GN=rpsK PE=3 SV=1; 30S ribosomal protein S11 OS=Hafnia alvei FB1 OX=1453496 GN=rpsK PE=3 SV=…	1	3	3	0.3648	0	1	1	1	870.454	870.454	2609.35	2609.34	1.26	0.00109	0/0	0	0	37777.2	CID (Collision Induced Dissociation)	MS2	6.83814	100	77.1745	7719	7719	7716	mcarrera_O1301_286.RAW	F13		38006	3.92	1	1.68774e+06	77.21
High	Sequest HT	Sequest HT (A2)	A	2	Unambiguous	KSTPFAAQVAAER	KSTPFAAQVAAER		71	A0A2S9U7J3; A0A3N2DKT5	30S ribosomal protein S11 OS=Cronobacter sakazakii OX=28141 GN=rpsK PE=3 SV=1 30S ribosomal protein S11 OS=Enterobacter sp. BIGb0359 OX=2485133 GN=rpsK PE=3 SV=1	rpsK	A0A8G2UYX0; A0A656GGZ1; A0A2S9I3N8; A0A1H1WR90; A0A078LWP6; A0A2P5SW22; A0A2S9U7J3; A0A7U7EQL1; A0A031M2I4; A0A8G4A2F9; A0A6I4VBH1; A0A1H1I5L9; A0A3M2VB20; A0A2W5CZM3; A0A1E7Z1M7; A0A0L0AS29; A0A8G4TFJ4; A0A1H2H592; A0A806HM15; A0A1I4TV75; A0A3N2DKT5; A0A8I0KHR6; A6UZL1; A0A1H6MT40; A0A2P5T000; A0A3S4FUE5; A0A451EPM0; A0A8G4DZJ8; A0A485I8J0; A0A252ERH8; A0A1I6C5L6; A0A6M8RC08; A0A3M3GP39; A0A5J6Q…	30S ribosomal protein S11 OS=Pseudomonas aeruginosa OX=287 GN=IPC1595_30580 PE=4 SV=1; 30S ribosomal protein S11 OS=Pseudomonas amygdali pv. mori str. 301020 OX=629261 GN=rpsK PE=3 SV=1; 30S ribosomal protein S11 OS=Pantoea coffeiphila OX=1465635 GN=rpsK PE=3 SV=1; 30S ribosomal protein S11 OS=Pseudomonas xinjiangensis OX=487184 GN=rpsK PE=3 SV=1; 30S ribosomal protein S11 OS=Pseudomonas saudipho…	1	2	2	0.279	0	1	1	1	688.371	688.371	1375.73	1375.73	0.96	0.00066	0/0	0	0	83742.3	CID (Collision Induced Dissociation)	MS2	35.7476	86.551	53.2521	3440	3440	3434	mcarrera_O1301_262.RAW	F1		29525	3.62	2	8.35348e+06	53.58
High	Sequest HT	Sequest HT (A2)	A	2	Unambiguous	KSTPFAAQVAAER	KSTPFAAQVAAER		71	A0A2S9U7J3; A0A3N2DKT5	30S ribosomal protein S11 OS=Cronobacter sakazakii OX=28141 GN=rpsK PE=3 SV=1 30S ribosomal protein S11 OS=Enterobacter sp. BIGb0359 OX=2485133 GN=rpsK PE=3 SV=1	rpsK	A0A8G2UYX0; A0A656GGZ1; A0A2S9I3N8; A0A1H1WR90; A0A078LWP6; A0A2P5SW22; A0A2S9U7J3; A0A7U7EQL1; A0A031M2I4; A0A8G4A2F9; A0A6I4VBH1; A0A1H1I5L9; A0A3M2VB20; A0A2W5CZM3; A0A1E7Z1M7; A0A0L0AS29; A0A8G4TFJ4; A0A1H2H592; A0A806HM15; A0A1I4TV75; A0A3N2DKT5; A0A8I0KHR6; A6UZL1; A0A1H6MT40; A0A2P5T000; A0A3S4FUE5; A0A451EPM0; A0A8G4DZJ8; A0A485I8J0; A0A252ERH8; A0A1I6C5L6; A0A6M8RC08; A0A3M3GP39; A0A5J6Q…	30S ribosomal protein S11 OS=Pseudomonas aeruginosa OX=287 GN=IPC1595_30580 PE=4 SV=1; 30S ribosomal protein S11 OS=Pseudomonas amygdali pv. mori str. 301020 OX=629261 GN=rpsK PE=3 SV=1; 30S ribosomal protein S11 OS=Pantoea coffeiphila OX=1465635 GN=rpsK PE=3 SV=1; 30S ribosomal protein S11 OS=Pseudomonas xinjiangensis OX=487184 GN=rpsK PE=3 SV=1; 30S ribosomal protein S11 OS=Pseudomonas saudipho…	1	2	2	0.2735	0	1	1	1	688.369	688.37	1375.73	1375.73	-0.89	-0.00061	0/0	0	0	86763.1	CID (Collision Induced Dissociation)	MS2	60.3823	40.78	53.5131	3199	3199	3196	mcarrera_O1301_268.RAW	F4		29616	3.51	2	3.76434e+06	53.66
High	Sequest HT	Sequest HT (A2)	A	2	Unambiguous	KSTPFAAQVAAER	KSTPFAAQVAAER		71	A0A2S9U7J3; A0A3N2DKT5	30S ribosomal protein S11 OS=Cronobacter sakazakii OX=28141 GN=rpsK PE=3 SV=1 30S ribosomal protein S11 OS=Enterobacter sp. BIGb0359 OX=2485133 GN=rpsK PE=3 SV=1	rpsK	A0A8G2UYX0; A0A656GGZ1; A0A2S9I3N8; A0A1H1WR90; A0A078LWP6; A0A2P5SW22; A0A2S9U7J3; A0A7U7EQL1; A0A031M2I4; A0A8G4A2F9; A0A6I4VBH1; A0A1H1I5L9; A0A3M2VB20; A0A2W5CZM3; A0A1E7Z1M7; A0A0L0AS29; A0A8G4TFJ4; A0A1H2H592; A0A806HM15; A0A1I4TV75; A0A3N2DKT5; A0A8I0KHR6; A6UZL1; A0A1H6MT40; A0A2P5T000; A0A3S4FUE5; A0A451EPM0; A0A8G4DZJ8; A0A485I8J0; A0A252ERH8; A0A1I6C5L6; A0A6M8RC08; A0A3M3GP39; A0A5J6Q…	30S ribosomal protein S11 OS=Pseudomonas aeruginosa OX=287 GN=IPC1595_30580 PE=4 SV=1; 30S ribosomal protein S11 OS=Pseudomonas amygdali pv. mori str. 301020 OX=629261 GN=rpsK PE=3 SV=1; 30S ribosomal protein S11 OS=Pantoea coffeiphila OX=1465635 GN=rpsK PE=3 SV=1; 30S ribosomal protein S11 OS=Pseudomonas xinjiangensis OX=487184 GN=rpsK PE=3 SV=1; 30S ribosomal protein S11 OS=Pseudomonas saudipho…	1	2	2	0.3173	0	1	1	1	688.37	688.37	1375.73	1375.73	0.14	9e-05	0/0	0	0	171785	CID (Collision Induced Dissociation)	MS2	49.1784	45.741	53.2046	3344	3344	3342	mcarrera_O1301_274.RAW	F7		29829	3.53	2	8.22776e+06	53.33
High	Sequest HT	Sequest HT (A2)	A	2	Unambiguous	KSTPFAAQVAAER	KSTPFAAQVAAER		71	A0A2S9U7J3; A0A3N2DKT5	30S ribosomal protein S11 OS=Cronobacter sakazakii OX=28141 GN=rpsK PE=3 SV=1 30S ribosomal protein S11 OS=Enterobacter sp. BIGb0359 OX=2485133 GN=rpsK PE=3 SV=1	rpsK	A0A8G2UYX0; A0A656GGZ1; A0A2S9I3N8; A0A1H1WR90; A0A078LWP6; A0A2P5SW22; A0A2S9U7J3; A0A7U7EQL1; A0A031M2I4; A0A8G4A2F9; A0A6I4VBH1; A0A1H1I5L9; A0A3M2VB20; A0A2W5CZM3; A0A1E7Z1M7; A0A0L0AS29; A0A8G4TFJ4; A0A1H2H592; A0A806HM15; A0A1I4TV75; A0A3N2DKT5; A0A8I0KHR6; A6UZL1; A0A1H6MT40; A0A2P5T000; A0A3S4FUE5; A0A451EPM0; A0A8G4DZJ8; A0A485I8J0; A0A252ERH8; A0A1I6C5L6; A0A6M8RC08; A0A3M3GP39; A0A5J6Q…	30S ribosomal protein S11 OS=Pseudomonas aeruginosa OX=287 GN=IPC1595_30580 PE=4 SV=1; 30S ribosomal protein S11 OS=Pseudomonas amygdali pv. mori str. 301020 OX=629261 GN=rpsK PE=3 SV=1; 30S ribosomal protein S11 OS=Pantoea coffeiphila OX=1465635 GN=rpsK PE=3 SV=1; 30S ribosomal protein S11 OS=Pseudomonas xinjiangensis OX=487184 GN=rpsK PE=3 SV=1; 30S ribosomal protein S11 OS=Pseudomonas saudipho…	1	3	3	0.1614	0	1	1	1	459.249	459.249	1375.73	1375.73	-0.46	-0.00021	0/0	0	0	1.19637e+06	CID (Collision Induced Dissociation)	MS2	10.6501	16.481	53.1731	3482	3482	3480	mcarrera_O1301_286.RAW	F13		29945	3.78	2	37846752	53.09
High	Sequest HT	Sequest HT (A2)	A	2	Unambiguous	KSTPFAAQVAAER	KSTPFAAQVAAER		71	A0A2S9U7J3; A0A3N2DKT5	30S ribosomal protein S11 OS=Cronobacter sakazakii OX=28141 GN=rpsK PE=3 SV=1 30S ribosomal protein S11 OS=Enterobacter sp. BIGb0359 OX=2485133 GN=rpsK PE=3 SV=1	rpsK	A0A8G2UYX0; A0A656GGZ1; A0A2S9I3N8; A0A1H1WR90; A0A078LWP6; A0A2P5SW22; A0A2S9U7J3; A0A7U7EQL1; A0A031M2I4; A0A8G4A2F9; A0A6I4VBH1; A0A1H1I5L9; A0A3M2VB20; A0A2W5CZM3; A0A1E7Z1M7; A0A0L0AS29; A0A8G4TFJ4; A0A1H2H592; A0A806HM15; A0A1I4TV75; A0A3N2DKT5; A0A8I0KHR6; A6UZL1; A0A1H6MT40; A0A2P5T000; A0A3S4FUE5; A0A451EPM0; A0A8G4DZJ8; A0A485I8J0; A0A252ERH8; A0A1I6C5L6; A0A6M8RC08; A0A3M3GP39; A0A5J6Q…	30S ribosomal protein S11 OS=Pseudomonas aeruginosa OX=287 GN=IPC1595_30580 PE=4 SV=1; 30S ribosomal protein S11 OS=Pseudomonas amygdali pv. mori str. 301020 OX=629261 GN=rpsK PE=3 SV=1; 30S ribosomal protein S11 OS=Pantoea coffeiphila OX=1465635 GN=rpsK PE=3 SV=1; 30S ribosomal protein S11 OS=Pseudomonas xinjiangensis OX=487184 GN=rpsK PE=3 SV=1; 30S ribosomal protein S11 OS=Pseudomonas saudipho…	1	2	2	0.1978	0	1	1	1	688.369	688.369	1375.73	1375.73	-1.18	-0.00081	0/0	0	0	331015	CID (Collision Induced Dissociation)	MS2	10.3262	40.462	53.1817	3484	3484	3480	mcarrera_O1301_286.RAW	F13		30044	3.59	2	9644716	53.09
High	Sequest HT	Sequest HT (A2)	A	2	Unambiguous	VVTDGVAHVHASFNNTIVTITDR	VVTDGVAHVHASFNNTIVTITDR		6	A0A7Y9T0R4	30S ribosomal protein S11 OS=Stenotrophomonas sp. JAI102 OX=2723077 GN=rpsK PE=3 SV=1	rpsK	A0A7Y9T0R4; A0A239Q6T4; A0A0R0BDB0; A0A0R0A504; A0A0R0AEY9; A0A2W5H3W9	30S ribosomal protein S11 OS=Stenotrophomonas sp. JAI102 OX=2723077 GN=rpsK PE=3 SV=1; 30S ribosomal protein S11 OS=Stenotrophomonas sp. CC120222-04 OX=1378088 GN=rpsK PE=3 SV=1; 30S ribosomal protein S11 OS=Stenotrophomonas koreensis OX=266128 GN=rpsK PE=3 SV=1; 30S ribosomal protein S11 OS=Stenotrophomonas panacihumi OX=676599 GN=rpsK PE=3 SV=1; 30S ribosomal protein S11 OS=Stenotrophomonas pic…	0	2	2	0.5638	0	1	1	1	1233.64	1233.64	2466.28	2466.27	1.41	0.00173	0/0	0	0	91570.6	CID (Collision Induced Dissociation)	MS2	7.09082	100	53.6029	8825	8825	8823	mcarrera_O1301_272.RAW	F6		36622	5.64	1	766221	53.61
High	Sequest HT	Sequest HT (A2)	A	2	Unambiguous	VVTDGVAHVHASFNNTIVTITDR	VVTDGVAHVHASFNNTIVTITDR		6	A0A7Y9T0R4	30S ribosomal protein S11 OS=Stenotrophomonas sp. JAI102 OX=2723077 GN=rpsK PE=3 SV=1	rpsK	A0A7Y9T0R4; A0A239Q6T4; A0A0R0BDB0; A0A0R0A504; A0A0R0AEY9; A0A2W5H3W9	30S ribosomal protein S11 OS=Stenotrophomonas sp. JAI102 OX=2723077 GN=rpsK PE=3 SV=1; 30S ribosomal protein S11 OS=Stenotrophomonas sp. CC120222-04 OX=1378088 GN=rpsK PE=3 SV=1; 30S ribosomal protein S11 OS=Stenotrophomonas koreensis OX=266128 GN=rpsK PE=3 SV=1; 30S ribosomal protein S11 OS=Stenotrophomonas panacihumi OX=676599 GN=rpsK PE=3 SV=1; 30S ribosomal protein S11 OS=Stenotrophomonas pic…	0	3	3	0.4817	0	1	1	1	822.763	822.763	2466.27	2466.27	0.51	0.00042	0/0	0	0	430613	CID (Collision Induced Dissociation)	MS2	3.63515	42.976	53.5688	8819	8819	8818	mcarrera_O1301_272.RAW	F6		36896	5.46	1	8.2272e+06	53.6
High	Sequest HT	Sequest HT (A2)	A	2	Unambiguous	KSTPFAAQVAAEKAGR	KSTPFAAQVAAEKAGR		9	A0A7Y9T0R4	30S ribosomal protein S11 OS=Stenotrophomonas sp. JAI102 OX=2723077 GN=rpsK PE=3 SV=1	rpsK	A0A7Y9T0R4; A0A8E1VRA9; A0A0M1KH31; A0A239Q6T4; A0A0R0BDB0; A0A0R0A504; A0A0R0CFS1; A0A0K8QNT2; A0A2W5H3W9	30S ribosomal protein S11 OS=Stenotrophomonas sp. JAI102 OX=2723077 GN=rpsK PE=3 SV=1; 30S ribosomal protein S11 OS=Stenotrophomonas sp. K32 OX=2760084 GN=rpsK PE=3 SV=1; 30S ribosomal protein S11 OS=Xanthomonas oryzae OX=347 GN=rpsK PE=3 SV=1; 30S ribosomal protein S11 OS=Stenotrophomonas sp. CC120222-04 OX=1378088 GN=rpsK PE=3 SV=1; 30S ribosomal protein S11 OS=Stenotrophomonas koreensis OX=266…	2	3	3	0.3385	0	1	1	1	544.633	544.633	1631.89	1631.89	-0.44	-0.00024	0/0	0	0	611694	CID (Collision Induced Dissociation)	MS2	51.2968	14.82	22.6867	3048	3048	3046	mcarrera_O1301_272.RAW	F6		29760	4.52	1	75083136	22.94
High	Sequest HT	Sequest HT (A2)	A	2	Unambiguous	KSTPFAAQVAAEK	KSTPFAAQVAAEK		14	A0A7Y9T0R4	30S ribosomal protein S11 OS=Stenotrophomonas sp. JAI102 OX=2723077 GN=rpsK PE=3 SV=1	rpsK	A0A7Y9T0R4; A0A8E1VRA9; A0A0M1KH31; A0A1Y5Q2Q8; A0A239Q6T4; A0A0R0BDB0; A0A7G3EH12; A0A0R0A504; A0A0R0CFJ6; A0A0R0E1S2; A0A0R0CFS1; A0A0K8QNT2; A0A0R0AEY9; A0A2W5H3W9	30S ribosomal protein S11 OS=Stenotrophomonas sp. JAI102 OX=2723077 GN=rpsK PE=3 SV=1; 30S ribosomal protein S11 OS=Stenotrophomonas sp. K32 OX=2760084 GN=rpsK PE=3 SV=1; 30S ribosomal protein S11 OS=Xanthomonas oryzae OX=347 GN=rpsK PE=3 SV=1; 30S ribosomal protein S11 OS=uncultured Stenotrophomonas sp OX=165438 GN=rpsK PE=3 SV=1; 30S ribosomal protein S11 OS=Stenotrophomonas sp. CC120222-04 OX=…	1	2	2	0.1888	0	1	1	1	674.367	674.366	1347.73	1347.73	0.11	8e-05	0/0	0	0	816862	CID (Collision Induced Dissociation)	MS2	24.8336	13.979	22.1453	2944	2944	2942	mcarrera_O1301_272.RAW	F6		28950	3.76	1	38027232	22.27
High	Sequest HT	Sequest HT (A2)	A	2	Unambiguous	KSTPFAAQVAAEKAGR	KSTPFAAQVAAEKAGR		9	A0A7Y9T0R4	30S ribosomal protein S11 OS=Stenotrophomonas sp. JAI102 OX=2723077 GN=rpsK PE=3 SV=1	rpsK	A0A7Y9T0R4; A0A8E1VRA9; A0A0M1KH31; A0A239Q6T4; A0A0R0BDB0; A0A0R0A504; A0A0R0CFS1; A0A0K8QNT2; A0A2W5H3W9	30S ribosomal protein S11 OS=Stenotrophomonas sp. JAI102 OX=2723077 GN=rpsK PE=3 SV=1; 30S ribosomal protein S11 OS=Stenotrophomonas sp. K32 OX=2760084 GN=rpsK PE=3 SV=1; 30S ribosomal protein S11 OS=Xanthomonas oryzae OX=347 GN=rpsK PE=3 SV=1; 30S ribosomal protein S11 OS=Stenotrophomonas sp. CC120222-04 OX=1378088 GN=rpsK PE=3 SV=1; 30S ribosomal protein S11 OS=Stenotrophomonas koreensis OX=266…	2	3	3	0.2889	0	1	1	1	544.634	544.634	1631.89	1631.89	0.32	0.00018	0/0	0	0	422754	CID (Collision Induced Dissociation)	MS2	57.5885	17.75	22.7211	2704	2704	2702	mcarrera_O1301_278.RAW	F9		27645	4.95	1	64926648	23.01
High	Sequest HT	Sequest HT (A2)	A	2	Unambiguous	KSTPFAAQVAAEK	KSTPFAAQVAAEK		14	A0A7Y9T0R4	30S ribosomal protein S11 OS=Stenotrophomonas sp. JAI102 OX=2723077 GN=rpsK PE=3 SV=1	rpsK	A0A7Y9T0R4; A0A8E1VRA9; A0A0M1KH31; A0A1Y5Q2Q8; A0A239Q6T4; A0A0R0BDB0; A0A7G3EH12; A0A0R0A504; A0A0R0CFJ6; A0A0R0E1S2; A0A0R0CFS1; A0A0K8QNT2; A0A0R0AEY9; A0A2W5H3W9	30S ribosomal protein S11 OS=Stenotrophomonas sp. JAI102 OX=2723077 GN=rpsK PE=3 SV=1; 30S ribosomal protein S11 OS=Stenotrophomonas sp. K32 OX=2760084 GN=rpsK PE=3 SV=1; 30S ribosomal protein S11 OS=Xanthomonas oryzae OX=347 GN=rpsK PE=3 SV=1; 30S ribosomal protein S11 OS=uncultured Stenotrophomonas sp OX=165438 GN=rpsK PE=3 SV=1; 30S ribosomal protein S11 OS=Stenotrophomonas sp. CC120222-04 OX=…	1	2	2	0.3455	0	1	1	1	674.368	674.368	1347.73	1347.73	0.8	0.00054	0/0	0	0	1431958	CID (Collision Induced Dissociation)	MS2	23.2504	8.769	22.0103	2582	2582	2580	mcarrera_O1301_278.RAW	F9		28713	3.82	1	50319604	22.1
High	Sequest HT	Sequest HT (A2)	A	2	Unambiguous	QGNALSWATSGGAGFR	QGNALSWATSGGAGFR		13	A0A7Y9T0R4	30S ribosomal protein S11 OS=Stenotrophomonas sp. JAI102 OX=2723077 GN=rpsK PE=3 SV=1	rpsK	A0A7Y9T0R4; A0A8E1VRA9; A0A0M1KH31; A0A239Q6T4; A0A0R0BDB0; A0A7G3EH12; A0A0R0A504; A0A0R0CFJ6; A0A7V8FEC3; A0A0R0E1S2; A0A0R0CFS1; A0A0R0AEY9; A0A2W5H3W9	30S ribosomal protein S11 OS=Stenotrophomonas sp. JAI102 OX=2723077 GN=rpsK PE=3 SV=1; 30S ribosomal protein S11 OS=Stenotrophomonas sp. K32 OX=2760084 GN=rpsK PE=3 SV=1; 30S ribosomal protein S11 OS=Xanthomonas oryzae OX=347 GN=rpsK PE=3 SV=1; 30S ribosomal protein S11 OS=Stenotrophomonas sp. CC120222-04 OX=1378088 GN=rpsK PE=3 SV=1; 30S ribosomal protein S11 OS=Stenotrophomonas koreensis OX=266…	0	2	2	0.1785	0	1	1	1	790.381	790.381	1579.75	1579.76	-4.52	-0.00357	0/0	0	0	1.18355e+06	CID (Collision Induced Dissociation)	MS2	39.497	18.654	50.5486	7949	7949	7946	mcarrera_O1301_278.RAW	F9		18874	3.53	1	52754464	50.85
High	Sequest HT	Sequest HT (A2)	A	2	Unambiguous	KSTPFAAQVAAEKAGR	KSTPFAAQVAAEKAGR		9	A0A7Y9T0R4	30S ribosomal protein S11 OS=Stenotrophomonas sp. JAI102 OX=2723077 GN=rpsK PE=3 SV=1	rpsK	A0A7Y9T0R4; A0A8E1VRA9; A0A0M1KH31; A0A239Q6T4; A0A0R0BDB0; A0A0R0A504; A0A0R0CFS1; A0A0K8QNT2; A0A2W5H3W9	30S ribosomal protein S11 OS=Stenotrophomonas sp. JAI102 OX=2723077 GN=rpsK PE=3 SV=1; 30S ribosomal protein S11 OS=Stenotrophomonas sp. K32 OX=2760084 GN=rpsK PE=3 SV=1; 30S ribosomal protein S11 OS=Xanthomonas oryzae OX=347 GN=rpsK PE=3 SV=1; 30S ribosomal protein S11 OS=Stenotrophomonas sp. CC120222-04 OX=1378088 GN=rpsK PE=3 SV=1; 30S ribosomal protein S11 OS=Stenotrophomonas koreensis OX=266…	2	2	2	0.2883	0	1	1	1	816.447	816.447	1631.89	1631.89	-0.03	-3e-05	0/0	0	0	285784	CID (Collision Induced Dissociation)	MS2	0	35.666	22.3868	2817	2817	2814	mcarrera_O1301_290.RAW	F15		28340	4.37	1	5906676	22.47
High	Sequest HT	Sequest HT (A2)	A	2	Unambiguous	KSTPFAAQVAAEK	KSTPFAAQVAAEK		14	A0A7Y9T0R4	30S ribosomal protein S11 OS=Stenotrophomonas sp. JAI102 OX=2723077 GN=rpsK PE=3 SV=1	rpsK	A0A7Y9T0R4; A0A8E1VRA9; A0A0M1KH31; A0A1Y5Q2Q8; A0A239Q6T4; A0A0R0BDB0; A0A7G3EH12; A0A0R0A504; A0A0R0CFJ6; A0A0R0E1S2; A0A0R0CFS1; A0A0K8QNT2; A0A0R0AEY9; A0A2W5H3W9	30S ribosomal protein S11 OS=Stenotrophomonas sp. JAI102 OX=2723077 GN=rpsK PE=3 SV=1; 30S ribosomal protein S11 OS=Stenotrophomonas sp. K32 OX=2760084 GN=rpsK PE=3 SV=1; 30S ribosomal protein S11 OS=Xanthomonas oryzae OX=347 GN=rpsK PE=3 SV=1; 30S ribosomal protein S11 OS=uncultured Stenotrophomonas sp OX=165438 GN=rpsK PE=3 SV=1; 30S ribosomal protein S11 OS=Stenotrophomonas sp. CC120222-04 OX=…	1	2	2	0.3317	0	1	1	1	674.367	674.367	1347.73	1347.73	0.28	0.00019	0/0	0	0	986030	CID (Collision Induced Dissociation)	MS2	23.1623	11.755	22.0181	2744	2744	2743	mcarrera_O1301_290.RAW	F15		28955	4.1	1	17634166	21.97
High	Sequest HT	Sequest HT (A2)	A	2	Unambiguous	STPFAAQVAAEKAGR	STPFAAQVAAEKAGR		9	A0A7Y9T0R4	30S ribosomal protein S11 OS=Stenotrophomonas sp. JAI102 OX=2723077 GN=rpsK PE=3 SV=1	rpsK	A0A7Y9T0R4; A0A8E1VRA9; A0A0M1KH31; A0A239Q6T4; A0A0R0BDB0; A0A0R0A504; A0A0R0CFS1; A0A0K8QNT2; A0A2W5H3W9	30S ribosomal protein S11 OS=Stenotrophomonas sp. JAI102 OX=2723077 GN=rpsK PE=3 SV=1; 30S ribosomal protein S11 OS=Stenotrophomonas sp. K32 OX=2760084 GN=rpsK PE=3 SV=1; 30S ribosomal protein S11 OS=Xanthomonas oryzae OX=347 GN=rpsK PE=3 SV=1; 30S ribosomal protein S11 OS=Stenotrophomonas sp. CC120222-04 OX=1378088 GN=rpsK PE=3 SV=1; 30S ribosomal protein S11 OS=Stenotrophomonas koreensis OX=266…	1	2	2	0.3818	0	1	1	1	752.399	752.399	1503.79	1503.79	-0.13	-0.0001	0/0	0	0	338900	CID (Collision Induced Dissociation)	MS2	30.7402	26.164	28.9346	3859	3859	3857	mcarrera_O1301_290.RAW	F15		32118	4.06	1	27127766	29.4
High	Sequest HT	Sequest HT (A2)	A	2	Unambiguous	KSTPFAAQVAAEKAGR	KSTPFAAQVAAEKAGR		9	A0A7Y9T0R4	30S ribosomal protein S11 OS=Stenotrophomonas sp. JAI102 OX=2723077 GN=rpsK PE=3 SV=1	rpsK	A0A7Y9T0R4; A0A8E1VRA9; A0A0M1KH31; A0A239Q6T4; A0A0R0BDB0; A0A0R0A504; A0A0R0CFS1; A0A0K8QNT2; A0A2W5H3W9	30S ribosomal protein S11 OS=Stenotrophomonas sp. JAI102 OX=2723077 GN=rpsK PE=3 SV=1; 30S ribosomal protein S11 OS=Stenotrophomonas sp. K32 OX=2760084 GN=rpsK PE=3 SV=1; 30S ribosomal protein S11 OS=Xanthomonas oryzae OX=347 GN=rpsK PE=3 SV=1; 30S ribosomal protein S11 OS=Stenotrophomonas sp. CC120222-04 OX=1378088 GN=rpsK PE=3 SV=1; 30S ribosomal protein S11 OS=Stenotrophomonas koreensis OX=266…	2	3	3	0.1573	0	1	1	1	544.634	544.634	1631.89	1631.89	1.23	0.00067	0/0	0	0	1.3456e+06	CID (Collision Induced Dissociation)	MS2	35.4819	6.273	22.2164	2783	2783	2782	mcarrera_O1301_290.RAW	F15		27568	3.75	1	153540800	22.41
High	Sequest HT	Sequest HT (A2)	A	2	Unambiguous	LTNGFEVTSYIGGEGHNLQEHSVILIR	LTNGFEVTSYIGGEGHNLQEHSVILIR		35	A0A8E1RXP1	30S ribosomal protein S12 OS=Pantoea dispersa OX=59814 GN=rpsL PE=3 SV=1	rpsL	A0A143I1M0; A0A6I4VDS3; A0A7X3M0X7; U3U5R9; A0A329HFU5; A0A811XCB8; A0A4Z0DR08; A0A4P6WTL8; A0A078LM41; A0A508ZSN2; A0A1X1BY69; A0A8E1RXP1; Q841U1; A0A448CKP4; G8LI51; A0A7X3MC56; A0A377LR10; A0A377Z3D2; A0A485CKP1; A0A8G0XAQ4; G9Y3V2; A0A377YQF0; A0A378A0X3; A0A381GC32; V5TTY3; Q841U2; A0A443IEL9; A0A4R2XUH2; A0A7X3M875; A0A2A7V8E6; A0A0H3CSM5; A0A377RFG2; A0A2T7ALA1; A0A366IQN3; A0A7U7IKD3	30S ribosomal protein S12 OS=Enterobacter asburiae OX=61645 GN=rpsL PE=3 SV=1; 30S ribosomal protein S12 OS=Pantoea sp. Aalb OX=2576762 GN=rpsL PE=3 SV=1; 30S ribosomal protein S12 OS=Pantoea sp. Mhis OX=2576759 GN=rpsL PE=3 SV=1; 30S ribosomal protein S12 OS=Candidatus Pantoea carbekii OX=1235990 GN=rpsL PE=3 SV=1; 30S ribosomal protein S12 OS=Enterobacter sp. RIT 418 OX=2202164 GN=rpsL PE=3 SV=…	0	3	3	0.2632	0	1	1	1	995.182	995.182	2983.53	2983.53	1.39	0.00138	0/0	0	0	385556	CID (Collision Induced Dissociation)	MS2	5.51127	12.87	96.5853	11380	11380	11377	mcarrera_O1301_264.RAW	F2		38962	4.56	1	42022820	96.7
High	Sequest HT	Sequest HT (A2)	A	2	Unambiguous	LTNGFEVTSYIGGEGHNLQEHSVILIR	LTNGFEVTSYIGGEGHNLQEHSVILIR		35	A0A8E1RXP1	30S ribosomal protein S12 OS=Pantoea dispersa OX=59814 GN=rpsL PE=3 SV=1	rpsL	A0A143I1M0; A0A6I4VDS3; A0A7X3M0X7; U3U5R9; A0A329HFU5; A0A811XCB8; A0A4Z0DR08; A0A4P6WTL8; A0A078LM41; A0A508ZSN2; A0A1X1BY69; A0A8E1RXP1; Q841U1; A0A448CKP4; G8LI51; A0A7X3MC56; A0A377LR10; A0A377Z3D2; A0A485CKP1; A0A8G0XAQ4; G9Y3V2; A0A377YQF0; A0A378A0X3; A0A381GC32; V5TTY3; Q841U2; A0A443IEL9; A0A4R2XUH2; A0A7X3M875; A0A2A7V8E6; A0A0H3CSM5; A0A377RFG2; A0A2T7ALA1; A0A366IQN3; A0A7U7IKD3	30S ribosomal protein S12 OS=Enterobacter asburiae OX=61645 GN=rpsL PE=3 SV=1; 30S ribosomal protein S12 OS=Pantoea sp. Aalb OX=2576762 GN=rpsL PE=3 SV=1; 30S ribosomal protein S12 OS=Pantoea sp. Mhis OX=2576759 GN=rpsL PE=3 SV=1; 30S ribosomal protein S12 OS=Candidatus Pantoea carbekii OX=1235990 GN=rpsL PE=3 SV=1; 30S ribosomal protein S12 OS=Enterobacter sp. RIT 418 OX=2202164 GN=rpsL PE=3 SV=…	0	3	3	0.3061	0	1	1	1	995.182	995.178	2983.53	2983.53	1.38	0.00138	0/0	0	0	41551.9	CID (Collision Induced Dissociation)	MS2	27.1826	100	98.1004	10877	10877	10876	mcarrera_O1301_268.RAW	F4		38962	4.41	1	5889158	97.89
High	Sequest HT	Sequest HT (A2)	A	2	Unambiguous	LTNGFEVTSYIGGEGHNLQEHSVILIR	LTNGFEVTSYIGGEGHNLQEHSVILIR		35	A0A8E1RXP1	30S ribosomal protein S12 OS=Pantoea dispersa OX=59814 GN=rpsL PE=3 SV=1	rpsL	A0A143I1M0; A0A6I4VDS3; A0A7X3M0X7; U3U5R9; A0A329HFU5; A0A811XCB8; A0A4Z0DR08; A0A4P6WTL8; A0A078LM41; A0A508ZSN2; A0A1X1BY69; A0A8E1RXP1; Q841U1; A0A448CKP4; G8LI51; A0A7X3MC56; A0A377LR10; A0A377Z3D2; A0A485CKP1; A0A8G0XAQ4; G9Y3V2; A0A377YQF0; A0A378A0X3; A0A381GC32; V5TTY3; Q841U2; A0A443IEL9; A0A4R2XUH2; A0A7X3M875; A0A2A7V8E6; A0A0H3CSM5; A0A377RFG2; A0A2T7ALA1; A0A366IQN3; A0A7U7IKD3	30S ribosomal protein S12 OS=Enterobacter asburiae OX=61645 GN=rpsL PE=3 SV=1; 30S ribosomal protein S12 OS=Pantoea sp. Aalb OX=2576762 GN=rpsL PE=3 SV=1; 30S ribosomal protein S12 OS=Pantoea sp. Mhis OX=2576759 GN=rpsL PE=3 SV=1; 30S ribosomal protein S12 OS=Candidatus Pantoea carbekii OX=1235990 GN=rpsL PE=3 SV=1; 30S ribosomal protein S12 OS=Enterobacter sp. RIT 418 OX=2202164 GN=rpsL PE=3 SV=…	0	3	3	0.3917	0	1	1	1	995.184	995.18	2983.54	2983.53	3.04	0.00302	0/0	0	0	207632	CID (Collision Induced Dissociation)	MS2	10.3495	100	96.9443	10680	10680	10679	mcarrera_O1301_268.RAW	F4		38246	4.11	1	14776389	97.19
High	Sequest HT	Sequest HT (A2)	A	2	Unambiguous	LTNGFEVTSYIGGEGHNLQEHSVILIR	LTNGFEVTSYIGGEGHNLQEHSVILIR		35	A0A8E1RXP1	30S ribosomal protein S12 OS=Pantoea dispersa OX=59814 GN=rpsL PE=3 SV=1	rpsL	A0A143I1M0; A0A6I4VDS3; A0A7X3M0X7; U3U5R9; A0A329HFU5; A0A811XCB8; A0A4Z0DR08; A0A4P6WTL8; A0A078LM41; A0A508ZSN2; A0A1X1BY69; A0A8E1RXP1; Q841U1; A0A448CKP4; G8LI51; A0A7X3MC56; A0A377LR10; A0A377Z3D2; A0A485CKP1; A0A8G0XAQ4; G9Y3V2; A0A377YQF0; A0A378A0X3; A0A381GC32; V5TTY3; Q841U2; A0A443IEL9; A0A4R2XUH2; A0A7X3M875; A0A2A7V8E6; A0A0H3CSM5; A0A377RFG2; A0A2T7ALA1; A0A366IQN3; A0A7U7IKD3	30S ribosomal protein S12 OS=Enterobacter asburiae OX=61645 GN=rpsL PE=3 SV=1; 30S ribosomal protein S12 OS=Pantoea sp. Aalb OX=2576762 GN=rpsL PE=3 SV=1; 30S ribosomal protein S12 OS=Pantoea sp. Mhis OX=2576759 GN=rpsL PE=3 SV=1; 30S ribosomal protein S12 OS=Candidatus Pantoea carbekii OX=1235990 GN=rpsL PE=3 SV=1; 30S ribosomal protein S12 OS=Enterobacter sp. RIT 418 OX=2202164 GN=rpsL PE=3 SV=…	0	3	3	0.3358	0	1	1	1	995.181	995.178	2983.53	2983.53	0.83	0.00083	0/0	0	0	75992.4	CID (Collision Induced Dissociation)	MS2	21.6239	82.987	97.635	10804	10804	10802	mcarrera_O1301_268.RAW	F4		38709	4.05	1	5889158	97.89
High	Sequest HT	Sequest HT (A2)	A	2	Unambiguous	LTNGFEVTSYIGGEGHNLQEHSVILIR	LTNGFEVTSYIGGEGHNLQEHSVILIR		35	A0A8E1RXP1	30S ribosomal protein S12 OS=Pantoea dispersa OX=59814 GN=rpsL PE=3 SV=1	rpsL	A0A143I1M0; A0A6I4VDS3; A0A7X3M0X7; U3U5R9; A0A329HFU5; A0A811XCB8; A0A4Z0DR08; A0A4P6WTL8; A0A078LM41; A0A508ZSN2; A0A1X1BY69; A0A8E1RXP1; Q841U1; A0A448CKP4; G8LI51; A0A7X3MC56; A0A377LR10; A0A377Z3D2; A0A485CKP1; A0A8G0XAQ4; G9Y3V2; A0A377YQF0; A0A378A0X3; A0A381GC32; V5TTY3; Q841U2; A0A443IEL9; A0A4R2XUH2; A0A7X3M875; A0A2A7V8E6; A0A0H3CSM5; A0A377RFG2; A0A2T7ALA1; A0A366IQN3; A0A7U7IKD3	30S ribosomal protein S12 OS=Enterobacter asburiae OX=61645 GN=rpsL PE=3 SV=1; 30S ribosomal protein S12 OS=Pantoea sp. Aalb OX=2576762 GN=rpsL PE=3 SV=1; 30S ribosomal protein S12 OS=Pantoea sp. Mhis OX=2576759 GN=rpsL PE=3 SV=1; 30S ribosomal protein S12 OS=Candidatus Pantoea carbekii OX=1235990 GN=rpsL PE=3 SV=1; 30S ribosomal protein S12 OS=Enterobacter sp. RIT 418 OX=2202164 GN=rpsL PE=3 SV=…	0	3	3	0.4734	0	1	1	1	995.179	995.179	2983.52	2983.53	-1.91	-0.0019	0/0	0	0	145265	CID (Collision Induced Dissociation)	MS2	14.1906	98.166	99.7978	11501	11501	11500	mcarrera_O1301_274.RAW	F7		38675	5.07	1	13522471	99.28
High	Sequest HT	Sequest HT (A2)	A	2	Unambiguous	LTNGFEVTSYIGGEGHNLQEHSVILIR	LTNGFEVTSYIGGEGHNLQEHSVILIR		35	A0A8E1RXP1	30S ribosomal protein S12 OS=Pantoea dispersa OX=59814 GN=rpsL PE=3 SV=1	rpsL	A0A143I1M0; A0A6I4VDS3; A0A7X3M0X7; U3U5R9; A0A329HFU5; A0A811XCB8; A0A4Z0DR08; A0A4P6WTL8; A0A078LM41; A0A508ZSN2; A0A1X1BY69; A0A8E1RXP1; Q841U1; A0A448CKP4; G8LI51; A0A7X3MC56; A0A377LR10; A0A377Z3D2; A0A485CKP1; A0A8G0XAQ4; G9Y3V2; A0A377YQF0; A0A378A0X3; A0A381GC32; V5TTY3; Q841U2; A0A443IEL9; A0A4R2XUH2; A0A7X3M875; A0A2A7V8E6; A0A0H3CSM5; A0A377RFG2; A0A2T7ALA1; A0A366IQN3; A0A7U7IKD3	30S ribosomal protein S12 OS=Enterobacter asburiae OX=61645 GN=rpsL PE=3 SV=1; 30S ribosomal protein S12 OS=Pantoea sp. Aalb OX=2576762 GN=rpsL PE=3 SV=1; 30S ribosomal protein S12 OS=Pantoea sp. Mhis OX=2576759 GN=rpsL PE=3 SV=1; 30S ribosomal protein S12 OS=Candidatus Pantoea carbekii OX=1235990 GN=rpsL PE=3 SV=1; 30S ribosomal protein S12 OS=Enterobacter sp. RIT 418 OX=2202164 GN=rpsL PE=3 SV=…	0	3	3	0.4303	0	1	1	1	995.179	995.179	2983.52	2983.53	-1.13	-0.00113	0/0	0	0	226146	CID (Collision Induced Dissociation)	MS2	2.5824	21.057	95.664	10923	10923	10921	mcarrera_O1301_274.RAW	F7		39104	4.95	1	41067332	95.83
High	Sequest HT	Sequest HT (A2)	A	2	Unambiguous	LTNGFEVTSYIGGEGHNLQEHSVILIR	LTNGFEVTSYIGGEGHNLQEHSVILIR		35	A0A8E1RXP1	30S ribosomal protein S12 OS=Pantoea dispersa OX=59814 GN=rpsL PE=3 SV=1	rpsL	A0A143I1M0; A0A6I4VDS3; A0A7X3M0X7; U3U5R9; A0A329HFU5; A0A811XCB8; A0A4Z0DR08; A0A4P6WTL8; A0A078LM41; A0A508ZSN2; A0A1X1BY69; A0A8E1RXP1; Q841U1; A0A448CKP4; G8LI51; A0A7X3MC56; A0A377LR10; A0A377Z3D2; A0A485CKP1; A0A8G0XAQ4; G9Y3V2; A0A377YQF0; A0A378A0X3; A0A381GC32; V5TTY3; Q841U2; A0A443IEL9; A0A4R2XUH2; A0A7X3M875; A0A2A7V8E6; A0A0H3CSM5; A0A377RFG2; A0A2T7ALA1; A0A366IQN3; A0A7U7IKD3	30S ribosomal protein S12 OS=Enterobacter asburiae OX=61645 GN=rpsL PE=3 SV=1; 30S ribosomal protein S12 OS=Pantoea sp. Aalb OX=2576762 GN=rpsL PE=3 SV=1; 30S ribosomal protein S12 OS=Pantoea sp. Mhis OX=2576759 GN=rpsL PE=3 SV=1; 30S ribosomal protein S12 OS=Candidatus Pantoea carbekii OX=1235990 GN=rpsL PE=3 SV=1; 30S ribosomal protein S12 OS=Enterobacter sp. RIT 418 OX=2202164 GN=rpsL PE=3 SV=…	0	3	3	0.4509	0	1	1	1	995.179	995.179	2983.52	2983.53	-1.51	-0.0015	0/0	0	0	155328	CID (Collision Induced Dissociation)	MS2	4.83336	48.269	98.8211	11366	11366	11364	mcarrera_O1301_274.RAW	F7		38981	4.79	1	13522471	99.28
High	Sequest HT	Sequest HT (A2)	A	2	Unambiguous	LTNGFEVTSYIGGEGHNLQEHSVILIR	LTNGFEVTSYIGGEGHNLQEHSVILIR		35	A0A8E1RXP1	30S ribosomal protein S12 OS=Pantoea dispersa OX=59814 GN=rpsL PE=3 SV=1	rpsL	A0A143I1M0; A0A6I4VDS3; A0A7X3M0X7; U3U5R9; A0A329HFU5; A0A811XCB8; A0A4Z0DR08; A0A4P6WTL8; A0A078LM41; A0A508ZSN2; A0A1X1BY69; A0A8E1RXP1; Q841U1; A0A448CKP4; G8LI51; A0A7X3MC56; A0A377LR10; A0A377Z3D2; A0A485CKP1; A0A8G0XAQ4; G9Y3V2; A0A377YQF0; A0A378A0X3; A0A381GC32; V5TTY3; Q841U2; A0A443IEL9; A0A4R2XUH2; A0A7X3M875; A0A2A7V8E6; A0A0H3CSM5; A0A377RFG2; A0A2T7ALA1; A0A366IQN3; A0A7U7IKD3	30S ribosomal protein S12 OS=Enterobacter asburiae OX=61645 GN=rpsL PE=3 SV=1; 30S ribosomal protein S12 OS=Pantoea sp. Aalb OX=2576762 GN=rpsL PE=3 SV=1; 30S ribosomal protein S12 OS=Pantoea sp. Mhis OX=2576759 GN=rpsL PE=3 SV=1; 30S ribosomal protein S12 OS=Candidatus Pantoea carbekii OX=1235990 GN=rpsL PE=3 SV=1; 30S ribosomal protein S12 OS=Enterobacter sp. RIT 418 OX=2202164 GN=rpsL PE=3 SV=…	0	3	3	0.3318	0	1	1	1	995.177	995.177	2983.52	2983.53	-4.04	-0.00401	0/0	0	0	71856.9	CID (Collision Induced Dissociation)	MS2	25.1072	66.621	101.291	11712	11712	11711	mcarrera_O1301_274.RAW	F7		39151	4.25	1
High	Sequest HT	Sequest HT (A2)	A	2	Unambiguous	LTNGFEVTSYIGGEGHNLQEHSVILIR	LTNGFEVTSYIGGEGHNLQEHSVILIR		35	A0A8E1RXP1	30S ribosomal protein S12 OS=Pantoea dispersa OX=59814 GN=rpsL PE=3 SV=1	rpsL	A0A143I1M0; A0A6I4VDS3; A0A7X3M0X7; U3U5R9; A0A329HFU5; A0A811XCB8; A0A4Z0DR08; A0A4P6WTL8; A0A078LM41; A0A508ZSN2; A0A1X1BY69; A0A8E1RXP1; Q841U1; A0A448CKP4; G8LI51; A0A7X3MC56; A0A377LR10; A0A377Z3D2; A0A485CKP1; A0A8G0XAQ4; G9Y3V2; A0A377YQF0; A0A378A0X3; A0A381GC32; V5TTY3; Q841U2; A0A443IEL9; A0A4R2XUH2; A0A7X3M875; A0A2A7V8E6; A0A0H3CSM5; A0A377RFG2; A0A2T7ALA1; A0A366IQN3; A0A7U7IKD3	30S ribosomal protein S12 OS=Enterobacter asburiae OX=61645 GN=rpsL PE=3 SV=1; 30S ribosomal protein S12 OS=Pantoea sp. Aalb OX=2576762 GN=rpsL PE=3 SV=1; 30S ribosomal protein S12 OS=Pantoea sp. Mhis OX=2576759 GN=rpsL PE=3 SV=1; 30S ribosomal protein S12 OS=Candidatus Pantoea carbekii OX=1235990 GN=rpsL PE=3 SV=1; 30S ribosomal protein S12 OS=Enterobacter sp. RIT 418 OX=2202164 GN=rpsL PE=3 SV=…	0	3	3	0.2947	0	1	1	1	995.179	995.178	2983.52	2983.53	-2.07	-0.00206	0/0	0	0	111260	CID (Collision Induced Dissociation)	MS2	20.101	28.682	98.3353	11297	11297	11295	mcarrera_O1301_274.RAW	F7		38915	3.97	1
High	Sequest HT	Sequest HT (A2)	A	2	Unambiguous	LTNGFEVTSYIGGEGHNLQEHSVILIR	LTNGFEVTSYIGGEGHNLQEHSVILIR		35	A0A8E1RXP1	30S ribosomal protein S12 OS=Pantoea dispersa OX=59814 GN=rpsL PE=3 SV=1	rpsL	A0A143I1M0; A0A6I4VDS3; A0A7X3M0X7; U3U5R9; A0A329HFU5; A0A811XCB8; A0A4Z0DR08; A0A4P6WTL8; A0A078LM41; A0A508ZSN2; A0A1X1BY69; A0A8E1RXP1; Q841U1; A0A448CKP4; G8LI51; A0A7X3MC56; A0A377LR10; A0A377Z3D2; A0A485CKP1; A0A8G0XAQ4; G9Y3V2; A0A377YQF0; A0A378A0X3; A0A381GC32; V5TTY3; Q841U2; A0A443IEL9; A0A4R2XUH2; A0A7X3M875; A0A2A7V8E6; A0A0H3CSM5; A0A377RFG2; A0A2T7ALA1; A0A366IQN3; A0A7U7IKD3	30S ribosomal protein S12 OS=Enterobacter asburiae OX=61645 GN=rpsL PE=3 SV=1; 30S ribosomal protein S12 OS=Pantoea sp. Aalb OX=2576762 GN=rpsL PE=3 SV=1; 30S ribosomal protein S12 OS=Pantoea sp. Mhis OX=2576759 GN=rpsL PE=3 SV=1; 30S ribosomal protein S12 OS=Candidatus Pantoea carbekii OX=1235990 GN=rpsL PE=3 SV=1; 30S ribosomal protein S12 OS=Enterobacter sp. RIT 418 OX=2202164 GN=rpsL PE=3 SV=…	0	3	3	0.2694	0	1	1	1	995.178	995.177	2983.52	2983.53	-2.85	-0.00284	0/0	0	0	141506	CID (Collision Induced Dissociation)	MS2	7.20219	48.78	97.6716	11212	11212	11211	mcarrera_O1301_274.RAW	F7		38843	3.86	1
High	Sequest HT	Sequest HT (A2)	A	2	Unambiguous	LTNGFEVTSYIGGEGHNLQEHSVILIR	LTNGFEVTSYIGGEGHNLQEHSVILIR		35	A0A8E1RXP1	30S ribosomal protein S12 OS=Pantoea dispersa OX=59814 GN=rpsL PE=3 SV=1	rpsL	A0A143I1M0; A0A6I4VDS3; A0A7X3M0X7; U3U5R9; A0A329HFU5; A0A811XCB8; A0A4Z0DR08; A0A4P6WTL8; A0A078LM41; A0A508ZSN2; A0A1X1BY69; A0A8E1RXP1; Q841U1; A0A448CKP4; G8LI51; A0A7X3MC56; A0A377LR10; A0A377Z3D2; A0A485CKP1; A0A8G0XAQ4; G9Y3V2; A0A377YQF0; A0A378A0X3; A0A381GC32; V5TTY3; Q841U2; A0A443IEL9; A0A4R2XUH2; A0A7X3M875; A0A2A7V8E6; A0A0H3CSM5; A0A377RFG2; A0A2T7ALA1; A0A366IQN3; A0A7U7IKD3	30S ribosomal protein S12 OS=Enterobacter asburiae OX=61645 GN=rpsL PE=3 SV=1; 30S ribosomal protein S12 OS=Pantoea sp. Aalb OX=2576762 GN=rpsL PE=3 SV=1; 30S ribosomal protein S12 OS=Pantoea sp. Mhis OX=2576759 GN=rpsL PE=3 SV=1; 30S ribosomal protein S12 OS=Candidatus Pantoea carbekii OX=1235990 GN=rpsL PE=3 SV=1; 30S ribosomal protein S12 OS=Enterobacter sp. RIT 418 OX=2202164 GN=rpsL PE=3 SV=…	0	3	3	0.3024	0	1	1	1	995.176	995.176	2983.51	2983.53	-4.38	-0.00436	0/0	0	0	212081	CID (Collision Induced Dissociation)	MS2	9.7432	38.721	99.3018	11436	11436	11435	mcarrera_O1301_274.RAW	F7		38895	3.77	1	13522471	99.28
High	Sequest HT	Sequest HT (A2)	A	2	Unambiguous	LTNGFEVTSYIGGEGHNLQEHSVILIR	LTNGFEVTSYIGGEGHNLQEHSVILIR		35	A0A8E1RXP1	30S ribosomal protein S12 OS=Pantoea dispersa OX=59814 GN=rpsL PE=3 SV=1	rpsL	A0A143I1M0; A0A6I4VDS3; A0A7X3M0X7; U3U5R9; A0A329HFU5; A0A811XCB8; A0A4Z0DR08; A0A4P6WTL8; A0A078LM41; A0A508ZSN2; A0A1X1BY69; A0A8E1RXP1; Q841U1; A0A448CKP4; G8LI51; A0A7X3MC56; A0A377LR10; A0A377Z3D2; A0A485CKP1; A0A8G0XAQ4; G9Y3V2; A0A377YQF0; A0A378A0X3; A0A381GC32; V5TTY3; Q841U2; A0A443IEL9; A0A4R2XUH2; A0A7X3M875; A0A2A7V8E6; A0A0H3CSM5; A0A377RFG2; A0A2T7ALA1; A0A366IQN3; A0A7U7IKD3	30S ribosomal protein S12 OS=Enterobacter asburiae OX=61645 GN=rpsL PE=3 SV=1; 30S ribosomal protein S12 OS=Pantoea sp. Aalb OX=2576762 GN=rpsL PE=3 SV=1; 30S ribosomal protein S12 OS=Pantoea sp. Mhis OX=2576759 GN=rpsL PE=3 SV=1; 30S ribosomal protein S12 OS=Candidatus Pantoea carbekii OX=1235990 GN=rpsL PE=3 SV=1; 30S ribosomal protein S12 OS=Enterobacter sp. RIT 418 OX=2202164 GN=rpsL PE=3 SV=…	0	3	3	0.1919	0	1	1	1	995.177	995.177	2983.52	2983.53	-3.73	-0.00371	0/0	0	0	65342.7	CID (Collision Induced Dissociation)	MS2	25.5546	51.394	100.339	11581	11581	11579	mcarrera_O1301_274.RAW	F7		39165	3.7	1	13522471	99.28
High	Sequest HT	Sequest HT (A2)	A	2	Unambiguous	LTNGFEVTSYIGGEGHNLQEHSVILIR	LTNGFEVTSYIGGEGHNLQEHSVILIR		35	A0A8E1RXP1	30S ribosomal protein S12 OS=Pantoea dispersa OX=59814 GN=rpsL PE=3 SV=1	rpsL	A0A143I1M0; A0A6I4VDS3; A0A7X3M0X7; U3U5R9; A0A329HFU5; A0A811XCB8; A0A4Z0DR08; A0A4P6WTL8; A0A078LM41; A0A508ZSN2; A0A1X1BY69; A0A8E1RXP1; Q841U1; A0A448CKP4; G8LI51; A0A7X3MC56; A0A377LR10; A0A377Z3D2; A0A485CKP1; A0A8G0XAQ4; G9Y3V2; A0A377YQF0; A0A378A0X3; A0A381GC32; V5TTY3; Q841U2; A0A443IEL9; A0A4R2XUH2; A0A7X3M875; A0A2A7V8E6; A0A0H3CSM5; A0A377RFG2; A0A2T7ALA1; A0A366IQN3; A0A7U7IKD3	30S ribosomal protein S12 OS=Enterobacter asburiae OX=61645 GN=rpsL PE=3 SV=1; 30S ribosomal protein S12 OS=Pantoea sp. Aalb OX=2576762 GN=rpsL PE=3 SV=1; 30S ribosomal protein S12 OS=Pantoea sp. Mhis OX=2576759 GN=rpsL PE=3 SV=1; 30S ribosomal protein S12 OS=Candidatus Pantoea carbekii OX=1235990 GN=rpsL PE=3 SV=1; 30S ribosomal protein S12 OS=Enterobacter sp. RIT 418 OX=2202164 GN=rpsL PE=3 SV=…	0	3	3	0.4231	0	1	1	1	995.177	995.178	2983.52	2983.53	-3.15	-0.00313	0/0	0	0	127479	CID (Collision Induced Dissociation)	MS2	9.04537	48.659	115.16	10908	10908	10905	mcarrera_O1301_280.RAW	F10		38843	5.79	1	45460148	115.27
High	Sequest HT	Sequest HT (A2)	A	2	Unambiguous	LTNGFEVTSYIGGEGHNLQEHSVILIR	LTNGFEVTSYIGGEGHNLQEHSVILIR		35	A0A8E1RXP1	30S ribosomal protein S12 OS=Pantoea dispersa OX=59814 GN=rpsL PE=3 SV=1	rpsL	A0A143I1M0; A0A6I4VDS3; A0A7X3M0X7; U3U5R9; A0A329HFU5; A0A811XCB8; A0A4Z0DR08; A0A4P6WTL8; A0A078LM41; A0A508ZSN2; A0A1X1BY69; A0A8E1RXP1; Q841U1; A0A448CKP4; G8LI51; A0A7X3MC56; A0A377LR10; A0A377Z3D2; A0A485CKP1; A0A8G0XAQ4; G9Y3V2; A0A377YQF0; A0A378A0X3; A0A381GC32; V5TTY3; Q841U2; A0A443IEL9; A0A4R2XUH2; A0A7X3M875; A0A2A7V8E6; A0A0H3CSM5; A0A377RFG2; A0A2T7ALA1; A0A366IQN3; A0A7U7IKD3	30S ribosomal protein S12 OS=Enterobacter asburiae OX=61645 GN=rpsL PE=3 SV=1; 30S ribosomal protein S12 OS=Pantoea sp. Aalb OX=2576762 GN=rpsL PE=3 SV=1; 30S ribosomal protein S12 OS=Pantoea sp. Mhis OX=2576759 GN=rpsL PE=3 SV=1; 30S ribosomal protein S12 OS=Candidatus Pantoea carbekii OX=1235990 GN=rpsL PE=3 SV=1; 30S ribosomal protein S12 OS=Enterobacter sp. RIT 418 OX=2202164 GN=rpsL PE=3 SV=…	0	3	3	0.2749	0	1	1	1	995.184	995.185	2983.54	2983.53	3.46	0.00344	0/0	0	0	23459.4	CID (Collision Induced Dissociation)	MS2	21.298	65.82	116.421	11294	11294	11290	mcarrera_O1301_280.RAW	F10		38322	4.11	1	6.35594e+06	116.02
High	Sequest HT	Sequest HT (A2)	A	2	Unambiguous	LTNGFEVTSYIGGEGHNLQEHSVILIR	LTNGFEVTSYIGGEGHNLQEHSVILIR		35	A0A8E1RXP1	30S ribosomal protein S12 OS=Pantoea dispersa OX=59814 GN=rpsL PE=3 SV=1	rpsL	A0A143I1M0; A0A6I4VDS3; A0A7X3M0X7; U3U5R9; A0A329HFU5; A0A811XCB8; A0A4Z0DR08; A0A4P6WTL8; A0A078LM41; A0A508ZSN2; A0A1X1BY69; A0A8E1RXP1; Q841U1; A0A448CKP4; G8LI51; A0A7X3MC56; A0A377LR10; A0A377Z3D2; A0A485CKP1; A0A8G0XAQ4; G9Y3V2; A0A377YQF0; A0A378A0X3; A0A381GC32; V5TTY3; Q841U2; A0A443IEL9; A0A4R2XUH2; A0A7X3M875; A0A2A7V8E6; A0A0H3CSM5; A0A377RFG2; A0A2T7ALA1; A0A366IQN3; A0A7U7IKD3	30S ribosomal protein S12 OS=Enterobacter asburiae OX=61645 GN=rpsL PE=3 SV=1; 30S ribosomal protein S12 OS=Pantoea sp. Aalb OX=2576762 GN=rpsL PE=3 SV=1; 30S ribosomal protein S12 OS=Pantoea sp. Mhis OX=2576759 GN=rpsL PE=3 SV=1; 30S ribosomal protein S12 OS=Candidatus Pantoea carbekii OX=1235990 GN=rpsL PE=3 SV=1; 30S ribosomal protein S12 OS=Enterobacter sp. RIT 418 OX=2202164 GN=rpsL PE=3 SV=…	0	3	3	0.066	0	1	1	1	995.178	995.179	2983.52	2983.53	-2.42	-0.00241	0/0	0	0	138470	CID (Collision Induced Dissociation)	MS2	7.07215	30.136	115.571	11029	11029	11027	mcarrera_O1301_280.RAW	F10		39128	3.79	1	45460148	115.27
High	Sequest HT	Sequest HT (A2)	A	2	Unambiguous	LTNGFEVTSYIGGEGHNLQEHSVILIR	LTNGFEVTSYIGGEGHNLQEHSVILIR		35	A0A8E1RXP1	30S ribosomal protein S12 OS=Pantoea dispersa OX=59814 GN=rpsL PE=3 SV=1	rpsL	A0A143I1M0; A0A6I4VDS3; A0A7X3M0X7; U3U5R9; A0A329HFU5; A0A811XCB8; A0A4Z0DR08; A0A4P6WTL8; A0A078LM41; A0A508ZSN2; A0A1X1BY69; A0A8E1RXP1; Q841U1; A0A448CKP4; G8LI51; A0A7X3MC56; A0A377LR10; A0A377Z3D2; A0A485CKP1; A0A8G0XAQ4; G9Y3V2; A0A377YQF0; A0A378A0X3; A0A381GC32; V5TTY3; Q841U2; A0A443IEL9; A0A4R2XUH2; A0A7X3M875; A0A2A7V8E6; A0A0H3CSM5; A0A377RFG2; A0A2T7ALA1; A0A366IQN3; A0A7U7IKD3	30S ribosomal protein S12 OS=Enterobacter asburiae OX=61645 GN=rpsL PE=3 SV=1; 30S ribosomal protein S12 OS=Pantoea sp. Aalb OX=2576762 GN=rpsL PE=3 SV=1; 30S ribosomal protein S12 OS=Pantoea sp. Mhis OX=2576759 GN=rpsL PE=3 SV=1; 30S ribosomal protein S12 OS=Candidatus Pantoea carbekii OX=1235990 GN=rpsL PE=3 SV=1; 30S ribosomal protein S12 OS=Enterobacter sp. RIT 418 OX=2202164 GN=rpsL PE=3 SV=…	0	3	3	0.3844	0	1	1	1	995.179	995.179	2983.52	2983.53	-1.38	-0.00137	0/0	0	0	185461	CID (Collision Induced Dissociation)	MS2	6.8404	100	97.7354	11225	11225	11223	mcarrera_O1301_286.RAW	F13		39066	5.88	1	29479704	98
High	Sequest HT	Sequest HT (A2)	A	2	Unambiguous	VRLTNGFEVSSYIGGEGHNLQEHSVILIR	VRLTNGFEVSSYIGGEGHNLQEHSVILIR		11	A0A1B8H399	30S ribosomal protein S12 OS=Morganella psychrotolerans OX=368603 GN=rpsL PE=3 SV=1	rpsL	A0A1B8H399; A0A0A5SIC4; A0A5M9R4H4; A0A2X2E002; B4EYV9; A0A1B8STD6; D4C1T2; A0A7W3G7A9; A0A379F9M0; C0AUT2; D1P0G9	30S ribosomal protein S12 OS=Morganella psychrotolerans OX=368603 GN=rpsL PE=3 SV=1; 30S ribosomal protein S12 OS=Morganella morganii OX=582 GN=rpsL PE=3 SV=1; 30S ribosomal protein S12 OS=Morganella psychrotolerans OX=368603 GN=rpsL PE=3 SV=1; 30S ribosomal protein S12 OS=Proteus mirabilis OX=584 GN=rpsL PE=3 SV=1; 30S ribosomal protein S12 OS=Proteus mirabilis (strain HI4320) OX=529507 GN=rpsL …	1	3	3	0.5151	0	1	1	1	1075.57	1075.57	3224.69	3224.68	1.74	0.00187	0/0	0	0	76004.8	CID (Collision Induced Dissociation)	MS2	7.68888	100	111.033	10837	10837	10834	mcarrera_O1301_262.RAW	F1		34107	5.98	1	384215	111.05
High	Sequest HT	Sequest HT (A2)	A	2	Unambiguous	VRLTNGFEVSSYIGGEGHNLQEHSVILIR	VRLTNGFEVSSYIGGEGHNLQEHSVILIR		11	A0A1B8H399	30S ribosomal protein S12 OS=Morganella psychrotolerans OX=368603 GN=rpsL PE=3 SV=1	rpsL	A0A1B8H399; A0A0A5SIC4; A0A5M9R4H4; A0A2X2E002; B4EYV9; A0A1B8STD6; D4C1T2; A0A7W3G7A9; A0A379F9M0; C0AUT2; D1P0G9	30S ribosomal protein S12 OS=Morganella psychrotolerans OX=368603 GN=rpsL PE=3 SV=1; 30S ribosomal protein S12 OS=Morganella morganii OX=582 GN=rpsL PE=3 SV=1; 30S ribosomal protein S12 OS=Morganella psychrotolerans OX=368603 GN=rpsL PE=3 SV=1; 30S ribosomal protein S12 OS=Proteus mirabilis OX=584 GN=rpsL PE=3 SV=1; 30S ribosomal protein S12 OS=Proteus mirabilis (strain HI4320) OX=529507 GN=rpsL …	1	4	4	0.3464	0	1	1	1	806.928	806.926	3224.69	3224.68	2.95	0.00238	0/0	0	0	117683	CID (Collision Induced Dissociation)	MS2	31.7673	36.552	103.796	9925	9925	9924	mcarrera_O1301_266.RAW	F3		33491	5.86	1	7.16253e+06	103.81
High	Sequest HT	Sequest HT (A2)	A	2	Unambiguous	LTNGFEVSSYIGGEGHNLQEHSVILIR	LTNGFEVSSYIGGEGHNLQEHSVILIR		11	A0A1B8H399	30S ribosomal protein S12 OS=Morganella psychrotolerans OX=368603 GN=rpsL PE=3 SV=1	rpsL	A0A1B8H399; A0A0A5SIC4; A0A5M9R4H4; A0A2X2E002; B4EYV9; A0A1B8STD6; D4C1T2; A0A7W3G7A9; A0A379F9M0; C0AUT2; D1P0G9	30S ribosomal protein S12 OS=Morganella psychrotolerans OX=368603 GN=rpsL PE=3 SV=1; 30S ribosomal protein S12 OS=Morganella morganii OX=582 GN=rpsL PE=3 SV=1; 30S ribosomal protein S12 OS=Morganella psychrotolerans OX=368603 GN=rpsL PE=3 SV=1; 30S ribosomal protein S12 OS=Proteus mirabilis OX=584 GN=rpsL PE=3 SV=1; 30S ribosomal protein S12 OS=Proteus mirabilis (strain HI4320) OX=529507 GN=rpsL …	0	2	2	0.3568	0	1	1	1	1485.26	1485.25	2969.5	2969.51	-2.4	-0.00357	0/0	0	0	261300	CID (Collision Induced Dissociation)	MS2	42.9541	100	99.2475	10830	10830	10826	mcarrera_O1301_270.RAW	F5		39685	4.54	1	3.9821e+06	99.42
High	Sequest HT	Sequest HT (A2)	A	2	Unambiguous	LTNGFEVSSYIGGEGHNLQEHSVILIR	LTNGFEVSSYIGGEGHNLQEHSVILIR		11	A0A1B8H399	30S ribosomal protein S12 OS=Morganella psychrotolerans OX=368603 GN=rpsL PE=3 SV=1	rpsL	A0A1B8H399; A0A0A5SIC4; A0A5M9R4H4; A0A2X2E002; B4EYV9; A0A1B8STD6; D4C1T2; A0A7W3G7A9; A0A379F9M0; C0AUT2; D1P0G9	30S ribosomal protein S12 OS=Morganella psychrotolerans OX=368603 GN=rpsL PE=3 SV=1; 30S ribosomal protein S12 OS=Morganella morganii OX=582 GN=rpsL PE=3 SV=1; 30S ribosomal protein S12 OS=Morganella psychrotolerans OX=368603 GN=rpsL PE=3 SV=1; 30S ribosomal protein S12 OS=Proteus mirabilis OX=584 GN=rpsL PE=3 SV=1; 30S ribosomal protein S12 OS=Proteus mirabilis (strain HI4320) OX=529507 GN=rpsL …	0	3	3	0.3449	0	1	1	1	990.508	990.507	2969.51	2969.51	-0.85	-0.00085	0/0	0	0	862865	CID (Collision Induced Dissociation)	MS2	4.61407	61.97	99.5191	10860	10860	10856	mcarrera_O1301_270.RAW	F5		39365	4.32	1	22308176	99.4
High	Sequest HT	Sequest HT (A2)	A	2	Unambiguous	LTNGFEVSSYIGGEGHNLQEHSVILIR	LTNGFEVSSYIGGEGHNLQEHSVILIR		11	A0A1B8H399	30S ribosomal protein S12 OS=Morganella psychrotolerans OX=368603 GN=rpsL PE=3 SV=1	rpsL	A0A1B8H399; A0A0A5SIC4; A0A5M9R4H4; A0A2X2E002; B4EYV9; A0A1B8STD6; D4C1T2; A0A7W3G7A9; A0A379F9M0; C0AUT2; D1P0G9	30S ribosomal protein S12 OS=Morganella psychrotolerans OX=368603 GN=rpsL PE=3 SV=1; 30S ribosomal protein S12 OS=Morganella morganii OX=582 GN=rpsL PE=3 SV=1; 30S ribosomal protein S12 OS=Morganella psychrotolerans OX=368603 GN=rpsL PE=3 SV=1; 30S ribosomal protein S12 OS=Proteus mirabilis OX=584 GN=rpsL PE=3 SV=1; 30S ribosomal protein S12 OS=Proteus mirabilis (strain HI4320) OX=529507 GN=rpsL …	0	3	3	0.3967	0	1	1	1	990.505	990.505	2969.5	2969.51	-3.92	-0.00388	0/0	0	0	529355	CID (Collision Induced Dissociation)	MS2	3.1951	39.651	96.4962	11339	11339	11337	mcarrera_O1301_276.RAW	F8		39557	4.89	1	57524040	96.67
High	Sequest HT	Sequest HT (A2)	A	2	Unambiguous	VRLTNGFEVSSYIGGEGHNLQEHSVILIR	VRLTNGFEVSSYIGGEGHNLQEHSVILIR		11	A0A1B8H399	30S ribosomal protein S12 OS=Morganella psychrotolerans OX=368603 GN=rpsL PE=3 SV=1	rpsL	A0A1B8H399; A0A0A5SIC4; A0A5M9R4H4; A0A2X2E002; B4EYV9; A0A1B8STD6; D4C1T2; A0A7W3G7A9; A0A379F9M0; C0AUT2; D1P0G9	30S ribosomal protein S12 OS=Morganella psychrotolerans OX=368603 GN=rpsL PE=3 SV=1; 30S ribosomal protein S12 OS=Morganella morganii OX=582 GN=rpsL PE=3 SV=1; 30S ribosomal protein S12 OS=Morganella psychrotolerans OX=368603 GN=rpsL PE=3 SV=1; 30S ribosomal protein S12 OS=Proteus mirabilis OX=584 GN=rpsL PE=3 SV=1; 30S ribosomal protein S12 OS=Proteus mirabilis (strain HI4320) OX=529507 GN=rpsL …	1	4	4	0.3369	0	1	1	1	806.924	806.924	3224.67	3224.68	-1.93	-0.00156	0/0	0	0	207048	CID (Collision Induced Dissociation)	MS2	53.0379	16.025	96.625	11365	11365	11364	mcarrera_O1301_276.RAW	F8		35858	4.72	1	13485634	96.67
High	Sequest HT	Sequest HT (A2)	A	2	Unambiguous	LTNGFEVSSYIGGEGHNLQEHSVILIR	LTNGFEVSSYIGGEGHNLQEHSVILIR		11	A0A1B8H399	30S ribosomal protein S12 OS=Morganella psychrotolerans OX=368603 GN=rpsL PE=3 SV=1	rpsL	A0A1B8H399; A0A0A5SIC4; A0A5M9R4H4; A0A2X2E002; B4EYV9; A0A1B8STD6; D4C1T2; A0A7W3G7A9; A0A379F9M0; C0AUT2; D1P0G9	30S ribosomal protein S12 OS=Morganella psychrotolerans OX=368603 GN=rpsL PE=3 SV=1; 30S ribosomal protein S12 OS=Morganella morganii OX=582 GN=rpsL PE=3 SV=1; 30S ribosomal protein S12 OS=Morganella psychrotolerans OX=368603 GN=rpsL PE=3 SV=1; 30S ribosomal protein S12 OS=Proteus mirabilis OX=584 GN=rpsL PE=3 SV=1; 30S ribosomal protein S12 OS=Proteus mirabilis (strain HI4320) OX=529507 GN=rpsL …	0	3	3	0.3854	0	1	1	1	990.506	990.506	2969.5	2969.51	-2.73	-0.0027	0/0	0	0	118135	CID (Collision Induced Dissociation)	MS2	0	49.607	96.9326	11427	11427	11426	mcarrera_O1301_276.RAW	F8		39454	4.67	1	57524040	96.67
High	Sequest HT	Sequest HT (A2)	A	2	Unambiguous	LTNGFEVSSYIGGEGHNLQEHSVILIR	LTNGFEVSSYIGGEGHNLQEHSVILIR		11	A0A1B8H399	30S ribosomal protein S12 OS=Morganella psychrotolerans OX=368603 GN=rpsL PE=3 SV=1	rpsL	A0A1B8H399; A0A0A5SIC4; A0A5M9R4H4; A0A2X2E002; B4EYV9; A0A1B8STD6; D4C1T2; A0A7W3G7A9; A0A379F9M0; C0AUT2; D1P0G9	30S ribosomal protein S12 OS=Morganella psychrotolerans OX=368603 GN=rpsL PE=3 SV=1; 30S ribosomal protein S12 OS=Morganella morganii OX=582 GN=rpsL PE=3 SV=1; 30S ribosomal protein S12 OS=Morganella psychrotolerans OX=368603 GN=rpsL PE=3 SV=1; 30S ribosomal protein S12 OS=Proteus mirabilis OX=584 GN=rpsL PE=3 SV=1; 30S ribosomal protein S12 OS=Proteus mirabilis (strain HI4320) OX=529507 GN=rpsL …	0	3	3	0.0971	0	1	1	1	990.507	990.507	2969.51	2969.51	-1.54	-0.00152	0/0	0	0	149436	CID (Collision Induced Dissociation)	MS2	13.4463	39.885	98.7656	11749	11749	11746	mcarrera_O1301_276.RAW	F8		39263	3.81	1	28231718	97.89
High	Sequest HT	Sequest HT (A2)	A	2	Unambiguous	LTNGFEVSSYIGGEGHNLQEHSVILIR	LTNGFEVSSYIGGEGHNLQEHSVILIR		11	A0A1B8H399	30S ribosomal protein S12 OS=Morganella psychrotolerans OX=368603 GN=rpsL PE=3 SV=1	rpsL	A0A1B8H399; A0A0A5SIC4; A0A5M9R4H4; A0A2X2E002; B4EYV9; A0A1B8STD6; D4C1T2; A0A7W3G7A9; A0A379F9M0; C0AUT2; D1P0G9	30S ribosomal protein S12 OS=Morganella psychrotolerans OX=368603 GN=rpsL PE=3 SV=1; 30S ribosomal protein S12 OS=Morganella morganii OX=582 GN=rpsL PE=3 SV=1; 30S ribosomal protein S12 OS=Morganella psychrotolerans OX=368603 GN=rpsL PE=3 SV=1; 30S ribosomal protein S12 OS=Proteus mirabilis OX=584 GN=rpsL PE=3 SV=1; 30S ribosomal protein S12 OS=Proteus mirabilis (strain HI4320) OX=529507 GN=rpsL …	0	3	3	0.2005	0	1	1	1	990.508	990.508	2969.51	2969.51	-0.79	-0.00078	0/0	0	0	495221	CID (Collision Induced Dissociation)	MS2	3.51459	19.825	97.3823	11506	11506	11505	mcarrera_O1301_276.RAW	F8		39372	3.74	1	36163544	97.34
High	Sequest HT	Sequest HT (A2)	A	2	Unambiguous	LTNGFEVSSYIGGEGHNLQEHSVILIR	LTNGFEVSSYIGGEGHNLQEHSVILIR		11	A0A1B8H399	30S ribosomal protein S12 OS=Morganella psychrotolerans OX=368603 GN=rpsL PE=3 SV=1	rpsL	A0A1B8H399; A0A0A5SIC4; A0A5M9R4H4; A0A2X2E002; B4EYV9; A0A1B8STD6; D4C1T2; A0A7W3G7A9; A0A379F9M0; C0AUT2; D1P0G9	30S ribosomal protein S12 OS=Morganella psychrotolerans OX=368603 GN=rpsL PE=3 SV=1; 30S ribosomal protein S12 OS=Morganella morganii OX=582 GN=rpsL PE=3 SV=1; 30S ribosomal protein S12 OS=Morganella psychrotolerans OX=368603 GN=rpsL PE=3 SV=1; 30S ribosomal protein S12 OS=Proteus mirabilis OX=584 GN=rpsL PE=3 SV=1; 30S ribosomal protein S12 OS=Proteus mirabilis (strain HI4320) OX=529507 GN=rpsL …	0	3	3	0.3181	0	1	1	1	990.508	990.507	2969.51	2969.51	-1.07	-0.00106	0/0	0	0	1.27637e+06	CID (Collision Induced Dissociation)	MS2	8.82688	43.886	113.399	10324	10324	10322	mcarrera_O1301_282.RAW	F11		39629	4.15	1	29309054	113.45
High	Sequest HT	Sequest HT (A2)	A	2	Unambiguous	LTNGFEVSSYIGGEGHNLQEHSVILIR	LTNGFEVSSYIGGEGHNLQEHSVILIR		11	A0A1B8H399	30S ribosomal protein S12 OS=Morganella psychrotolerans OX=368603 GN=rpsL PE=3 SV=1	rpsL	A0A1B8H399; A0A0A5SIC4; A0A5M9R4H4; A0A2X2E002; B4EYV9; A0A1B8STD6; D4C1T2; A0A7W3G7A9; A0A379F9M0; C0AUT2; D1P0G9	30S ribosomal protein S12 OS=Morganella psychrotolerans OX=368603 GN=rpsL PE=3 SV=1; 30S ribosomal protein S12 OS=Morganella morganii OX=582 GN=rpsL PE=3 SV=1; 30S ribosomal protein S12 OS=Morganella psychrotolerans OX=368603 GN=rpsL PE=3 SV=1; 30S ribosomal protein S12 OS=Proteus mirabilis OX=584 GN=rpsL PE=3 SV=1; 30S ribosomal protein S12 OS=Proteus mirabilis (strain HI4320) OX=529507 GN=rpsL …	0	2	2	0.4189	0	1	1	1	1485.25	1485.25	2969.49	2969.51	-7.83	-0.01163	0/0	0	0	10805.4	CID (Collision Induced Dissociation)	MS2	96.5148	100	113.429	10330	10330	10329	mcarrera_O1301_282.RAW	F11		38506	4.13	1	2.24873e+06	113.44
High	Sequest HT	Sequest HT (A2)	A	2	Unambiguous	LTNGFEVSSYIGGEGHNLQEHSVILIR	LTNGFEVSSYIGGEGHNLQEHSVILIR		11	A0A1B8H399	30S ribosomal protein S12 OS=Morganella psychrotolerans OX=368603 GN=rpsL PE=3 SV=1	rpsL	A0A1B8H399; A0A0A5SIC4; A0A5M9R4H4; A0A2X2E002; B4EYV9; A0A1B8STD6; D4C1T2; A0A7W3G7A9; A0A379F9M0; C0AUT2; D1P0G9	30S ribosomal protein S12 OS=Morganella psychrotolerans OX=368603 GN=rpsL PE=3 SV=1; 30S ribosomal protein S12 OS=Morganella morganii OX=582 GN=rpsL PE=3 SV=1; 30S ribosomal protein S12 OS=Morganella psychrotolerans OX=368603 GN=rpsL PE=3 SV=1; 30S ribosomal protein S12 OS=Proteus mirabilis OX=584 GN=rpsL PE=3 SV=1; 30S ribosomal protein S12 OS=Proteus mirabilis (strain HI4320) OX=529507 GN=rpsL …	0	3	3	0.2581	0	1	1	1	990.518	990.515	2969.54	2969.51	8.97	0.00888	0/0	0	0	28216.4	CID (Collision Induced Dissociation)	MS2	90.4467	28.221	65.2688	9853	9853	9851	mcarrera_O1301_284.RAW	F12		37406	4.3	1	13614502	65.56
High	Sequest HT	Sequest HT (A2)	A	2	Unambiguous	LTNGFEVSSYIGGEGHNLQEHSVILIR	LTNGFEVSSYIGGEGHNLQEHSVILIR		11	A0A1B8H399	30S ribosomal protein S12 OS=Morganella psychrotolerans OX=368603 GN=rpsL PE=3 SV=1	rpsL	A0A1B8H399; A0A0A5SIC4; A0A5M9R4H4; A0A2X2E002; B4EYV9; A0A1B8STD6; D4C1T2; A0A7W3G7A9; A0A379F9M0; C0AUT2; D1P0G9	30S ribosomal protein S12 OS=Morganella psychrotolerans OX=368603 GN=rpsL PE=3 SV=1; 30S ribosomal protein S12 OS=Morganella morganii OX=582 GN=rpsL PE=3 SV=1; 30S ribosomal protein S12 OS=Morganella psychrotolerans OX=368603 GN=rpsL PE=3 SV=1; 30S ribosomal protein S12 OS=Proteus mirabilis OX=584 GN=rpsL PE=3 SV=1; 30S ribosomal protein S12 OS=Proteus mirabilis (strain HI4320) OX=529507 GN=rpsL …	0	3	3	0.3723	0	1	1	1	990.512	990.509	2969.52	2969.51	2.93	0.0029	0/0	0	0	198029	CID (Collision Induced Dissociation)	MS2	27.8938	30.687	64.6694	9775	9775	9773	mcarrera_O1301_284.RAW	F12		39011	4.11	1	6.50725e+06	64.65
High	Sequest HT	Sequest HT (A2)	A	2	Unambiguous	VRLTNGFEVSSYIGGEGHNLQEHSVILIR	VRLTNGFEVSSYIGGEGHNLQEHSVILIR		11	A0A1B8H399	30S ribosomal protein S12 OS=Morganella psychrotolerans OX=368603 GN=rpsL PE=3 SV=1	rpsL	A0A1B8H399; A0A0A5SIC4; A0A5M9R4H4; A0A2X2E002; B4EYV9; A0A1B8STD6; D4C1T2; A0A7W3G7A9; A0A379F9M0; C0AUT2; D1P0G9	30S ribosomal protein S12 OS=Morganella psychrotolerans OX=368603 GN=rpsL PE=3 SV=1; 30S ribosomal protein S12 OS=Morganella morganii OX=582 GN=rpsL PE=3 SV=1; 30S ribosomal protein S12 OS=Morganella psychrotolerans OX=368603 GN=rpsL PE=3 SV=1; 30S ribosomal protein S12 OS=Proteus mirabilis OX=584 GN=rpsL PE=3 SV=1; 30S ribosomal protein S12 OS=Proteus mirabilis (strain HI4320) OX=529507 GN=rpsL …	1	4	4	0.3937	0	1	1	1	806.925	806.925	3224.68	3224.68	-0.84	-0.00068	0/0	0	0	352115	CID (Collision Induced Dissociation)	MS2	44.84	50.917	94.772	10583	10583	10581	mcarrera_O1301_288.RAW	F14		35445	4.75	1	17434308	94.87
High	Sequest HT	Sequest HT (A2)	A	2	Unambiguous	LTNGFEVSSYIGGEGHNLQEHSVILIR	LTNGFEVSSYIGGEGHNLQEHSVILIR		11	A0A1B8H399	30S ribosomal protein S12 OS=Morganella psychrotolerans OX=368603 GN=rpsL PE=3 SV=1	rpsL	A0A1B8H399; A0A0A5SIC4; A0A5M9R4H4; A0A2X2E002; B4EYV9; A0A1B8STD6; D4C1T2; A0A7W3G7A9; A0A379F9M0; C0AUT2; D1P0G9	30S ribosomal protein S12 OS=Morganella psychrotolerans OX=368603 GN=rpsL PE=3 SV=1; 30S ribosomal protein S12 OS=Morganella morganii OX=582 GN=rpsL PE=3 SV=1; 30S ribosomal protein S12 OS=Morganella psychrotolerans OX=368603 GN=rpsL PE=3 SV=1; 30S ribosomal protein S12 OS=Proteus mirabilis OX=584 GN=rpsL PE=3 SV=1; 30S ribosomal protein S12 OS=Proteus mirabilis (strain HI4320) OX=529507 GN=rpsL …	0	3	3	0.2944	0	1	1	1	990.51	990.51	2969.52	2969.51	1.82	0.0018	0/0	0	0	435554	CID (Collision Induced Dissociation)	MS2	13.651	13.718	96.2033	10781	10781	10778	mcarrera_O1301_288.RAW	F14		39049	4.28	1	35157888	96.35
High	Sequest HT	Sequest HT (A2)	A	2	Unambiguous	LTNGFEVSSYIGGEGHNLQEHSVILIR	LTNGFEVSSYIGGEGHNLQEHSVILIR		11	A0A1B8H399	30S ribosomal protein S12 OS=Morganella psychrotolerans OX=368603 GN=rpsL PE=3 SV=1	rpsL	A0A1B8H399; A0A0A5SIC4; A0A5M9R4H4; A0A2X2E002; B4EYV9; A0A1B8STD6; D4C1T2; A0A7W3G7A9; A0A379F9M0; C0AUT2; D1P0G9	30S ribosomal protein S12 OS=Morganella psychrotolerans OX=368603 GN=rpsL PE=3 SV=1; 30S ribosomal protein S12 OS=Morganella morganii OX=582 GN=rpsL PE=3 SV=1; 30S ribosomal protein S12 OS=Morganella psychrotolerans OX=368603 GN=rpsL PE=3 SV=1; 30S ribosomal protein S12 OS=Proteus mirabilis OX=584 GN=rpsL PE=3 SV=1; 30S ribosomal protein S12 OS=Proteus mirabilis (strain HI4320) OX=529507 GN=rpsL …	0	3	3	0.3914	0	1	1	1	990.512	990.511	2969.52	2969.51	3.12	0.00309	0/0	0	0	35296.2	CID (Collision Induced Dissociation)	MS2	10.698	67.098	99.3721	11176	11176	11175	mcarrera_O1301_288.RAW	F14		38956	4.19	1	2.15689e+06	99.82
High	Sequest HT	Sequest HT (A2)	A	2	Unambiguous	QVAKSNVPALEACPQKR	QVAKSNVPALEAC[160.03]PQKR	C13(Carbamidomethyl)	2	A0A8E1RXP1	30S ribosomal protein S12 OS=Pantoea dispersa OX=59814 GN=rpsL PE=3 SV=1	rpsL	A0A518XGH5; A0A8E1RXP1	30S ribosomal protein S12 OS=Pantoea dispersa OX=59814 GN=rpsL PE=3 SV=1; 30S ribosomal protein S12 OS=Pantoea dispersa OX=59814 GN=rpsL PE=3 SV=1	2	3	3	0.2932	0	1	1	1	632.688	632.688	1896.05	1896.01	19.66	0.01242	0/0	0	0	13448.5	CID (Collision Induced Dissociation)	MS2	0	100	45.559	1906	1906	1904	mcarrera_O1301_268.RAW	F4		20926	3.82	1	350560	45.66
High	Sequest HT	Sequest HT (A2)	A	2	Unambiguous	VRLTNGFEVTSYIGGEGHNLQEHSVILIR	VRLTNGFEVTSYIGGEGHNLQEHSVILIR		34	A0A8E1RXP1	30S ribosomal protein S12 OS=Pantoea dispersa OX=59814 GN=rpsL PE=3 SV=1	rpsL	A0A6I4VDS3; A0A7X3M0X7; U3U5R9; A0A329HFU5; A0A811XCB8; A0A4Z0DR08; A0A4P6WTL8; A0A078LM41; A0A508ZSN2; A0A1X1BY69; A0A8E1RXP1; Q841U1; A0A448CKP4; G8LI51; A0A7X3MC56; A0A377LR10; A0A377Z3D2; A0A485CKP1; A0A8G0XAQ4; G9Y3V2; A0A377YQF0; A0A378A0X3; A0A381GC32; V5TTY3; Q841U2; A0A443IEL9; A0A4R2XUH2; A0A7X3M875; A0A2A7V8E6; A0A0H3CSM5; A0A377RFG2; A0A2T7ALA1; A0A366IQN3; A0A7U7IKD3	30S ribosomal protein S12 OS=Pantoea sp. Aalb OX=2576762 GN=rpsL PE=3 SV=1; 30S ribosomal protein S12 OS=Pantoea sp. Mhis OX=2576759 GN=rpsL PE=3 SV=1; 30S ribosomal protein S12 OS=Candidatus Pantoea carbekii OX=1235990 GN=rpsL PE=3 SV=1; 30S ribosomal protein S12 OS=Enterobacter sp. RIT 418 OX=2202164 GN=rpsL PE=3 SV=1; 30S ribosomal protein S12 OS=Citrobacter europaeus OX=1914243 GN=rpsL PE=3 S…	1	4	4	0.3318	0	1	1	1	810.428	810.428	3238.69	3238.7	-1.71	-0.00139	0/0	0	0	367449	CID (Collision Induced Dissociation)	MS2	8.4858	13.347	95.6455	11206	11206	11205	mcarrera_O1301_264.RAW	F2		34435	4.43	1	35037132	95.77
High	Sequest HT	Sequest HT (A2)	A	2	Unambiguous	VRLTNGFEVTSYIGGEGHNLQEHSVILIR	VRLTNGFEVTSYIGGEGHNLQEHSVILIR		34	A0A8E1RXP1	30S ribosomal protein S12 OS=Pantoea dispersa OX=59814 GN=rpsL PE=3 SV=1	rpsL	A0A6I4VDS3; A0A7X3M0X7; U3U5R9; A0A329HFU5; A0A811XCB8; A0A4Z0DR08; A0A4P6WTL8; A0A078LM41; A0A508ZSN2; A0A1X1BY69; A0A8E1RXP1; Q841U1; A0A448CKP4; G8LI51; A0A7X3MC56; A0A377LR10; A0A377Z3D2; A0A485CKP1; A0A8G0XAQ4; G9Y3V2; A0A377YQF0; A0A378A0X3; A0A381GC32; V5TTY3; Q841U2; A0A443IEL9; A0A4R2XUH2; A0A7X3M875; A0A2A7V8E6; A0A0H3CSM5; A0A377RFG2; A0A2T7ALA1; A0A366IQN3; A0A7U7IKD3	30S ribosomal protein S12 OS=Pantoea sp. Aalb OX=2576762 GN=rpsL PE=3 SV=1; 30S ribosomal protein S12 OS=Pantoea sp. Mhis OX=2576759 GN=rpsL PE=3 SV=1; 30S ribosomal protein S12 OS=Candidatus Pantoea carbekii OX=1235990 GN=rpsL PE=3 SV=1; 30S ribosomal protein S12 OS=Enterobacter sp. RIT 418 OX=2202164 GN=rpsL PE=3 SV=1; 30S ribosomal protein S12 OS=Citrobacter europaeus OX=1914243 GN=rpsL PE=3 S…	1	4	4	0.3186	0	1	1	1	810.431	810.428	3238.7	3238.7	1.64	0.00133	0/0	0	0	35159.1	CID (Collision Induced Dissociation)	MS2	20.9801	91.409	95.7637	10462	10462	10459	mcarrera_O1301_268.RAW	F4		32401	4.52	1	14988077	95.97
High	Sequest HT	Sequest HT (A2)	A	2	Unambiguous	VRLTNGFEVTSYIGGEGHNLQEHSVILIR	VRLTNGFEVTSYIGGEGHNLQEHSVILIR		34	A0A8E1RXP1	30S ribosomal protein S12 OS=Pantoea dispersa OX=59814 GN=rpsL PE=3 SV=1	rpsL	A0A6I4VDS3; A0A7X3M0X7; U3U5R9; A0A329HFU5; A0A811XCB8; A0A4Z0DR08; A0A4P6WTL8; A0A078LM41; A0A508ZSN2; A0A1X1BY69; A0A8E1RXP1; Q841U1; A0A448CKP4; G8LI51; A0A7X3MC56; A0A377LR10; A0A377Z3D2; A0A485CKP1; A0A8G0XAQ4; G9Y3V2; A0A377YQF0; A0A378A0X3; A0A381GC32; V5TTY3; Q841U2; A0A443IEL9; A0A4R2XUH2; A0A7X3M875; A0A2A7V8E6; A0A0H3CSM5; A0A377RFG2; A0A2T7ALA1; A0A366IQN3; A0A7U7IKD3	30S ribosomal protein S12 OS=Pantoea sp. Aalb OX=2576762 GN=rpsL PE=3 SV=1; 30S ribosomal protein S12 OS=Pantoea sp. Mhis OX=2576759 GN=rpsL PE=3 SV=1; 30S ribosomal protein S12 OS=Candidatus Pantoea carbekii OX=1235990 GN=rpsL PE=3 SV=1; 30S ribosomal protein S12 OS=Enterobacter sp. RIT 418 OX=2202164 GN=rpsL PE=3 SV=1; 30S ribosomal protein S12 OS=Citrobacter europaeus OX=1914243 GN=rpsL PE=3 S…	1	3	3	0.5143	0	1	1	1	1080.24	1080.24	3238.7	3238.7	0.33	0.00036	0/0	0	0	132413	CID (Collision Induced Dissociation)	MS2	0	49	94.873	10803	10803	10799	mcarrera_O1301_274.RAW	F7		33330	6.28	1	4805420	94.83
High	Sequest HT	Sequest HT (A2)	A	2	Unambiguous	VRLTNGFEVTSYIGGEGHNLQEHSVILIR	VRLTNGFEVTSYIGGEGHNLQEHSVILIR		34	A0A8E1RXP1	30S ribosomal protein S12 OS=Pantoea dispersa OX=59814 GN=rpsL PE=3 SV=1	rpsL	A0A6I4VDS3; A0A7X3M0X7; U3U5R9; A0A329HFU5; A0A811XCB8; A0A4Z0DR08; A0A4P6WTL8; A0A078LM41; A0A508ZSN2; A0A1X1BY69; A0A8E1RXP1; Q841U1; A0A448CKP4; G8LI51; A0A7X3MC56; A0A377LR10; A0A377Z3D2; A0A485CKP1; A0A8G0XAQ4; G9Y3V2; A0A377YQF0; A0A378A0X3; A0A381GC32; V5TTY3; Q841U2; A0A443IEL9; A0A4R2XUH2; A0A7X3M875; A0A2A7V8E6; A0A0H3CSM5; A0A377RFG2; A0A2T7ALA1; A0A366IQN3; A0A7U7IKD3	30S ribosomal protein S12 OS=Pantoea sp. Aalb OX=2576762 GN=rpsL PE=3 SV=1; 30S ribosomal protein S12 OS=Pantoea sp. Mhis OX=2576759 GN=rpsL PE=3 SV=1; 30S ribosomal protein S12 OS=Candidatus Pantoea carbekii OX=1235990 GN=rpsL PE=3 SV=1; 30S ribosomal protein S12 OS=Enterobacter sp. RIT 418 OX=2202164 GN=rpsL PE=3 SV=1; 30S ribosomal protein S12 OS=Citrobacter europaeus OX=1914243 GN=rpsL PE=3 S…	1	4	4	0.378	0	1	1	1	810.427	810.427	3238.69	3238.7	-3.11	-0.00252	0/0	0	0	43357.2	CID (Collision Induced Dissociation)	MS2	41.4239	36.365	97.9334	11248	11248	11247	mcarrera_O1301_274.RAW	F7		34868	4.63	1
High	Sequest HT	Sequest HT (A2)	A	2	Unambiguous	VRLTNGFEVTSYIGGEGHNLQEHSVILIR	VRLTNGFEVTSYIGGEGHNLQEHSVILIR		34	A0A8E1RXP1	30S ribosomal protein S12 OS=Pantoea dispersa OX=59814 GN=rpsL PE=3 SV=1	rpsL	A0A6I4VDS3; A0A7X3M0X7; U3U5R9; A0A329HFU5; A0A811XCB8; A0A4Z0DR08; A0A4P6WTL8; A0A078LM41; A0A508ZSN2; A0A1X1BY69; A0A8E1RXP1; Q841U1; A0A448CKP4; G8LI51; A0A7X3MC56; A0A377LR10; A0A377Z3D2; A0A485CKP1; A0A8G0XAQ4; G9Y3V2; A0A377YQF0; A0A378A0X3; A0A381GC32; V5TTY3; Q841U2; A0A443IEL9; A0A4R2XUH2; A0A7X3M875; A0A2A7V8E6; A0A0H3CSM5; A0A377RFG2; A0A2T7ALA1; A0A366IQN3; A0A7U7IKD3	30S ribosomal protein S12 OS=Pantoea sp. Aalb OX=2576762 GN=rpsL PE=3 SV=1; 30S ribosomal protein S12 OS=Pantoea sp. Mhis OX=2576759 GN=rpsL PE=3 SV=1; 30S ribosomal protein S12 OS=Candidatus Pantoea carbekii OX=1235990 GN=rpsL PE=3 SV=1; 30S ribosomal protein S12 OS=Enterobacter sp. RIT 418 OX=2202164 GN=rpsL PE=3 SV=1; 30S ribosomal protein S12 OS=Citrobacter europaeus OX=1914243 GN=rpsL PE=3 S…	1	4	4	0.338	0	1	1	1	810.431	810.43	3238.7	3238.7	1.46	0.00118	0/0	0	0	856666	CID (Collision Induced Dissociation)	MS2	9.61855	6.161	94.7584	10781	10781	10780	mcarrera_O1301_274.RAW	F7		32580	4.29	1	34538160	94.82
High	Sequest HT	Sequest HT (A2)	A	2	Unambiguous	VRLTNGFEVTSYIGGEGHNLQEHSVILIR	VRLTNGFEVTSYIGGEGHNLQEHSVILIR		34	A0A8E1RXP1	30S ribosomal protein S12 OS=Pantoea dispersa OX=59814 GN=rpsL PE=3 SV=1	rpsL	A0A6I4VDS3; A0A7X3M0X7; U3U5R9; A0A329HFU5; A0A811XCB8; A0A4Z0DR08; A0A4P6WTL8; A0A078LM41; A0A508ZSN2; A0A1X1BY69; A0A8E1RXP1; Q841U1; A0A448CKP4; G8LI51; A0A7X3MC56; A0A377LR10; A0A377Z3D2; A0A485CKP1; A0A8G0XAQ4; G9Y3V2; A0A377YQF0; A0A378A0X3; A0A381GC32; V5TTY3; Q841U2; A0A443IEL9; A0A4R2XUH2; A0A7X3M875; A0A2A7V8E6; A0A0H3CSM5; A0A377RFG2; A0A2T7ALA1; A0A366IQN3; A0A7U7IKD3	30S ribosomal protein S12 OS=Pantoea sp. Aalb OX=2576762 GN=rpsL PE=3 SV=1; 30S ribosomal protein S12 OS=Pantoea sp. Mhis OX=2576759 GN=rpsL PE=3 SV=1; 30S ribosomal protein S12 OS=Candidatus Pantoea carbekii OX=1235990 GN=rpsL PE=3 SV=1; 30S ribosomal protein S12 OS=Enterobacter sp. RIT 418 OX=2202164 GN=rpsL PE=3 SV=1; 30S ribosomal protein S12 OS=Citrobacter europaeus OX=1914243 GN=rpsL PE=3 S…	1	4	4	0.3108	0	1	1	1	810.431	810.432	3238.7	3238.7	2.1	0.0017	0/0	0	0	72537.2	CID (Collision Induced Dissociation)	MS2	11.1167	42.708	114.32	10673	10673	10671	mcarrera_O1301_280.RAW	F10		31985	4.73	1	31002468	114.54
High	Sequest HT	Sequest HT (A2)	A	2	Unambiguous	VRLTNGFEVTSYIGGEGHNLQEHSVILIR	VRLTNGFEVTSYIGGEGHNLQEHSVILIR		34	A0A8E1RXP1	30S ribosomal protein S12 OS=Pantoea dispersa OX=59814 GN=rpsL PE=3 SV=1	rpsL	A0A6I4VDS3; A0A7X3M0X7; U3U5R9; A0A329HFU5; A0A811XCB8; A0A4Z0DR08; A0A4P6WTL8; A0A078LM41; A0A508ZSN2; A0A1X1BY69; A0A8E1RXP1; Q841U1; A0A448CKP4; G8LI51; A0A7X3MC56; A0A377LR10; A0A377Z3D2; A0A485CKP1; A0A8G0XAQ4; G9Y3V2; A0A377YQF0; A0A378A0X3; A0A381GC32; V5TTY3; Q841U2; A0A443IEL9; A0A4R2XUH2; A0A7X3M875; A0A2A7V8E6; A0A0H3CSM5; A0A377RFG2; A0A2T7ALA1; A0A366IQN3; A0A7U7IKD3	30S ribosomal protein S12 OS=Pantoea sp. Aalb OX=2576762 GN=rpsL PE=3 SV=1; 30S ribosomal protein S12 OS=Pantoea sp. Mhis OX=2576759 GN=rpsL PE=3 SV=1; 30S ribosomal protein S12 OS=Candidatus Pantoea carbekii OX=1235990 GN=rpsL PE=3 SV=1; 30S ribosomal protein S12 OS=Enterobacter sp. RIT 418 OX=2202164 GN=rpsL PE=3 SV=1; 30S ribosomal protein S12 OS=Citrobacter europaeus OX=1914243 GN=rpsL PE=3 S…	1	4	4	0.3456	0	1	1	1	810.43	810.43	3238.7	3238.7	0.31	0.00025	0/0	0	0	50799.9	CID (Collision Induced Dissociation)	MS2	63.2715	35.029	131.711	15678	15678	15677	mcarrera_O1301_280.RAW	F10		33330	4.63	1	10481948	131.44
High	Sequest HT	Sequest HT (A2)	A	2	Unambiguous	VRLTNGFEVTSYIGGEGHNLQEHSVILIR	VRLTNGFEVTSYIGGEGHNLQEHSVILIR		34	A0A8E1RXP1	30S ribosomal protein S12 OS=Pantoea dispersa OX=59814 GN=rpsL PE=3 SV=1	rpsL	A0A6I4VDS3; A0A7X3M0X7; U3U5R9; A0A329HFU5; A0A811XCB8; A0A4Z0DR08; A0A4P6WTL8; A0A078LM41; A0A508ZSN2; A0A1X1BY69; A0A8E1RXP1; Q841U1; A0A448CKP4; G8LI51; A0A7X3MC56; A0A377LR10; A0A377Z3D2; A0A485CKP1; A0A8G0XAQ4; G9Y3V2; A0A377YQF0; A0A378A0X3; A0A381GC32; V5TTY3; Q841U2; A0A443IEL9; A0A4R2XUH2; A0A7X3M875; A0A2A7V8E6; A0A0H3CSM5; A0A377RFG2; A0A2T7ALA1; A0A366IQN3; A0A7U7IKD3	30S ribosomal protein S12 OS=Pantoea sp. Aalb OX=2576762 GN=rpsL PE=3 SV=1; 30S ribosomal protein S12 OS=Pantoea sp. Mhis OX=2576759 GN=rpsL PE=3 SV=1; 30S ribosomal protein S12 OS=Candidatus Pantoea carbekii OX=1235990 GN=rpsL PE=3 SV=1; 30S ribosomal protein S12 OS=Enterobacter sp. RIT 418 OX=2202164 GN=rpsL PE=3 SV=1; 30S ribosomal protein S12 OS=Citrobacter europaeus OX=1914243 GN=rpsL PE=3 S…	1	4	4	0.2915	0	1	1	1	810.431	810.432	3238.7	3238.7	2.03	0.00165	0/0	0	0	70479.4	CID (Collision Induced Dissociation)	MS2	35.7931	84.076	115.014	10862	10862	10859	mcarrera_O1301_280.RAW	F10		31943	4.22	1	31002468	114.54
High	Sequest HT	Sequest HT (A2)	A	2	Unambiguous	VRLTNGFEVTSYIGGEGHNLQEHSVILIR	VRLTNGFEVTSYIGGEGHNLQEHSVILIR		34	A0A8E1RXP1	30S ribosomal protein S12 OS=Pantoea dispersa OX=59814 GN=rpsL PE=3 SV=1	rpsL	A0A6I4VDS3; A0A7X3M0X7; U3U5R9; A0A329HFU5; A0A811XCB8; A0A4Z0DR08; A0A4P6WTL8; A0A078LM41; A0A508ZSN2; A0A1X1BY69; A0A8E1RXP1; Q841U1; A0A448CKP4; G8LI51; A0A7X3MC56; A0A377LR10; A0A377Z3D2; A0A485CKP1; A0A8G0XAQ4; G9Y3V2; A0A377YQF0; A0A378A0X3; A0A381GC32; V5TTY3; Q841U2; A0A443IEL9; A0A4R2XUH2; A0A7X3M875; A0A2A7V8E6; A0A0H3CSM5; A0A377RFG2; A0A2T7ALA1; A0A366IQN3; A0A7U7IKD3	30S ribosomal protein S12 OS=Pantoea sp. Aalb OX=2576762 GN=rpsL PE=3 SV=1; 30S ribosomal protein S12 OS=Pantoea sp. Mhis OX=2576759 GN=rpsL PE=3 SV=1; 30S ribosomal protein S12 OS=Candidatus Pantoea carbekii OX=1235990 GN=rpsL PE=3 SV=1; 30S ribosomal protein S12 OS=Enterobacter sp. RIT 418 OX=2202164 GN=rpsL PE=3 SV=1; 30S ribosomal protein S12 OS=Citrobacter europaeus OX=1914243 GN=rpsL PE=3 S…	1	4	4	0.3148	0	1	1	1	810.43	810.429	3238.7	3238.7	-0.16	-0.00013	0/0	0	0	265570	CID (Collision Induced Dissociation)	MS2	3.89531	44.488	95.9097	10950	10950	10949	mcarrera_O1301_286.RAW	F13		33203	4.13	1	15630433	95.9
High	Sequest HT	Sequest HT (A2)	A	2	Unambiguous	VRLTNGFEVTSYIGGEGHNLQEHSVILIR	VRLTNGFEVTSYIGGEGHNLQEHSVILIR		34	A0A8E1RXP1	30S ribosomal protein S12 OS=Pantoea dispersa OX=59814 GN=rpsL PE=3 SV=1	rpsL	A0A6I4VDS3; A0A7X3M0X7; U3U5R9; A0A329HFU5; A0A811XCB8; A0A4Z0DR08; A0A4P6WTL8; A0A078LM41; A0A508ZSN2; A0A1X1BY69; A0A8E1RXP1; Q841U1; A0A448CKP4; G8LI51; A0A7X3MC56; A0A377LR10; A0A377Z3D2; A0A485CKP1; A0A8G0XAQ4; G9Y3V2; A0A377YQF0; A0A378A0X3; A0A381GC32; V5TTY3; Q841U2; A0A443IEL9; A0A4R2XUH2; A0A7X3M875; A0A2A7V8E6; A0A0H3CSM5; A0A377RFG2; A0A2T7ALA1; A0A366IQN3; A0A7U7IKD3	30S ribosomal protein S12 OS=Pantoea sp. Aalb OX=2576762 GN=rpsL PE=3 SV=1; 30S ribosomal protein S12 OS=Pantoea sp. Mhis OX=2576759 GN=rpsL PE=3 SV=1; 30S ribosomal protein S12 OS=Candidatus Pantoea carbekii OX=1235990 GN=rpsL PE=3 SV=1; 30S ribosomal protein S12 OS=Enterobacter sp. RIT 418 OX=2202164 GN=rpsL PE=3 SV=1; 30S ribosomal protein S12 OS=Citrobacter europaeus OX=1914243 GN=rpsL PE=3 S…	1	4	4	0.1853	0	1	1	1	810.43	810.43	3238.7	3238.7	0.24	0.00019	0/0	0	0	81345.7	CID (Collision Induced Dissociation)	MS2	20.9102	70.253	96.4874	11039	11039	11037	mcarrera_O1301_286.RAW	F13		33266	3.94	1	15630433	95.9
High	Sequest HT	Sequest HT (A2)	A	2	Unambiguous	SNVPALEACPQK	SNVPALEAC[160.03]PQK	C9(Carbamidomethyl)	41	A0A1B8H399; A0A8E1RXP1	30S ribosomal protein S12 OS=Morganella psychrotolerans OX=368603 GN=rpsL PE=3 SV=1 30S ribosomal protein S12 OS=Pantoea dispersa OX=59814 GN=rpsL PE=3 SV=1	rpsL	A0A8E4FR90; A0A8E3VQL2; A0A1B8H399; A0A1E7YWI1; A0A0A5SIC4; U3U5R9; A0A5M9R4H4; A0A811XCB8; A0A4Z0DR08; A0A518XGH5; J6HCC3; A0A4P6WTL8; A0A078LM41; A0A508ZSN2; A0A1X1BY69; A0A8E1RXP1; B4EYV9; G8LI51; A0A198G1S3; A0A7X3MC56; A0A377Z3D2; A0A485CKP1; A0A1B8STD6; D4C1T2; A0A4D7ISE5; G9Y3V2; A0A2P5SVY5; A0A377YQF0; A0A378A0X3; A0A381GC32; A0A7W3G7A9; A0A379F9M0; A0A443IEL9; A0A4R2XUH2; A0A7X3M875; D1P…	30S ribosomal protein S12 OS=Providencia rettgeri OX=587 GN=rpsL PE=3 SV=1; 30S ribosomal protein S12 OS=Providencia vermicola OX=333965 GN=rpsL PE=3 SV=1; 30S ribosomal protein S12 OS=Morganella psychrotolerans OX=368603 GN=rpsL PE=3 SV=1; 30S ribosomal protein S12 OS=Candidatus Erwinia dacicola OX=252393 GN=rpsL PE=3 SV=1; 30S ribosomal protein S12 OS=Morganella morganii OX=582 GN=rpsL PE=3 SV=…	0	2	2	0.4777	0	1	1	1	657.33	657.33	1313.65	1313.65	0.72	0.00047	0/0	0	0	406122	CID (Collision Induced Dissociation)	MS2	5.11925	35.722	53.4078	3527	3527	3522	mcarrera_O1301_286.RAW	F13		17664	3.58	2	5445798	53.4
High	Sequest HT	Sequest HT (A2)	A	2	Unambiguous	VYTTTPKKPNSALR	VYTTTPKKPNSALR		185	A0A1B8H399; A0A7V8FEE8; A0A8E1RXP1; A0A0R0CPN8	30S ribosomal protein S12 OS=Morganella psychrotolerans OX=368603 GN=rpsL PE=3 SV=1 30S ribosomal protein S12 OS=Stenotrophomonas maltophilia OX=40324 GN=rpsL PE=3 SV=1 30S ribosomal protein S12 OS=Pantoea dispersa OX=59814 GN=rpsL PE=3 SV=1 30S ribosomal protein S12 OS=Stenotrophomonas chelatiphaga OX=517011 GN=rpsL PE=3 SV=1	rpsL	A0A383RPC9; A0A031JK07; A0MV68; A0A4Q9QGV7; A0A8E4FR90; A0A1H1WZB5; A0A553GU75; A0A0L7N7K9; A0A6I4VDS3; Q1PAP1; A0A0Q5FM79; A0A7X3M0X7; A0A069BC60; A0MV47; A0A654BTQ6; A0A0K8QLE1; A0A8E3VQL2; A0MV59; A0A1B8H399; J3HX56; A0A1E7YWI1; A0A0A5SIC4; A0A147GS89; J2D4P1; U3U5R9; A0A329HFU5; A0A4R3WN85; A0A5M9R4H4; A0A811XCB8; J3CUT8; A0A7V8FEE8; A0A4Z0DR08; A0A518XGH5; Q1PAM4; A0A2A2DSV9; A0A6I6GDH8; A0A…	30S ribosomal protein S12 OS=Pseudomonas reidholzensis OX=1785162 GN=rpsL PE=3 SV=1; 30S ribosomal protein S12 OS=Sphingomonas paucimobilis OX=13689 GN=rpsL PE=3 SV=1; 30S ribosomal protein S12 (Fragment) OS=Pseudomonas sp. S8-130 OX=411043 GN=rpsL PE=3 SV=1; 30S ribosomal protein S12 OS=Pseudomonas daroniae OX=2487519 GN=rpsL PE=3 SV=1; 30S ribosomal protein S12 OS=Providencia rettgeri OX=587 GN…	1	2	2	0.3468	0	1	1	1	788.445	788.445	1575.88	1575.89	-1.5	-0.00118	0/0	0	0	207813	CID (Collision Induced Dissociation)	MS2	8.23	76.903	43.4221	1775	1775	1773	mcarrera_O1301_282.RAW	F11		19004	3.46	4	4403787	43.5
High	Sequest HT	Sequest HT (A2)	A	2	Unambiguous	YHTVRGSLDASGVAK	YHTVRGSLDASGVAK		9	A0A0R0CPN8	30S ribosomal protein S12 OS=Stenotrophomonas chelatiphaga OX=517011 GN=rpsL PE=3 SV=1	rpsL	A0A0R0CPN8; A0A7W3IKJ5; A0A1D8YBW5; A0A2W5LFH5; A0A1E7RJP0; A0A7Y9T291; A0A3N1KNR5; A0A0R0CE39; A0A427CGE0	30S ribosomal protein S12 OS=Stenotrophomonas chelatiphaga OX=517011 GN=rpsL PE=3 SV=1; 30S ribosomal protein S12 OS=Stenotrophomonas tumulicola OX=1685415 GN=rpsL PE=3 SV=1; 30S ribosomal protein S12 OS=Stenotrophomonas sp. LM091 OX=1904944 GN=rpsL PE=3 SV=1; 30S ribosomal protein S12 OS=Stenotrophomonas acidaminiphila OX=128780 GN=rpsL PE=3 SV=1; 30S ribosomal protein S12 OS=Stenotrophomonas sp…	1	2	2	0.356	0	1	1	1	780.91	780.91	1560.81	1560.81	0.02	1e-05	0/0	0	0	160066	CID (Collision Induced Dissociation)	MS2	33.507	70.043	18.1787	2081	2081	2078	mcarrera_O1301_290.RAW	F15		32612	3.68	1	7.47591e+06	18.34
High	Sequest HT	Sequest HT (A2)	A	2	Unambiguous	VRLTNQEEVISYIGGEGHNLQEHSVVLIR	VRLTNQEEVISYIGGEGHNLQEHSVVLIR		13	A0A7V8FEE8; A0A0R0CPN8	30S ribosomal protein S12 OS=Stenotrophomonas maltophilia OX=40324 GN=rpsL PE=3 SV=1 30S ribosomal protein S12 OS=Stenotrophomonas chelatiphaga OX=517011 GN=rpsL PE=3 SV=1	rpsL	A0A7V8FEE8; J7V5P6; A0A0R0CPN8; A0A7W3IKJ5; A0A1D8YBW5; A0A0R0AC27; A0A1E7RJP0; A0A7Y9T291; A0A3N1KNR5; A0A0M1K460; A0A7W3V2C5; A0A261WKX6; A0A427CGE0	30S ribosomal protein S12 OS=Stenotrophomonas maltophilia OX=40324 GN=rpsL PE=3 SV=1; 30S ribosomal protein S12 OS=Stenotrophomonas maltophilia Ab55555 OX=1183154 GN=rpsL PE=3 SV=1; 30S ribosomal protein S12 OS=Stenotrophomonas chelatiphaga OX=517011 GN=rpsL PE=3 SV=1; 30S ribosomal protein S12 OS=Stenotrophomonas tumulicola OX=1685415 GN=rpsL PE=3 SV=1; 30S ribosomal protein S12 OS=Stenotrophomo…	1	3	3	0.5518	0	1	1	1	1097.25	1097.25	3289.73	3289.73	-0.46	-0.0005	0/0	0	0	523646	CID (Collision Induced Dissociation)	MS2	1.99719	100	66.7808	11157	11157	11156	mcarrera_O1301_272.RAW	F6		32599	7.92	2	20744862	66.66
High	Sequest HT	Sequest HT (A2)	A	2	Unambiguous	VRLTNQEEVISYIGGEGHNLQEHSVVLIR	VRLTNQEEVISYIGGEGHNLQEHSVVLIR		13	A0A7V8FEE8; A0A0R0CPN8	30S ribosomal protein S12 OS=Stenotrophomonas maltophilia OX=40324 GN=rpsL PE=3 SV=1 30S ribosomal protein S12 OS=Stenotrophomonas chelatiphaga OX=517011 GN=rpsL PE=3 SV=1	rpsL	A0A7V8FEE8; J7V5P6; A0A0R0CPN8; A0A7W3IKJ5; A0A1D8YBW5; A0A0R0AC27; A0A1E7RJP0; A0A7Y9T291; A0A3N1KNR5; A0A0M1K460; A0A7W3V2C5; A0A261WKX6; A0A427CGE0	30S ribosomal protein S12 OS=Stenotrophomonas maltophilia OX=40324 GN=rpsL PE=3 SV=1; 30S ribosomal protein S12 OS=Stenotrophomonas maltophilia Ab55555 OX=1183154 GN=rpsL PE=3 SV=1; 30S ribosomal protein S12 OS=Stenotrophomonas chelatiphaga OX=517011 GN=rpsL PE=3 SV=1; 30S ribosomal protein S12 OS=Stenotrophomonas tumulicola OX=1685415 GN=rpsL PE=3 SV=1; 30S ribosomal protein S12 OS=Stenotrophomo…	1	3	3	0.5754	0	1	1	1	1097.25	1097.25	3289.73	3289.73	0.4	0.00044	0/0	0	0	88840.6	CID (Collision Induced Dissociation)	MS2	1.7058	35.257	66.2448	11056	11056	11055	mcarrera_O1301_272.RAW	F6		32065	6.5	2	20744862	66.66
High	Sequest HT	Sequest HT (A2)	A	2	Unambiguous	LTNQEEVISYIGGEGHNLQEHSVVLIR	LTNQEEVISYIGGEGHNLQEHSVVLIR		14	A0A7V8FEE8; A0A0R0CPN8	30S ribosomal protein S12 OS=Stenotrophomonas maltophilia OX=40324 GN=rpsL PE=3 SV=1 30S ribosomal protein S12 OS=Stenotrophomonas chelatiphaga OX=517011 GN=rpsL PE=3 SV=1	rpsL	A0A7V8FEE8; J7V5P6; A0A0R0CPN8; A0A7W3IKJ5; A0A1D8YBW5; A0A0R0AC27; A0A1E7RJP0; A0A7Y9T291; A0A3N1KNR5; A0A2W6T638; A0A0M1K460; A0A7W3V2C5; A0A261WKX6; A0A427CGE0	30S ribosomal protein S12 OS=Stenotrophomonas maltophilia OX=40324 GN=rpsL PE=3 SV=1; 30S ribosomal protein S12 OS=Stenotrophomonas maltophilia Ab55555 OX=1183154 GN=rpsL PE=3 SV=1; 30S ribosomal protein S12 OS=Stenotrophomonas chelatiphaga OX=517011 GN=rpsL PE=3 SV=1; 30S ribosomal protein S12 OS=Stenotrophomonas tumulicola OX=1685415 GN=rpsL PE=3 SV=1; 30S ribosomal protein S12 OS=Stenotrophomo…	0	3	3	0.3483	0	1	1	1	1012.19	1012.19	3034.56	3034.56	1.44	0.00146	0/0	0	0	149317	CID (Collision Induced Dissociation)	MS2	3.61617	30.068	68.2983	11422	11422	11418	mcarrera_O1301_272.RAW	F6		37538	5.57	2	280235936	68.65
High	Sequest HT	Sequest HT (A2)	A	2	Unambiguous	VRLTNQEEVISYIGGEGHNLQEHSVVLIR	VRLTNQEEVISYIGGEGHNLQEHSVVLIR		13	A0A7V8FEE8; A0A0R0CPN8	30S ribosomal protein S12 OS=Stenotrophomonas maltophilia OX=40324 GN=rpsL PE=3 SV=1 30S ribosomal protein S12 OS=Stenotrophomonas chelatiphaga OX=517011 GN=rpsL PE=3 SV=1	rpsL	A0A7V8FEE8; J7V5P6; A0A0R0CPN8; A0A7W3IKJ5; A0A1D8YBW5; A0A0R0AC27; A0A1E7RJP0; A0A7Y9T291; A0A3N1KNR5; A0A0M1K460; A0A7W3V2C5; A0A261WKX6; A0A427CGE0	30S ribosomal protein S12 OS=Stenotrophomonas maltophilia OX=40324 GN=rpsL PE=3 SV=1; 30S ribosomal protein S12 OS=Stenotrophomonas maltophilia Ab55555 OX=1183154 GN=rpsL PE=3 SV=1; 30S ribosomal protein S12 OS=Stenotrophomonas chelatiphaga OX=517011 GN=rpsL PE=3 SV=1; 30S ribosomal protein S12 OS=Stenotrophomonas tumulicola OX=1685415 GN=rpsL PE=3 SV=1; 30S ribosomal protein S12 OS=Stenotrophomo…	1	4	4	0.4398	0	1	1	1	823.187	823.187	3289.73	3289.73	-0.2	-0.00017	0/0	0	0	3.75658e+06	CID (Collision Induced Dissociation)	MS2	3.41244	2.884	66.6773	11136	11136	11135	mcarrera_O1301_272.RAW	F6		32492	5.32	2	391121152	66.66
High	Sequest HT	Sequest HT (A2)	A	2	Unambiguous	LTNQEEVISYIGGEGHNLQEHSVVLIR	LTNQEEVISYIGGEGHNLQEHSVVLIR		14	A0A7V8FEE8; A0A0R0CPN8	30S ribosomal protein S12 OS=Stenotrophomonas maltophilia OX=40324 GN=rpsL PE=3 SV=1 30S ribosomal protein S12 OS=Stenotrophomonas chelatiphaga OX=517011 GN=rpsL PE=3 SV=1	rpsL	A0A7V8FEE8; J7V5P6; A0A0R0CPN8; A0A7W3IKJ5; A0A1D8YBW5; A0A0R0AC27; A0A1E7RJP0; A0A7Y9T291; A0A3N1KNR5; A0A2W6T638; A0A0M1K460; A0A7W3V2C5; A0A261WKX6; A0A427CGE0	30S ribosomal protein S12 OS=Stenotrophomonas maltophilia OX=40324 GN=rpsL PE=3 SV=1; 30S ribosomal protein S12 OS=Stenotrophomonas maltophilia Ab55555 OX=1183154 GN=rpsL PE=3 SV=1; 30S ribosomal protein S12 OS=Stenotrophomonas chelatiphaga OX=517011 GN=rpsL PE=3 SV=1; 30S ribosomal protein S12 OS=Stenotrophomonas tumulicola OX=1685415 GN=rpsL PE=3 SV=1; 30S ribosomal protein S12 OS=Stenotrophomo…	0	2	2	0.4628	0	1	1	1	1517.78	1517.78	3034.56	3034.56	-0.29	-0.00044	0/0	0	0	39318.7	CID (Collision Induced Dissociation)	MS2	0	100	68.8914	11528	11528	11524	mcarrera_O1301_272.RAW	F6		38267	4.97	2	6370517	68.6
High	Sequest HT	Sequest HT (A2)	A	2	Unambiguous	VRLTNQEEVISYIGGEGHNLQEHSVVLIR	VRLTNQEEVISYIGGEGHNLQEHSVVLIR		13	A0A7V8FEE8; A0A0R0CPN8	30S ribosomal protein S12 OS=Stenotrophomonas maltophilia OX=40324 GN=rpsL PE=3 SV=1 30S ribosomal protein S12 OS=Stenotrophomonas chelatiphaga OX=517011 GN=rpsL PE=3 SV=1	rpsL	A0A7V8FEE8; J7V5P6; A0A0R0CPN8; A0A7W3IKJ5; A0A1D8YBW5; A0A0R0AC27; A0A1E7RJP0; A0A7Y9T291; A0A3N1KNR5; A0A0M1K460; A0A7W3V2C5; A0A261WKX6; A0A427CGE0	30S ribosomal protein S12 OS=Stenotrophomonas maltophilia OX=40324 GN=rpsL PE=3 SV=1; 30S ribosomal protein S12 OS=Stenotrophomonas maltophilia Ab55555 OX=1183154 GN=rpsL PE=3 SV=1; 30S ribosomal protein S12 OS=Stenotrophomonas chelatiphaga OX=517011 GN=rpsL PE=3 SV=1; 30S ribosomal protein S12 OS=Stenotrophomonas tumulicola OX=1685415 GN=rpsL PE=3 SV=1; 30S ribosomal protein S12 OS=Stenotrophomo…	1	4	4	0.332	0	1	1	1	823.188	823.189	3289.73	3289.73	0.11	9e-05	0/0	0	0	16559.7	CID (Collision Induced Dissociation)	MS2	29.3082	100	104.715	15608	15608	15606	mcarrera_O1301_272.RAW	F6		32371	4.85	2	966467	104.53
High	Sequest HT	Sequest HT (A2)	A	2	Unambiguous	VRLTNQEEVISYIGGEGHNLQEHSVVLIR	VRLTNQEEVISYIGGEGHNLQEHSVVLIR		13	A0A7V8FEE8; A0A0R0CPN8	30S ribosomal protein S12 OS=Stenotrophomonas maltophilia OX=40324 GN=rpsL PE=3 SV=1 30S ribosomal protein S12 OS=Stenotrophomonas chelatiphaga OX=517011 GN=rpsL PE=3 SV=1	rpsL	A0A7V8FEE8; J7V5P6; A0A0R0CPN8; A0A7W3IKJ5; A0A1D8YBW5; A0A0R0AC27; A0A1E7RJP0; A0A7Y9T291; A0A3N1KNR5; A0A0M1K460; A0A7W3V2C5; A0A261WKX6; A0A427CGE0	30S ribosomal protein S12 OS=Stenotrophomonas maltophilia OX=40324 GN=rpsL PE=3 SV=1; 30S ribosomal protein S12 OS=Stenotrophomonas maltophilia Ab55555 OX=1183154 GN=rpsL PE=3 SV=1; 30S ribosomal protein S12 OS=Stenotrophomonas chelatiphaga OX=517011 GN=rpsL PE=3 SV=1; 30S ribosomal protein S12 OS=Stenotrophomonas tumulicola OX=1685415 GN=rpsL PE=3 SV=1; 30S ribosomal protein S12 OS=Stenotrophomo…	1	4	4	0.4814	0	1	1	1	823.189	823.188	3289.73	3289.73	1.86	0.00153	0/0	0	0	319263	CID (Collision Induced Dissociation)	MS2	9.29771	64.103	67.2631	11240	11240	11238	mcarrera_O1301_272.RAW	F6		31201	4.84	2	391121152	66.66
High	Sequest HT	Sequest HT (A2)	A	2	Unambiguous	LTNQEEVISYIGGEGHNLQEHSVVLIR	LTNQEEVISYIGGEGHNLQEHSVVLIR		14	A0A7V8FEE8; A0A0R0CPN8	30S ribosomal protein S12 OS=Stenotrophomonas maltophilia OX=40324 GN=rpsL PE=3 SV=1 30S ribosomal protein S12 OS=Stenotrophomonas chelatiphaga OX=517011 GN=rpsL PE=3 SV=1	rpsL	A0A7V8FEE8; J7V5P6; A0A0R0CPN8; A0A7W3IKJ5; A0A1D8YBW5; A0A0R0AC27; A0A1E7RJP0; A0A7Y9T291; A0A3N1KNR5; A0A2W6T638; A0A0M1K460; A0A7W3V2C5; A0A261WKX6; A0A427CGE0	30S ribosomal protein S12 OS=Stenotrophomonas maltophilia OX=40324 GN=rpsL PE=3 SV=1; 30S ribosomal protein S12 OS=Stenotrophomonas maltophilia Ab55555 OX=1183154 GN=rpsL PE=3 SV=1; 30S ribosomal protein S12 OS=Stenotrophomonas chelatiphaga OX=517011 GN=rpsL PE=3 SV=1; 30S ribosomal protein S12 OS=Stenotrophomonas tumulicola OX=1685415 GN=rpsL PE=3 SV=1; 30S ribosomal protein S12 OS=Stenotrophomo…	0	3	3	0.3258	0	1	1	1	1012.19	1012.19	3034.56	3034.56	0.32	0.00033	0/0	0	0	2.66042e+06	CID (Collision Induced Dissociation)	MS2	2.53441	6.961	68.8071	11514	11514	11513	mcarrera_O1301_272.RAW	F6		37936	4.45	2	280235936	68.65
High	Sequest HT	Sequest HT (A2)	A	2	Unambiguous	VRLTNQEEVISYIGGEGHNLQEHSVVLIR	VRLTNQEEVISYIGGEGHNLQEHSVVLIR		13	A0A7V8FEE8; A0A0R0CPN8	30S ribosomal protein S12 OS=Stenotrophomonas maltophilia OX=40324 GN=rpsL PE=3 SV=1 30S ribosomal protein S12 OS=Stenotrophomonas chelatiphaga OX=517011 GN=rpsL PE=3 SV=1	rpsL	A0A7V8FEE8; J7V5P6; A0A0R0CPN8; A0A7W3IKJ5; A0A1D8YBW5; A0A0R0AC27; A0A1E7RJP0; A0A7Y9T291; A0A3N1KNR5; A0A0M1K460; A0A7W3V2C5; A0A261WKX6; A0A427CGE0	30S ribosomal protein S12 OS=Stenotrophomonas maltophilia OX=40324 GN=rpsL PE=3 SV=1; 30S ribosomal protein S12 OS=Stenotrophomonas maltophilia Ab55555 OX=1183154 GN=rpsL PE=3 SV=1; 30S ribosomal protein S12 OS=Stenotrophomonas chelatiphaga OX=517011 GN=rpsL PE=3 SV=1; 30S ribosomal protein S12 OS=Stenotrophomonas tumulicola OX=1685415 GN=rpsL PE=3 SV=1; 30S ribosomal protein S12 OS=Stenotrophomo…	1	4	4	0.3208	0	1	1	1	823.191	823.19	3289.74	3289.73	3.68	0.00303	0/0	0	0	70441.7	CID (Collision Induced Dissociation)	MS2	25.8807	58.018	68.3807	11437	11437	11432	mcarrera_O1301_272.RAW	F6		30116	4.27	2	11645551	68.04
High	Sequest HT	Sequest HT (A2)	A	2	Unambiguous	VRLTNQEEVISYIGGEGHNLQEHSVVLIR	VRLTNQEEVISYIGGEGHNLQEHSVVLIR		13	A0A7V8FEE8; A0A0R0CPN8	30S ribosomal protein S12 OS=Stenotrophomonas maltophilia OX=40324 GN=rpsL PE=3 SV=1 30S ribosomal protein S12 OS=Stenotrophomonas chelatiphaga OX=517011 GN=rpsL PE=3 SV=1	rpsL	A0A7V8FEE8; J7V5P6; A0A0R0CPN8; A0A7W3IKJ5; A0A1D8YBW5; A0A0R0AC27; A0A1E7RJP0; A0A7Y9T291; A0A3N1KNR5; A0A0M1K460; A0A7W3V2C5; A0A261WKX6; A0A427CGE0	30S ribosomal protein S12 OS=Stenotrophomonas maltophilia OX=40324 GN=rpsL PE=3 SV=1; 30S ribosomal protein S12 OS=Stenotrophomonas maltophilia Ab55555 OX=1183154 GN=rpsL PE=3 SV=1; 30S ribosomal protein S12 OS=Stenotrophomonas chelatiphaga OX=517011 GN=rpsL PE=3 SV=1; 30S ribosomal protein S12 OS=Stenotrophomonas tumulicola OX=1685415 GN=rpsL PE=3 SV=1; 30S ribosomal protein S12 OS=Stenotrophomo…	1	4	4	0.3372	0	1	1	1	823.188	823.187	3289.73	3289.73	-0.01	-1e-05	0/0	0	0	569148	CID (Collision Induced Dissociation)	MS2	12.2716	56.246	67.8249	11337	11337	11335	mcarrera_O1301_272.RAW	F6		32540	4.27	2	17098258	67.71
High	Sequest HT	Sequest HT (A2)	A	2	Unambiguous	VRLTNQEEVISYIGGEGHNLQEHSVVLIR	VRLTNQEEVISYIGGEGHNLQEHSVVLIR		13	A0A7V8FEE8; A0A0R0CPN8	30S ribosomal protein S12 OS=Stenotrophomonas maltophilia OX=40324 GN=rpsL PE=3 SV=1 30S ribosomal protein S12 OS=Stenotrophomonas chelatiphaga OX=517011 GN=rpsL PE=3 SV=1	rpsL	A0A7V8FEE8; J7V5P6; A0A0R0CPN8; A0A7W3IKJ5; A0A1D8YBW5; A0A0R0AC27; A0A1E7RJP0; A0A7Y9T291; A0A3N1KNR5; A0A0M1K460; A0A7W3V2C5; A0A261WKX6; A0A427CGE0	30S ribosomal protein S12 OS=Stenotrophomonas maltophilia OX=40324 GN=rpsL PE=3 SV=1; 30S ribosomal protein S12 OS=Stenotrophomonas maltophilia Ab55555 OX=1183154 GN=rpsL PE=3 SV=1; 30S ribosomal protein S12 OS=Stenotrophomonas chelatiphaga OX=517011 GN=rpsL PE=3 SV=1; 30S ribosomal protein S12 OS=Stenotrophomonas tumulicola OX=1685415 GN=rpsL PE=3 SV=1; 30S ribosomal protein S12 OS=Stenotrophomo…	1	3	3	0.4934	0	1	1	1	1097.25	1097.25	3289.72	3289.73	-1.22	-0.00133	0/0	0	0	404857	CID (Collision Induced Dissociation)	MS2	34.5976	36.866	66.2553	10754	10754	10753	mcarrera_O1301_278.RAW	F9		33200	6.81	2	20070916	66.59
High	Sequest HT	Sequest HT (A2)	A	2	Unambiguous	VRLTNQEEVISYIGGEGHNLQEHSVVLIR	VRLTNQEEVISYIGGEGHNLQEHSVVLIR		13	A0A7V8FEE8; A0A0R0CPN8	30S ribosomal protein S12 OS=Stenotrophomonas maltophilia OX=40324 GN=rpsL PE=3 SV=1 30S ribosomal protein S12 OS=Stenotrophomonas chelatiphaga OX=517011 GN=rpsL PE=3 SV=1	rpsL	A0A7V8FEE8; J7V5P6; A0A0R0CPN8; A0A7W3IKJ5; A0A1D8YBW5; A0A0R0AC27; A0A1E7RJP0; A0A7Y9T291; A0A3N1KNR5; A0A0M1K460; A0A7W3V2C5; A0A261WKX6; A0A427CGE0	30S ribosomal protein S12 OS=Stenotrophomonas maltophilia OX=40324 GN=rpsL PE=3 SV=1; 30S ribosomal protein S12 OS=Stenotrophomonas maltophilia Ab55555 OX=1183154 GN=rpsL PE=3 SV=1; 30S ribosomal protein S12 OS=Stenotrophomonas chelatiphaga OX=517011 GN=rpsL PE=3 SV=1; 30S ribosomal protein S12 OS=Stenotrophomonas tumulicola OX=1685415 GN=rpsL PE=3 SV=1; 30S ribosomal protein S12 OS=Stenotrophomo…	1	4	4	0.5056	0	1	1	1	823.187	823.187	3289.73	3289.73	-1.05	-0.00086	0/0	0	0	3.6118e+06	CID (Collision Induced Dissociation)	MS2	2.95932	3.028	66.7426	10833	10833	10831	mcarrera_O1301_278.RAW	F9		32982	6.23	2	357558528	66.59
High	Sequest HT	Sequest HT (A2)	A	2	Unambiguous	VRLTNQEEVISYIGGEGHNLQEHSVVLIR	VRLTNQEEVISYIGGEGHNLQEHSVVLIR		13	A0A7V8FEE8; A0A0R0CPN8	30S ribosomal protein S12 OS=Stenotrophomonas maltophilia OX=40324 GN=rpsL PE=3 SV=1 30S ribosomal protein S12 OS=Stenotrophomonas chelatiphaga OX=517011 GN=rpsL PE=3 SV=1	rpsL	A0A7V8FEE8; J7V5P6; A0A0R0CPN8; A0A7W3IKJ5; A0A1D8YBW5; A0A0R0AC27; A0A1E7RJP0; A0A7Y9T291; A0A3N1KNR5; A0A0M1K460; A0A7W3V2C5; A0A261WKX6; A0A427CGE0	30S ribosomal protein S12 OS=Stenotrophomonas maltophilia OX=40324 GN=rpsL PE=3 SV=1; 30S ribosomal protein S12 OS=Stenotrophomonas maltophilia Ab55555 OX=1183154 GN=rpsL PE=3 SV=1; 30S ribosomal protein S12 OS=Stenotrophomonas chelatiphaga OX=517011 GN=rpsL PE=3 SV=1; 30S ribosomal protein S12 OS=Stenotrophomonas tumulicola OX=1685415 GN=rpsL PE=3 SV=1; 30S ribosomal protein S12 OS=Stenotrophomo…	1	4	4	0.4297	0	1	1	1	823.187	823.186	3289.72	3289.73	-1.38	-0.00114	0/0	0	0	308362	CID (Collision Induced Dissociation)	MS2	17.0523	10.809	67.2549	10916	10916	10913	mcarrera_O1301_278.RAW	F9		33115	5.12	2	127444632	67.06
High	Sequest HT	Sequest HT (A2)	A	2	Unambiguous	VRLTNQEEVISYIGGEGHNLQEHSVVLIR	VRLTNQEEVISYIGGEGHNLQEHSVVLIR		13	A0A7V8FEE8; A0A0R0CPN8	30S ribosomal protein S12 OS=Stenotrophomonas maltophilia OX=40324 GN=rpsL PE=3 SV=1 30S ribosomal protein S12 OS=Stenotrophomonas chelatiphaga OX=517011 GN=rpsL PE=3 SV=1	rpsL	A0A7V8FEE8; J7V5P6; A0A0R0CPN8; A0A7W3IKJ5; A0A1D8YBW5; A0A0R0AC27; A0A1E7RJP0; A0A7Y9T291; A0A3N1KNR5; A0A0M1K460; A0A7W3V2C5; A0A261WKX6; A0A427CGE0	30S ribosomal protein S12 OS=Stenotrophomonas maltophilia OX=40324 GN=rpsL PE=3 SV=1; 30S ribosomal protein S12 OS=Stenotrophomonas maltophilia Ab55555 OX=1183154 GN=rpsL PE=3 SV=1; 30S ribosomal protein S12 OS=Stenotrophomonas chelatiphaga OX=517011 GN=rpsL PE=3 SV=1; 30S ribosomal protein S12 OS=Stenotrophomonas tumulicola OX=1685415 GN=rpsL PE=3 SV=1; 30S ribosomal protein S12 OS=Stenotrophomo…	1	4	4	0.3824	0	1	1	1	823.188	823.187	3289.73	3289.73	0.03	2e-05	0/0	0	0	5.31527e+06	CID (Collision Induced Dissociation)	MS2	7.54186	19.812	66.2201	10747	10747	10746	mcarrera_O1301_278.RAW	F9		32533	5.1	2	357558528	66.59
High	Sequest HT	Sequest HT (A2)	A	2	Unambiguous	LTNQEEVISYIGGEGHNLQEHSVVLIR	LTNQEEVISYIGGEGHNLQEHSVVLIR		14	A0A7V8FEE8; A0A0R0CPN8	30S ribosomal protein S12 OS=Stenotrophomonas maltophilia OX=40324 GN=rpsL PE=3 SV=1 30S ribosomal protein S12 OS=Stenotrophomonas chelatiphaga OX=517011 GN=rpsL PE=3 SV=1	rpsL	A0A7V8FEE8; J7V5P6; A0A0R0CPN8; A0A7W3IKJ5; A0A1D8YBW5; A0A0R0AC27; A0A1E7RJP0; A0A7Y9T291; A0A3N1KNR5; A0A2W6T638; A0A0M1K460; A0A7W3V2C5; A0A261WKX6; A0A427CGE0	30S ribosomal protein S12 OS=Stenotrophomonas maltophilia OX=40324 GN=rpsL PE=3 SV=1; 30S ribosomal protein S12 OS=Stenotrophomonas maltophilia Ab55555 OX=1183154 GN=rpsL PE=3 SV=1; 30S ribosomal protein S12 OS=Stenotrophomonas chelatiphaga OX=517011 GN=rpsL PE=3 SV=1; 30S ribosomal protein S12 OS=Stenotrophomonas tumulicola OX=1685415 GN=rpsL PE=3 SV=1; 30S ribosomal protein S12 OS=Stenotrophomo…	0	3	3	0.3298	0	1	1	1	1012.19	1012.19	3034.56	3034.56	-0.78	-0.00079	0/0	0	0	5.7376e+06	CID (Collision Induced Dissociation)	MS2	2.22023	3.723	68.7276	11176	11176	11174	mcarrera_O1301_278.RAW	F9		38230	4.67	2	346512992	68.69
High	Sequest HT	Sequest HT (A2)	A	2	Unambiguous	VRLTNQEEVISYIGGEGHNLQEHSVVLIR	VRLTNQEEVISYIGGEGHNLQEHSVVLIR		13	A0A7V8FEE8; A0A0R0CPN8	30S ribosomal protein S12 OS=Stenotrophomonas maltophilia OX=40324 GN=rpsL PE=3 SV=1 30S ribosomal protein S12 OS=Stenotrophomonas chelatiphaga OX=517011 GN=rpsL PE=3 SV=1	rpsL	A0A7V8FEE8; J7V5P6; A0A0R0CPN8; A0A7W3IKJ5; A0A1D8YBW5; A0A0R0AC27; A0A1E7RJP0; A0A7Y9T291; A0A3N1KNR5; A0A0M1K460; A0A7W3V2C5; A0A261WKX6; A0A427CGE0	30S ribosomal protein S12 OS=Stenotrophomonas maltophilia OX=40324 GN=rpsL PE=3 SV=1; 30S ribosomal protein S12 OS=Stenotrophomonas maltophilia Ab55555 OX=1183154 GN=rpsL PE=3 SV=1; 30S ribosomal protein S12 OS=Stenotrophomonas chelatiphaga OX=517011 GN=rpsL PE=3 SV=1; 30S ribosomal protein S12 OS=Stenotrophomonas tumulicola OX=1685415 GN=rpsL PE=3 SV=1; 30S ribosomal protein S12 OS=Stenotrophomo…	1	4	4	0.3415	0	1	1	1	823.187	823.187	3289.73	3289.73	-0.45	-0.00037	0/0	0	0	231646	CID (Collision Induced Dissociation)	MS2	7.4599	27.698	68.8763	11199	11199	11198	mcarrera_O1301_278.RAW	F9		32599	4.1	2	25072158	68.69
High	Sequest HT	Sequest HT (A2)	A	2	Unambiguous	LTNQEEVISYIGGEGHNLQEHSVVLIR	LTNQEEVISYIGGEGHNLQEHSVVLIR		14	A0A7V8FEE8; A0A0R0CPN8	30S ribosomal protein S12 OS=Stenotrophomonas maltophilia OX=40324 GN=rpsL PE=3 SV=1 30S ribosomal protein S12 OS=Stenotrophomonas chelatiphaga OX=517011 GN=rpsL PE=3 SV=1	rpsL	A0A7V8FEE8; J7V5P6; A0A0R0CPN8; A0A7W3IKJ5; A0A1D8YBW5; A0A0R0AC27; A0A1E7RJP0; A0A7Y9T291; A0A3N1KNR5; A0A2W6T638; A0A0M1K460; A0A7W3V2C5; A0A261WKX6; A0A427CGE0	30S ribosomal protein S12 OS=Stenotrophomonas maltophilia OX=40324 GN=rpsL PE=3 SV=1; 30S ribosomal protein S12 OS=Stenotrophomonas maltophilia Ab55555 OX=1183154 GN=rpsL PE=3 SV=1; 30S ribosomal protein S12 OS=Stenotrophomonas chelatiphaga OX=517011 GN=rpsL PE=3 SV=1; 30S ribosomal protein S12 OS=Stenotrophomonas tumulicola OX=1685415 GN=rpsL PE=3 SV=1; 30S ribosomal protein S12 OS=Stenotrophomo…	0	3	3	0.2752	0	1	1	1	1012.19	1012.19	3034.56	3034.56	-0.27	-0.00027	0/0	0	0	932939	CID (Collision Induced Dissociation)	MS2	8.7107	26.884	69.2665	11269	11269	11268	mcarrera_O1301_278.RAW	F9		38145	4.07	2	346512992	68.69
High	Sequest HT	Sequest HT (A2)	A	2	Unambiguous	VRLTNQEEVISYIGGEGHNLQEHSVVLIR	VRLTNQEEVISYIGGEGHNLQEHSVVLIR		13	A0A7V8FEE8; A0A0R0CPN8	30S ribosomal protein S12 OS=Stenotrophomonas maltophilia OX=40324 GN=rpsL PE=3 SV=1 30S ribosomal protein S12 OS=Stenotrophomonas chelatiphaga OX=517011 GN=rpsL PE=3 SV=1	rpsL	A0A7V8FEE8; J7V5P6; A0A0R0CPN8; A0A7W3IKJ5; A0A1D8YBW5; A0A0R0AC27; A0A1E7RJP0; A0A7Y9T291; A0A3N1KNR5; A0A0M1K460; A0A7W3V2C5; A0A261WKX6; A0A427CGE0	30S ribosomal protein S12 OS=Stenotrophomonas maltophilia OX=40324 GN=rpsL PE=3 SV=1; 30S ribosomal protein S12 OS=Stenotrophomonas maltophilia Ab55555 OX=1183154 GN=rpsL PE=3 SV=1; 30S ribosomal protein S12 OS=Stenotrophomonas chelatiphaga OX=517011 GN=rpsL PE=3 SV=1; 30S ribosomal protein S12 OS=Stenotrophomonas tumulicola OX=1685415 GN=rpsL PE=3 SV=1; 30S ribosomal protein S12 OS=Stenotrophomo…	1	4	4	0.2124	0	1	1	1	823.186	823.187	3289.72	3289.73	-1.52	-0.00125	0/0	0	0	33682.1	CID (Collision Induced Dissociation)	MS2	37.2366	91.163	114.829	10812	10812	10809	mcarrera_O1301_280.RAW	F10		33150	4.19	2	2.36452e+06	114.85
High	Sequest HT	Sequest HT (A2)	A	2	Unambiguous	VRLTNQEEVISYIGGEGHNLQEHSVVLIR	VRLTNQEEVISYIGGEGHNLQEHSVVLIR		13	A0A7V8FEE8; A0A0R0CPN8	30S ribosomal protein S12 OS=Stenotrophomonas maltophilia OX=40324 GN=rpsL PE=3 SV=1 30S ribosomal protein S12 OS=Stenotrophomonas chelatiphaga OX=517011 GN=rpsL PE=3 SV=1	rpsL	A0A7V8FEE8; J7V5P6; A0A0R0CPN8; A0A7W3IKJ5; A0A1D8YBW5; A0A0R0AC27; A0A1E7RJP0; A0A7Y9T291; A0A3N1KNR5; A0A0M1K460; A0A7W3V2C5; A0A261WKX6; A0A427CGE0	30S ribosomal protein S12 OS=Stenotrophomonas maltophilia OX=40324 GN=rpsL PE=3 SV=1; 30S ribosomal protein S12 OS=Stenotrophomonas maltophilia Ab55555 OX=1183154 GN=rpsL PE=3 SV=1; 30S ribosomal protein S12 OS=Stenotrophomonas chelatiphaga OX=517011 GN=rpsL PE=3 SV=1; 30S ribosomal protein S12 OS=Stenotrophomonas tumulicola OX=1685415 GN=rpsL PE=3 SV=1; 30S ribosomal protein S12 OS=Stenotrophomo…	1	3	3	0.5463	0	1	1	1	1097.25	1097.25	3289.73	3289.73	1.63	0.00179	0/0	0	0	209694	CID (Collision Induced Dissociation)	MS2	6.67235	35.447	112.194	10105	10105	10104	mcarrera_O1301_290.RAW	F15		31256	7.12	2	15900007	112.4
High	Sequest HT	Sequest HT (A2)	A	2	Unambiguous	VRLTNQEEVISYIGGEGHNLQEHSVVLIRGGR	VRLTNQEEVISYIGGEGHNLQEHSVVLIRGGR		13	A0A7V8FEE8; A0A0R0CPN8	30S ribosomal protein S12 OS=Stenotrophomonas maltophilia OX=40324 GN=rpsL PE=3 SV=1 30S ribosomal protein S12 OS=Stenotrophomonas chelatiphaga OX=517011 GN=rpsL PE=3 SV=1	rpsL	A0A7V8FEE8; J7V5P6; A0A0R0CPN8; A0A7W3IKJ5; A0A1D8YBW5; A0A0R0AC27; A0A1E7RJP0; A0A7Y9T291; A0A3N1KNR5; A0A0M1K460; A0A7W3V2C5; A0A261WKX6; A0A427CGE0	30S ribosomal protein S12 OS=Stenotrophomonas maltophilia OX=40324 GN=rpsL PE=3 SV=1; 30S ribosomal protein S12 OS=Stenotrophomonas maltophilia Ab55555 OX=1183154 GN=rpsL PE=3 SV=1; 30S ribosomal protein S12 OS=Stenotrophomonas chelatiphaga OX=517011 GN=rpsL PE=3 SV=1; 30S ribosomal protein S12 OS=Stenotrophomonas tumulicola OX=1685415 GN=rpsL PE=3 SV=1; 30S ribosomal protein S12 OS=Stenotrophomo…	2	4	4	0.4031	0	1	1	1	890.724	890.723	3559.88	3559.87	0.93	0.00083	0/0	0	0	1.58784e+06	CID (Collision Induced Dissociation)	MS2	4.77546	7.007	111.413	10010	10010	10009	mcarrera_O1301_290.RAW	F15		28006	5.88	2	123216440	111.32
High	Sequest HT	Sequest HT (A2)	A	2	Unambiguous	VRLTNQEEVISYIGGEGHNLQEHSVVLIR	VRLTNQEEVISYIGGEGHNLQEHSVVLIR		13	A0A7V8FEE8; A0A0R0CPN8	30S ribosomal protein S12 OS=Stenotrophomonas maltophilia OX=40324 GN=rpsL PE=3 SV=1 30S ribosomal protein S12 OS=Stenotrophomonas chelatiphaga OX=517011 GN=rpsL PE=3 SV=1	rpsL	A0A7V8FEE8; J7V5P6; A0A0R0CPN8; A0A7W3IKJ5; A0A1D8YBW5; A0A0R0AC27; A0A1E7RJP0; A0A7Y9T291; A0A3N1KNR5; A0A0M1K460; A0A7W3V2C5; A0A261WKX6; A0A427CGE0	30S ribosomal protein S12 OS=Stenotrophomonas maltophilia OX=40324 GN=rpsL PE=3 SV=1; 30S ribosomal protein S12 OS=Stenotrophomonas maltophilia Ab55555 OX=1183154 GN=rpsL PE=3 SV=1; 30S ribosomal protein S12 OS=Stenotrophomonas chelatiphaga OX=517011 GN=rpsL PE=3 SV=1; 30S ribosomal protein S12 OS=Stenotrophomonas tumulicola OX=1685415 GN=rpsL PE=3 SV=1; 30S ribosomal protein S12 OS=Stenotrophomo…	1	4	4	0.3926	0	1	1	1	823.188	823.187	3289.73	3289.73	0.27	0.00022	0/0	0	0	458588	CID (Collision Induced Dissociation)	MS2	27.0558	11.718	112.012	10078	10078	10076	mcarrera_O1301_290.RAW	F15		32157	5.12	2	386916544	112.35
High	Sequest HT	Sequest HT (A2)	A	2	Unambiguous	VRLTNQEEVISYIGGEGHNLQEHSVVLIR	VRLTNQEEVISYIGGEGHNLQEHSVVLIR		13	A0A7V8FEE8; A0A0R0CPN8	30S ribosomal protein S12 OS=Stenotrophomonas maltophilia OX=40324 GN=rpsL PE=3 SV=1 30S ribosomal protein S12 OS=Stenotrophomonas chelatiphaga OX=517011 GN=rpsL PE=3 SV=1	rpsL	A0A7V8FEE8; J7V5P6; A0A0R0CPN8; A0A7W3IKJ5; A0A1D8YBW5; A0A0R0AC27; A0A1E7RJP0; A0A7Y9T291; A0A3N1KNR5; A0A0M1K460; A0A7W3V2C5; A0A261WKX6; A0A427CGE0	30S ribosomal protein S12 OS=Stenotrophomonas maltophilia OX=40324 GN=rpsL PE=3 SV=1; 30S ribosomal protein S12 OS=Stenotrophomonas maltophilia Ab55555 OX=1183154 GN=rpsL PE=3 SV=1; 30S ribosomal protein S12 OS=Stenotrophomonas chelatiphaga OX=517011 GN=rpsL PE=3 SV=1; 30S ribosomal protein S12 OS=Stenotrophomonas tumulicola OX=1685415 GN=rpsL PE=3 SV=1; 30S ribosomal protein S12 OS=Stenotrophomo…	1	4	4	0.4215	0	1	1	1	823.189	823.188	3289.73	3289.73	1.46	0.0012	0/0	0	0	5424632	CID (Collision Induced Dissociation)	MS2	1.82104	3.201	112.593	10147	10147	10146	mcarrera_O1301_290.RAW	F15		31351	4.84	2	386916544	112.35
High	Sequest HT	Sequest HT (A2)	A	2	Unambiguous	VRLTNQEEVISYIGGEGHNLQEHSVVLIR	VRLTNQEEVISYIGGEGHNLQEHSVVLIR		13	A0A7V8FEE8; A0A0R0CPN8	30S ribosomal protein S12 OS=Stenotrophomonas maltophilia OX=40324 GN=rpsL PE=3 SV=1 30S ribosomal protein S12 OS=Stenotrophomonas chelatiphaga OX=517011 GN=rpsL PE=3 SV=1	rpsL	A0A7V8FEE8; J7V5P6; A0A0R0CPN8; A0A7W3IKJ5; A0A1D8YBW5; A0A0R0AC27; A0A1E7RJP0; A0A7Y9T291; A0A3N1KNR5; A0A0M1K460; A0A7W3V2C5; A0A261WKX6; A0A427CGE0	30S ribosomal protein S12 OS=Stenotrophomonas maltophilia OX=40324 GN=rpsL PE=3 SV=1; 30S ribosomal protein S12 OS=Stenotrophomonas maltophilia Ab55555 OX=1183154 GN=rpsL PE=3 SV=1; 30S ribosomal protein S12 OS=Stenotrophomonas chelatiphaga OX=517011 GN=rpsL PE=3 SV=1; 30S ribosomal protein S12 OS=Stenotrophomonas tumulicola OX=1685415 GN=rpsL PE=3 SV=1; 30S ribosomal protein S12 OS=Stenotrophomo…	1	4	4	0.4032	0	1	1	1	823.189	823.188	3289.73	3289.73	1.46	0.0012	0/0	0	0	159617	CID (Collision Induced Dissociation)	MS2	50.3522	40	113.848	10298	10298	10297	mcarrera_O1301_290.RAW	F15		31351	4.39	2	6304741	114.07
High	Sequest HT	Sequest HT (A2)	A	2	Unambiguous	VRLTNQEEVISYIGGEGHNLQEHSVVLIRGGR	VRLTNQEEVISYIGGEGHNLQEHSVVLIRGGR		13	A0A7V8FEE8; A0A0R0CPN8	30S ribosomal protein S12 OS=Stenotrophomonas maltophilia OX=40324 GN=rpsL PE=3 SV=1 30S ribosomal protein S12 OS=Stenotrophomonas chelatiphaga OX=517011 GN=rpsL PE=3 SV=1	rpsL	A0A7V8FEE8; J7V5P6; A0A0R0CPN8; A0A7W3IKJ5; A0A1D8YBW5; A0A0R0AC27; A0A1E7RJP0; A0A7Y9T291; A0A3N1KNR5; A0A0M1K460; A0A7W3V2C5; A0A261WKX6; A0A427CGE0	30S ribosomal protein S12 OS=Stenotrophomonas maltophilia OX=40324 GN=rpsL PE=3 SV=1; 30S ribosomal protein S12 OS=Stenotrophomonas maltophilia Ab55555 OX=1183154 GN=rpsL PE=3 SV=1; 30S ribosomal protein S12 OS=Stenotrophomonas chelatiphaga OX=517011 GN=rpsL PE=3 SV=1; 30S ribosomal protein S12 OS=Stenotrophomonas tumulicola OX=1685415 GN=rpsL PE=3 SV=1; 30S ribosomal protein S12 OS=Stenotrophomo…	2	4	4	0.3341	0	1	1	1	890.725	890.724	3559.88	3559.87	1.69	0.0015	0/0	0	0	1.09205e+06	CID (Collision Induced Dissociation)	MS2	2.94547	7.141	110.762	9931	9931	9930	mcarrera_O1301_290.RAW	F15		27498	4.28	2	123216440	111.32
High	Sequest HT	Sequest HT (A2)	A	2	Unambiguous	VRLTNQEEVISYIGGEGHNLQEHSVVLIR	VRLTNQEEVISYIGGEGHNLQEHSVVLIR		13	A0A7V8FEE8; A0A0R0CPN8	30S ribosomal protein S12 OS=Stenotrophomonas maltophilia OX=40324 GN=rpsL PE=3 SV=1 30S ribosomal protein S12 OS=Stenotrophomonas chelatiphaga OX=517011 GN=rpsL PE=3 SV=1	rpsL	A0A7V8FEE8; J7V5P6; A0A0R0CPN8; A0A7W3IKJ5; A0A1D8YBW5; A0A0R0AC27; A0A1E7RJP0; A0A7Y9T291; A0A3N1KNR5; A0A0M1K460; A0A7W3V2C5; A0A261WKX6; A0A427CGE0	30S ribosomal protein S12 OS=Stenotrophomonas maltophilia OX=40324 GN=rpsL PE=3 SV=1; 30S ribosomal protein S12 OS=Stenotrophomonas maltophilia Ab55555 OX=1183154 GN=rpsL PE=3 SV=1; 30S ribosomal protein S12 OS=Stenotrophomonas chelatiphaga OX=517011 GN=rpsL PE=3 SV=1; 30S ribosomal protein S12 OS=Stenotrophomonas tumulicola OX=1685415 GN=rpsL PE=3 SV=1; 30S ribosomal protein S12 OS=Stenotrophomo…	1	4	4	0.2361	0	1	1	1	823.189	823.188	3289.73	3289.73	1.61	0.00132	0/0	0	0	17170.9	CID (Collision Induced Dissociation)	MS2	41.706	100	135.436	14145	14145	14143	mcarrera_O1301_290.RAW	F15		31266	4.15	2
High	Sequest HT	Sequest HT (A2)	A	2	Unambiguous	YHTVRGSLDAAGVAK	YHTVRGSLDAAGVAK		7	A0A7V8FEE8	30S ribosomal protein S12 OS=Stenotrophomonas maltophilia OX=40324 GN=rpsL PE=3 SV=1	rpsL	A0A7V8FEE8; J7V5P6; A0A0R0AC27; A0A2W6T638; A0A0M1K460; A0A7W3V2C5; A0A261WKX6	30S ribosomal protein S12 OS=Stenotrophomonas maltophilia OX=40324 GN=rpsL PE=3 SV=1; 30S ribosomal protein S12 OS=Stenotrophomonas maltophilia Ab55555 OX=1183154 GN=rpsL PE=3 SV=1; 30S ribosomal protein S12 OS=Stenotrophomonas panacihumi OX=676599 GN=rpsL PE=3 SV=1; 30S ribosomal protein S12 (Fragment) OS=Stenotrophomonas sp OX=69392 GN=rpsL PE=3 SV=1; 30S ribosomal protein S12 OS=Xanthomonas or…	1	2	2	0.3756	0	1	1	1	772.912	772.911	1544.82	1544.82	-0.17	-0.00013	0/0	0	0	342514	CID (Collision Induced Dissociation)	MS2	12.8705	50.614	20.4923	2631	2631	2625	mcarrera_O1301_272.RAW	F6		32118	4.02	1	4128264	20.48
High	Sequest HT	Sequest HT (A2)	A	2	Unambiguous	YHTVRGSLDAAGVAK	YHTVRGSLDAAGVAK		7	A0A7V8FEE8	30S ribosomal protein S12 OS=Stenotrophomonas maltophilia OX=40324 GN=rpsL PE=3 SV=1	rpsL	A0A7V8FEE8; J7V5P6; A0A0R0AC27; A0A2W6T638; A0A0M1K460; A0A7W3V2C5; A0A261WKX6	30S ribosomal protein S12 OS=Stenotrophomonas maltophilia OX=40324 GN=rpsL PE=3 SV=1; 30S ribosomal protein S12 OS=Stenotrophomonas maltophilia Ab55555 OX=1183154 GN=rpsL PE=3 SV=1; 30S ribosomal protein S12 OS=Stenotrophomonas panacihumi OX=676599 GN=rpsL PE=3 SV=1; 30S ribosomal protein S12 (Fragment) OS=Stenotrophomonas sp OX=69392 GN=rpsL PE=3 SV=1; 30S ribosomal protein S12 OS=Xanthomonas or…	1	2	2	0.2923	0	1	1	1	772.913	772.913	1544.82	1544.82	0.24	0.00019	0/0	0	0	156606	CID (Collision Induced Dissociation)	MS2	22.0555	44.852	20.7162	2348	2348	2344	mcarrera_O1301_278.RAW	F9		32076	3.66	1	5322045	20.76
High	Sequest HT	Sequest HT (A2)	A	2	Unambiguous	IAGINIPDQKHAVIALTSIYGIGK	IAGINIPDQKHAVIALTSIYGIGK		4	A0A427KEW8	30S ribosomal protein S13 OS=Enterobacter cloacae OX=550 GN=rpsM PE=3 SV=1	rpsM	D2TN89; A0A0F1WED8; A0A427KEW8; A0A6L5EBD2	30S ribosomal protein S13 OS=Citrobacter rodentium (strain ICC168) OX=637910 GN=rpsM PE=3 SV=1; 30S ribosomal protein S13 OS=Enterobacter roggenkampii OX=1812935 GN=rpsM PE=3 SV=1; 30S ribosomal protein S13 OS=Enterobacter cloacae OX=550 GN=rpsM PE=3 SV=1; 30S ribosomal protein S13 OS=Citrobacter telavivensis OX=2653932 GN=rpsM PE=3 SV=1	1	3	3	0.4805	0	1	1	1	831.479	831.478	2492.42	2492.42	-0.27	-0.00023	0/0	0	0	181180	CID (Collision Induced Dissociation)	MS2	38.5854	29.092	72.4308	11799	11799	11797	mcarrera_O1301_278.RAW	F9		9222	4.87	1	6301435	72.48
High	Sequest HT	Sequest HT (A2)	A	2	Unambiguous	HAVIALTSIYGIGK	HAVIALTSIYGIGK		6	A0A427KEW8	30S ribosomal protein S13 OS=Enterobacter cloacae OX=550 GN=rpsM PE=3 SV=1	rpsM	D2TN89; A0A0F1WED8; A0A427KEW8; V5TVZ9; K8A8M3; A0A6L5EBD2	30S ribosomal protein S13 OS=Citrobacter rodentium (strain ICC168) OX=637910 GN=rpsM PE=3 SV=1; 30S ribosomal protein S13 OS=Enterobacter roggenkampii OX=1812935 GN=rpsM PE=3 SV=1; 30S ribosomal protein S13 OS=Enterobacter cloacae OX=550 GN=rpsM PE=3 SV=1; 30S ribosomal protein S13 OS=Cronobacter malonaticus OX=413503 GN=rpsM PE=3 SV=1; 30S ribosomal protein S13 OS=Cronobacter condimenti 1330 OX=…	0	2	2	0.5375	0	1	1	1	721.921	721.921	1442.83	1442.84	-1.29	-0.00093	0/0	0	0	653046	CID (Collision Induced Dissociation)	MS2	36.2981	14.611	52.7928	8356	8356	8355	mcarrera_O1301_278.RAW	F9		17298	3.87	1	9046698	52.77
High	Sequest HT	Sequest HT (A2)	A	2	Unambiguous	IAGINIPDQKHAVIALTSIYGIGK	IAGINIPDQKHAVIALTSIYGIGK		4	A0A427KEW8	30S ribosomal protein S13 OS=Enterobacter cloacae OX=550 GN=rpsM PE=3 SV=1	rpsM	D2TN89; A0A0F1WED8; A0A427KEW8; A0A6L5EBD2	30S ribosomal protein S13 OS=Citrobacter rodentium (strain ICC168) OX=637910 GN=rpsM PE=3 SV=1; 30S ribosomal protein S13 OS=Enterobacter roggenkampii OX=1812935 GN=rpsM PE=3 SV=1; 30S ribosomal protein S13 OS=Enterobacter cloacae OX=550 GN=rpsM PE=3 SV=1; 30S ribosomal protein S13 OS=Citrobacter telavivensis OX=2653932 GN=rpsM PE=3 SV=1	1	2	2	0.6054	0	1	1	1	1246.71	1246.71	2492.42	2492.42	-1.88	-0.00234	0/0	0	0	125618	CID (Collision Induced Dissociation)	MS2	3.65039	100	117.877	11723	11723	11720	mcarrera_O1301_280.RAW	F10		9875	5.55	1	2.05134e+06	117.93
High	Sequest HT	Sequest HT (A2)	A	2	Unambiguous	HAVIALTSIYGIGKTR	HAVIALTSIYGIGKTR		6	A0A427KEW8	30S ribosomal protein S13 OS=Enterobacter cloacae OX=550 GN=rpsM PE=3 SV=1	rpsM	D2TN89; A0A0F1WED8; A0A427KEW8; V5TVZ9; K8A8M3; A0A6L5EBD2	30S ribosomal protein S13 OS=Citrobacter rodentium (strain ICC168) OX=637910 GN=rpsM PE=3 SV=1; 30S ribosomal protein S13 OS=Enterobacter roggenkampii OX=1812935 GN=rpsM PE=3 SV=1; 30S ribosomal protein S13 OS=Enterobacter cloacae OX=550 GN=rpsM PE=3 SV=1; 30S ribosomal protein S13 OS=Cronobacter malonaticus OX=413503 GN=rpsM PE=3 SV=1; 30S ribosomal protein S13 OS=Cronobacter condimenti 1330 OX=…	1	3	3	0.5223	0	1	1	1	567.333	567.332	1699.99	1699.99	-0.1	-6e-05	0/0	0	0	577163	CID (Collision Induced Dissociation)	MS2	27.9988	14.638	79.936	7743	7743	7741	mcarrera_O1301_280.RAW	F10		11259	4.94	1	24005666	80.07
High	Sequest HT	Sequest HT (A2)	A	2	Unambiguous	HAVIALTSIYGIGK	HAVIALTSIYGIGK		6	A0A427KEW8	30S ribosomal protein S13 OS=Enterobacter cloacae OX=550 GN=rpsM PE=3 SV=1	rpsM	D2TN89; A0A0F1WED8; A0A427KEW8; V5TVZ9; K8A8M3; A0A6L5EBD2	30S ribosomal protein S13 OS=Citrobacter rodentium (strain ICC168) OX=637910 GN=rpsM PE=3 SV=1; 30S ribosomal protein S13 OS=Enterobacter roggenkampii OX=1812935 GN=rpsM PE=3 SV=1; 30S ribosomal protein S13 OS=Enterobacter cloacae OX=550 GN=rpsM PE=3 SV=1; 30S ribosomal protein S13 OS=Cronobacter malonaticus OX=413503 GN=rpsM PE=3 SV=1; 30S ribosomal protein S13 OS=Cronobacter condimenti 1330 OX=…	0	2	2	0.5633	0	1	1	1	721.921	721.92	1442.83	1442.84	-1.45	-0.00105	0/0	0	0	615951	CID (Collision Induced Dissociation)	MS2	21.2927	24.896	84.8563	8642	8642	8639	mcarrera_O1301_280.RAW	F10		17298	4.58	1	106099168	85.02
High	Sequest HT	Sequest HT (A2)	A	2	Unambiguous	HAVIALTSIYGIGK	HAVIALTSIYGIGK		6	A0A427KEW8	30S ribosomal protein S13 OS=Enterobacter cloacae OX=550 GN=rpsM PE=3 SV=1	rpsM	D2TN89; A0A0F1WED8; A0A427KEW8; V5TVZ9; K8A8M3; A0A6L5EBD2	30S ribosomal protein S13 OS=Citrobacter rodentium (strain ICC168) OX=637910 GN=rpsM PE=3 SV=1; 30S ribosomal protein S13 OS=Enterobacter roggenkampii OX=1812935 GN=rpsM PE=3 SV=1; 30S ribosomal protein S13 OS=Enterobacter cloacae OX=550 GN=rpsM PE=3 SV=1; 30S ribosomal protein S13 OS=Cronobacter malonaticus OX=413503 GN=rpsM PE=3 SV=1; 30S ribosomal protein S13 OS=Cronobacter condimenti 1330 OX=…	0	2	2	0.5765	0	1	1	1	721.922	721.921	1442.84	1442.84	-0.55	-0.0004	0/0	0	0	1.07962e+06	CID (Collision Induced Dissociation)	MS2	26.2977	27.841	85.3406	8733	8733	8731	mcarrera_O1301_280.RAW	F10		17298	4.25	1	106099168	85.02
High	Sequest HT	Sequest HT (A2)	A	2	Unambiguous	IAGINIPDQKHAVIALTSIYGIGKTR	IAGINIPDQKHAVIALTSIYGIGKTR		4	A0A427KEW8	30S ribosomal protein S13 OS=Enterobacter cloacae OX=550 GN=rpsM PE=3 SV=1	rpsM	D2TN89; A0A0F1WED8; A0A427KEW8; A0A6L5EBD2	30S ribosomal protein S13 OS=Citrobacter rodentium (strain ICC168) OX=637910 GN=rpsM PE=3 SV=1; 30S ribosomal protein S13 OS=Enterobacter roggenkampii OX=1812935 GN=rpsM PE=3 SV=1; 30S ribosomal protein S13 OS=Enterobacter cloacae OX=550 GN=rpsM PE=3 SV=1; 30S ribosomal protein S13 OS=Citrobacter telavivensis OX=2653932 GN=rpsM PE=3 SV=1	2	3	3	0.3861	0	1	1	1	917.196	917.196	2749.57	2749.57	0.01	1e-05	0/0	0	0	92441.5	CID (Collision Induced Dissociation)	MS2	37.9203	100	116.151	11208	11208	11204	mcarrera_O1301_280.RAW	F10		7633	3.73	1	2.49909e+06	116.19
High	Sequest HT	Sequest HT (A2)	A	2	Unambiguous	AICADTGIAENVK	AIC[160.03]ADTGIAENVK	C3(Carbamidomethyl)	7	A0A0G3S6M0	30S ribosomal protein S13 OS=Klebsiella oxytoca OX=571 GN=rpsM PE=3 SV=1	rpsM	A0A7G8QJY7; A0A0G3S6M0; A0A8B4YXX7; A0A564I7Q5; A0A4R3ZA28; A0A0D8MWQ2; A0A5R9LFE2	30S ribosomal protein S13 OS=Enterobacter sp. JUb54 OX=2724468 GN=rpsM PE=3 SV=1; 30S ribosomal protein S13 OS=Klebsiella oxytoca OX=571 GN=rpsM PE=3 SV=1; 30S ribosomal protein S13 OS=Raoultella sp. BIGb0149 OX=2485116 GN=rpsM PE=3 SV=1; 30S ribosomal protein S13 OS=Klebsiella spallanzanii OX=2587528 GN=rpsM PE=3 SV=1; 30S ribosomal protein S13 OS=Raoultella sp. BIGb0138 OX=2485115 GN=rpsM PE=3 …	0	2	2	0.3481	0	1	1	1	681.34	681.34	1361.67	1361.67	-0.49	-0.00034	0/0	0	0	269779	CID (Collision Induced Dissociation)	MS2	59.3395	21.602	58.5695	4457	4457	4453	mcarrera_O1301_264.RAW	F2		23038	4.05	1	6836779	58.64
High	Sequest HT	Sequest HT (A2)	A	2	Unambiguous	SKAILAAAGIAEDVK	SKAILAAAGIAEDVK		12	A0A427KEW8	30S ribosomal protein S13 OS=Enterobacter cloacae OX=550 GN=rpsM PE=3 SV=1	rpsM	A0A8F9HBZ9; A0A811XHV1; A0A0F1WED8; A0A0F5PI32; A0A427KEW8; A0A285L5K2; A0A143I2I3; A0A6N7P3Q2; A0A6N6JYG7; A0A7M2V6J2; A0A0H3CSG6; A0A7G2IZB8	30S ribosomal protein S13 OS=Escherichia sp. TM-G17TGC OX=2860337 GN=rpsM PE=3 SV=1; 30S ribosomal protein S13 OS=Citrobacter europaeus OX=1914243 GN=rpsM PE=3 SV=1; 30S ribosomal protein S13 OS=Enterobacter roggenkampii OX=1812935 GN=rpsM PE=3 SV=1; 30S ribosomal protein S13 (Fragment) OS=Citrobacter freundii OX=546 GN=TO64_28510 PE=3 SV=1; 30S ribosomal protein S13 OS=Enterobacter cloacae OX=55…	1	2	2	0.389	0	1	1	1	728.921	728.92	1456.84	1456.84	-1.13	-0.00082	0/0	0	0	402758	CID (Collision Induced Dissociation)	MS2	18.7769	42.58	70.0235	6188	6188	6187	mcarrera_O1301_280.RAW	F10		19104	5.27	1	8644218	70.1
High	Sequest HT	Sequest HT (A2)	A	2	Unambiguous	SKAILAAAGIAEDVK	SKAILAAAGIAEDVK		12	A0A427KEW8	30S ribosomal protein S13 OS=Enterobacter cloacae OX=550 GN=rpsM PE=3 SV=1	rpsM	A0A8F9HBZ9; A0A811XHV1; A0A0F1WED8; A0A0F5PI32; A0A427KEW8; A0A285L5K2; A0A143I2I3; A0A6N7P3Q2; A0A6N6JYG7; A0A7M2V6J2; A0A0H3CSG6; A0A7G2IZB8	30S ribosomal protein S13 OS=Escherichia sp. TM-G17TGC OX=2860337 GN=rpsM PE=3 SV=1; 30S ribosomal protein S13 OS=Citrobacter europaeus OX=1914243 GN=rpsM PE=3 SV=1; 30S ribosomal protein S13 OS=Enterobacter roggenkampii OX=1812935 GN=rpsM PE=3 SV=1; 30S ribosomal protein S13 (Fragment) OS=Citrobacter freundii OX=546 GN=TO64_28510 PE=3 SV=1; 30S ribosomal protein S13 OS=Enterobacter cloacae OX=55…	1	2	2	0.384	0	1	1	1	728.922	728.92	1456.84	1456.84	-0.3	-0.00022	0/0	0	0	92464.2	CID (Collision Induced Dissociation)	MS2	33.2557	66.791	71.5594	6421	6421	6417	mcarrera_O1301_280.RAW	F10		19106	5	1	5407325	71.73
High	Sequest HT	Sequest HT (A2)	A	2	Unambiguous	ISELSEGQIDTLRDEVAK	ISELSEGQIDTLRDEVAK		6	A0A427KEW8	30S ribosomal protein S13 OS=Enterobacter cloacae OX=550 GN=rpsM PE=3 SV=1	rpsM	A0A8F9HBZ9; D2TN89; A0A427KEW8; E3GCK1; A0A0H3CSG6; A0A6L5EBD2	30S ribosomal protein S13 OS=Escherichia sp. TM-G17TGC OX=2860337 GN=rpsM PE=3 SV=1; 30S ribosomal protein S13 OS=Citrobacter rodentium (strain ICC168) OX=637910 GN=rpsM PE=3 SV=1; 30S ribosomal protein S13 OS=Enterobacter cloacae OX=550 GN=rpsM PE=3 SV=1; 30S ribosomal protein S13 OS=Enterobacter lignolyticus (strain SCF1) OX=701347 GN=rpsM PE=3 SV=1; 30S ribosomal protein S13 OS=Enterobacter cl…	1	2	2	0.2327	0	1	1	1	1002.02	1002.01	2003.03	2003.03	-1.87	-0.00188	0/0	0	0	381650	CID (Collision Induced Dissociation)	MS2	0	100	81.6403	8047	8047	8044	mcarrera_O1301_280.RAW	F10		35754	5.5	1	4790912	81.79
High	Sequest HT	Sequest HT (A2)	A	2	Unambiguous	AILAAAGIAEDVKISELSEGQIDTLRDEVAK	AILAAAGIAEDVKISELSEGQIDTLRDEVAK		3	A0A427KEW8	30S ribosomal protein S13 OS=Enterobacter cloacae OX=550 GN=rpsM PE=3 SV=1	rpsM	A0A8F9HBZ9; A0A427KEW8; A0A0H3CSG6	30S ribosomal protein S13 OS=Escherichia sp. TM-G17TGC OX=2860337 GN=rpsM PE=3 SV=1; 30S ribosomal protein S13 OS=Enterobacter cloacae OX=550 GN=rpsM PE=3 SV=1; 30S ribosomal protein S13 OS=Enterobacter cloacae subsp. cloacae (strain ATCC 13047 / DSM 30054 / NBRC 13535 / NCTC 10005 / WDCM 00083 / NCDC 279-56) OX=716541 GN=ECL_04675 PE=3 SV=1	2	3	3	0.4384	0	1	1	1	1075.91	1075.91	3225.72	3225.72	1.1	0.00118	0/0	0	0	131977	CID (Collision Induced Dissociation)	MS2	8.29468	53.391	77.5801	12489	12489	12488	mcarrera_O1301_278.RAW	F9		26474	5.11	1	3293941	77.57
High	Sequest HT	Sequest HT (A2)	A	2	Unambiguous	AILAAAGIAEDVKISELSEGQIDTLRDEVAK	AILAAAGIAEDVKISELSEGQIDTLRDEVAK		3	A0A427KEW8	30S ribosomal protein S13 OS=Enterobacter cloacae OX=550 GN=rpsM PE=3 SV=1	rpsM	A0A8F9HBZ9; A0A427KEW8; A0A0H3CSG6	30S ribosomal protein S13 OS=Escherichia sp. TM-G17TGC OX=2860337 GN=rpsM PE=3 SV=1; 30S ribosomal protein S13 OS=Enterobacter cloacae OX=550 GN=rpsM PE=3 SV=1; 30S ribosomal protein S13 OS=Enterobacter cloacae subsp. cloacae (strain ATCC 13047 / DSM 30054 / NBRC 13535 / NCTC 10005 / WDCM 00083 / NCDC 279-56) OX=716541 GN=ECL_04675 PE=3 SV=1	2	3	3	0.4389	0	1	1	1	1075.91	1075.91	3225.73	3225.72	1.41	0.00152	0/0	0	0	30082.6	CID (Collision Induced Dissociation)	MS2	14.0157	20.48	120.736	12320	12320	12319	mcarrera_O1301_280.RAW	F10		26060	4.58	1	32879652	120.95
High	Sequest HT	Sequest HT (A2)	A	2	Unambiguous	AILAAAGIAEDVKISELSEGQIDTLRDEVAK	AILAAAGIAEDVKISELSEGQIDTLRDEVAK		3	A0A427KEW8	30S ribosomal protein S13 OS=Enterobacter cloacae OX=550 GN=rpsM PE=3 SV=1	rpsM	A0A8F9HBZ9; A0A427KEW8; A0A0H3CSG6	30S ribosomal protein S13 OS=Escherichia sp. TM-G17TGC OX=2860337 GN=rpsM PE=3 SV=1; 30S ribosomal protein S13 OS=Enterobacter cloacae OX=550 GN=rpsM PE=3 SV=1; 30S ribosomal protein S13 OS=Enterobacter cloacae subsp. cloacae (strain ATCC 13047 / DSM 30054 / NBRC 13535 / NCTC 10005 / WDCM 00083 / NCDC 279-56) OX=716541 GN=ECL_04675 PE=3 SV=1	2	3	3	0.4464	0	1	1	1	1075.91	1075.91	3225.72	3225.72	0.83	0.00089	0/0	0	0	44512.7	CID (Collision Induced Dissociation)	MS2	10.4872	100	121.202	12422	12422	12418	mcarrera_O1301_280.RAW	F10		26554	4.57	1	32879652	120.95
High	Sequest HT	Sequest HT (A2)	A	2	Unambiguous	IAGINIPDQKHTVIALTAIFGIGK	IAGINIPDQKHTVIALTAIFGIGK		6	A0A0H3FN45	30S ribosomal protein S13 OS=Klebsiella aerogenes (strain ATCC 13048 / DSM 30053 / CCUG 1429 / JCM 1235 / KCTC 2190 / NBRC 13534 / NCIMB 10102 / NCTC 10006 / CDC 819-56) OX=1028307 GN=rpsM PE=3 SV=1	rpsM	A0A0H3FN45; A0A7G8QJY7; A0A3N2DKS8; A0A4R3ZA28; A0A0D8MWQ2; A0A2A2MBX3	30S ribosomal protein S13 OS=Klebsiella aerogenes (strain ATCC 13048 / DSM 30053 / CCUG 1429 / JCM 1235 / KCTC 2190 / NBRC 13534 / NCIMB 10102 / NCTC 10006 / CDC 819-56) OX=1028307 GN=rpsM PE=3 SV=1; 30S ribosomal protein S13 OS=Enterobacter sp. JUb54 OX=2724468 GN=rpsM PE=3 SV=1; 30S ribosomal protein S13 OS=Enterobacter sp. BIGb0359 OX=2485133 GN=rpsM PE=3 SV=1; 30S ribosomal protein S13 OS=Rao…	1	2	2	0.4981	0	1	1	1	1245.73	1245.73	2490.45	2490.44	3.87	0.00482	0/0	0	0	10921.1	CID (Collision Induced Dissociation)	MS2	0	100	116.321	13660	13660	13654	mcarrera_O1301_274.RAW	F7		4837	5.36	1	512376	116.51
High	Sequest HT	Sequest HT (A2)	A	2	Unambiguous	IAGINIPDQKHTVIALTAIFGIGK	IAGINIPDQKHTVIALTAIFGIGK		6	A0A0H3FN45	30S ribosomal protein S13 OS=Klebsiella aerogenes (strain ATCC 13048 / DSM 30053 / CCUG 1429 / JCM 1235 / KCTC 2190 / NBRC 13534 / NCIMB 10102 / NCTC 10006 / CDC 819-56) OX=1028307 GN=rpsM PE=3 SV=1	rpsM	A0A0H3FN45; A0A7G8QJY7; A0A3N2DKS8; A0A4R3ZA28; A0A0D8MWQ2; A0A2A2MBX3	30S ribosomal protein S13 OS=Klebsiella aerogenes (strain ATCC 13048 / DSM 30053 / CCUG 1429 / JCM 1235 / KCTC 2190 / NBRC 13534 / NCIMB 10102 / NCTC 10006 / CDC 819-56) OX=1028307 GN=rpsM PE=3 SV=1; 30S ribosomal protein S13 OS=Enterobacter sp. JUb54 OX=2724468 GN=rpsM PE=3 SV=1; 30S ribosomal protein S13 OS=Enterobacter sp. BIGb0359 OX=2485133 GN=rpsM PE=3 SV=1; 30S ribosomal protein S13 OS=Rao…	1	3	3	0.5236	0	1	1	1	830.82	830.822	2490.44	2490.44	-0.05	-4e-05	0/0	0	0	184796	CID (Collision Induced Dissociation)	MS2	16.5211	100	117.436	13873	13873	13872	mcarrera_O1301_286.RAW	F13		5744	5.52	1	13390255	117.18
High	Sequest HT	Sequest HT (A2)	A	2	Unambiguous	IAGINIPDQKHTVIALTAIFGIGK	IAGINIPDQKHTVIALTAIFGIGK		6	A0A0H3FN45	30S ribosomal protein S13 OS=Klebsiella aerogenes (strain ATCC 13048 / DSM 30053 / CCUG 1429 / JCM 1235 / KCTC 2190 / NBRC 13534 / NCIMB 10102 / NCTC 10006 / CDC 819-56) OX=1028307 GN=rpsM PE=3 SV=1	rpsM	A0A0H3FN45; A0A7G8QJY7; A0A3N2DKS8; A0A4R3ZA28; A0A0D8MWQ2; A0A2A2MBX3	30S ribosomal protein S13 OS=Klebsiella aerogenes (strain ATCC 13048 / DSM 30053 / CCUG 1429 / JCM 1235 / KCTC 2190 / NBRC 13534 / NCIMB 10102 / NCTC 10006 / CDC 819-56) OX=1028307 GN=rpsM PE=3 SV=1; 30S ribosomal protein S13 OS=Enterobacter sp. JUb54 OX=2724468 GN=rpsM PE=3 SV=1; 30S ribosomal protein S13 OS=Enterobacter sp. BIGb0359 OX=2485133 GN=rpsM PE=3 SV=1; 30S ribosomal protein S13 OS=Rao…	1	2	2	0.5	0	1	1	1	1245.72	1245.73	2490.44	2490.44	-1.36	-0.0017	0/0	0	0	18138.7	CID (Collision Induced Dissociation)	MS2	0	100	117.088	13832	13832	13830	mcarrera_O1301_286.RAW	F13		6366	4.96	1	486212	117.18
High	Sequest HT	Sequest HT (A2)	A	2	Unambiguous	IAGINIPDQKHTVIALTAIFGIGKTR	IAGINIPDQKHTVIALTAIFGIGKTR		6	A0A0H3FN45	30S ribosomal protein S13 OS=Klebsiella aerogenes (strain ATCC 13048 / DSM 30053 / CCUG 1429 / JCM 1235 / KCTC 2190 / NBRC 13534 / NCIMB 10102 / NCTC 10006 / CDC 819-56) OX=1028307 GN=rpsM PE=3 SV=1	rpsM	A0A0H3FN45; A0A7G8QJY7; A0A3N2DKS8; A0A4R3ZA28; A0A0D8MWQ2; A0A2A2MBX3	30S ribosomal protein S13 OS=Klebsiella aerogenes (strain ATCC 13048 / DSM 30053 / CCUG 1429 / JCM 1235 / KCTC 2190 / NBRC 13534 / NCIMB 10102 / NCTC 10006 / CDC 819-56) OX=1028307 GN=rpsM PE=3 SV=1; 30S ribosomal protein S13 OS=Enterobacter sp. JUb54 OX=2724468 GN=rpsM PE=3 SV=1; 30S ribosomal protein S13 OS=Enterobacter sp. BIGb0359 OX=2485133 GN=rpsM PE=3 SV=1; 30S ribosomal protein S13 OS=Rao…	2	3	3	0.4861	0	1	1	1	916.539	916.541	2747.6	2747.59	3.42	0.00313	0/0	0	0	72151.7	CID (Collision Induced Dissociation)	MS2	16.0214	100	112.698	13362	13362	13359	mcarrera_O1301_286.RAW	F13		4090	4.32	1	1.43605e+06	112.73
High	Sequest HT	Sequest HT (A2)	A	2	Unambiguous	IAGINIPDQKHTVIALTAIFGIGK	IAGINIPDQKHTVIALTAIFGIGK		6	A0A0H3FN45	30S ribosomal protein S13 OS=Klebsiella aerogenes (strain ATCC 13048 / DSM 30053 / CCUG 1429 / JCM 1235 / KCTC 2190 / NBRC 13534 / NCIMB 10102 / NCTC 10006 / CDC 819-56) OX=1028307 GN=rpsM PE=3 SV=1	rpsM	A0A0H3FN45; A0A7G8QJY7; A0A3N2DKS8; A0A4R3ZA28; A0A0D8MWQ2; A0A2A2MBX3	30S ribosomal protein S13 OS=Klebsiella aerogenes (strain ATCC 13048 / DSM 30053 / CCUG 1429 / JCM 1235 / KCTC 2190 / NBRC 13534 / NCIMB 10102 / NCTC 10006 / CDC 819-56) OX=1028307 GN=rpsM PE=3 SV=1; 30S ribosomal protein S13 OS=Enterobacter sp. JUb54 OX=2724468 GN=rpsM PE=3 SV=1; 30S ribosomal protein S13 OS=Enterobacter sp. BIGb0359 OX=2485133 GN=rpsM PE=3 SV=1; 30S ribosomal protein S13 OS=Rao…	1	3	3	0.4094	0	1	1	1	830.82	830.823	2490.45	2490.44	1.07	0.00088	0/0	0	0	23178.4	CID (Collision Induced Dissociation)	MS2	44.6976	100	116.843	13803	13803	13801	mcarrera_O1301_286.RAW	F13		5583	4.03	1	13390255	117.18
High	Sequest HT	Sequest HT (A2)	A	2	Unambiguous	ISELSEEQIDSLR	ISELSEEQIDSLR		2	A0A0H3FN45	30S ribosomal protein S13 OS=Klebsiella aerogenes (strain ATCC 13048 / DSM 30053 / CCUG 1429 / JCM 1235 / KCTC 2190 / NBRC 13534 / NCIMB 10102 / NCTC 10006 / CDC 819-56) OX=1028307 GN=rpsM PE=3 SV=1	rpsM	A0A0H3FN45; A0A5R9LFE2	30S ribosomal protein S13 OS=Klebsiella aerogenes (strain ATCC 13048 / DSM 30053 / CCUG 1429 / JCM 1235 / KCTC 2190 / NBRC 13534 / NCIMB 10102 / NCTC 10006 / CDC 819-56) OX=1028307 GN=rpsM PE=3 SV=1; 30S ribosomal protein S13 OS=Klebsiella indica OX=2582917 GN=rpsM PE=3 SV=1	0	2	2	0.3573	0	1	1	1	759.885	759.886	1518.76	1518.76	-0.7	-0.00053	0/0	0	0	351538	CID (Collision Induced Dissociation)	MS2	56.6764	33.511	73.5087	7100	7100	7097	mcarrera_O1301_274.RAW	F7		27394	4.59	1	19716336	73.64
High	Sequest HT	Sequest HT (A2)	A	2	Unambiguous	ISELSEEQIESLREAVGK	ISELSEEQIESLREAVGK		4	A0A0G3S6M0	30S ribosomal protein S13 OS=Klebsiella oxytoca OX=571 GN=rpsM PE=3 SV=1	rpsM	A0A0G3S6M0; A0A318FKN6; A0A4R3ZA28; A0A0D8MWQ2	30S ribosomal protein S13 OS=Klebsiella oxytoca OX=571 GN=rpsM PE=3 SV=1; 30S ribosomal protein S13 OS=Klebsiella oxytoca OX=571 GN=rpsM PE=3 SV=1; 30S ribosomal protein S13 OS=Raoultella sp. BIGb0138 OX=2485115 GN=rpsM PE=3 SV=1; 30S ribosomal protein S13 OS=Raoultella planticola OX=575 GN=rpsM PE=3 SV=1	1	2	2	0.3004	0	1	1	1	1009.02	1009.02	2017.04	2017.04	-2.34	-0.00236	0/0	0	0	80072.8	CID (Collision Induced Dissociation)	MS2	0	75.847	85.1115	9332	9332	9326	mcarrera_O1301_264.RAW	F2		36071	5.46	1	2.11127e+06	85.26
High	Sequest HT	Sequest HT (A2)	A	2	Unambiguous	ISELSEEQIESLR	ISELSEEQIESLR		4	A0A0G3S6M0	30S ribosomal protein S13 OS=Klebsiella oxytoca OX=571 GN=rpsM PE=3 SV=1	rpsM	A0A0G3S6M0; A0A318FKN6; A0A4R3ZA28; A0A0D8MWQ2	30S ribosomal protein S13 OS=Klebsiella oxytoca OX=571 GN=rpsM PE=3 SV=1; 30S ribosomal protein S13 OS=Klebsiella oxytoca OX=571 GN=rpsM PE=3 SV=1; 30S ribosomal protein S13 OS=Raoultella sp. BIGb0138 OX=2485115 GN=rpsM PE=3 SV=1; 30S ribosomal protein S13 OS=Raoultella planticola OX=575 GN=rpsM PE=3 SV=1	0	2	2	0.1048	0	1	1	1	766.892	766.892	1532.78	1532.78	-1.76	-0.00135	0/0	0	0	158643	CID (Collision Induced Dissociation)	MS2	36.2313	53.144	75.3625	7569	7569	7568	mcarrera_O1301_264.RAW	F2		30452	3.34	1	8848287	75.5
High	Sequest HT	Sequest HT (A2)	A	2	Unambiguous	ISELSEEQIESLREAVGK	ISELSEEQIESLREAVGK		4	A0A0G3S6M0	30S ribosomal protein S13 OS=Klebsiella oxytoca OX=571 GN=rpsM PE=3 SV=1	rpsM	A0A0G3S6M0; A0A318FKN6; A0A4R3ZA28; A0A0D8MWQ2	30S ribosomal protein S13 OS=Klebsiella oxytoca OX=571 GN=rpsM PE=3 SV=1; 30S ribosomal protein S13 OS=Klebsiella oxytoca OX=571 GN=rpsM PE=3 SV=1; 30S ribosomal protein S13 OS=Raoultella sp. BIGb0138 OX=2485115 GN=rpsM PE=3 SV=1; 30S ribosomal protein S13 OS=Raoultella planticola OX=575 GN=rpsM PE=3 SV=1	1	2	2	0.3268	0	1	1	1	1009.03	1009.02	2017.04	2017.04	-0.92	-0.00093	0/0	0	0	92217.5	CID (Collision Induced Dissociation)	MS2	0	100	85.2895	8723	8723	8720	mcarrera_O1301_268.RAW	F4		36380	5.6	1	1.11472e+06	85.31
High	Sequest HT	Sequest HT (A2)	A	2	Unambiguous	ATGIAEDVKISELSEEQIDQLRDEVAK	ATGIAEDVKISELSEEQIDQLRDEVAK		1	M1S465	30S ribosomal protein S13 OS=Morganella morganii subsp. morganii KT OX=1124991 GN=rpsM PE=3 SV=1	rpsM	M1S465	30S ribosomal protein S13 OS=Morganella morganii subsp. morganii KT OX=1124991 GN=rpsM PE=3 SV=1	2	3	3	0.2776	0	1	1	1	996.179	996.181	2986.52	2986.52	0.46	0.00045	0/0	0	0	271912	CID (Collision Induced Dissociation)	MS2	20.3883	32.389	112.743	11330	11330	11328	mcarrera_O1301_262.RAW	F1		39248	6.16	1	14545025	112.84
High	Sequest HT	Sequest HT (A2)	A	2	Unambiguous	IAGINIPDHKHAVIALTAIFGIGLTR	IAGINIPDHKHAVIALTAIFGIGLTR		1	M1S465	30S ribosomal protein S13 OS=Morganella morganii subsp. morganii KT OX=1124991 GN=rpsM PE=3 SV=1	rpsM	M1S465	30S ribosomal protein S13 OS=Morganella morganii subsp. morganii KT OX=1124991 GN=rpsM PE=3 SV=1	1	2	2	0.5944	0	1	1	1	1356.29	1356.3	2711.58	2711.57	1.89	0.00256	0/0	0	0	15117.2	CID (Collision Induced Dissociation)	MS2	0	100	119.478	13407	13407	13404	mcarrera_O1301_262.RAW	F1		4621	5.35	1	856273	119.51
High	Sequest HT	Sequest HT (A2)	A	2	Unambiguous	IAGINIPDHKHAVIALTAIFGIGLTR	IAGINIPDHKHAVIALTAIFGIGLTR		1	M1S465	30S ribosomal protein S13 OS=Morganella morganii subsp. morganii KT OX=1124991 GN=rpsM PE=3 SV=1	rpsM	M1S465	30S ribosomal protein S13 OS=Morganella morganii subsp. morganii KT OX=1124991 GN=rpsM PE=3 SV=1	1	2	2	0.5806	0	1	1	1	1356.29	1356.29	2711.56	2711.57	-3.01	-0.00407	0/0	0	0	22553.6	CID (Collision Induced Dissociation)	MS2	22.1457	16.631	120.09	13298	13298	13296	mcarrera_O1301_270.RAW	F5		5923	4.84	1	1.68601e+06	120.12
High	Sequest HT	Sequest HT (A2)	A	2	Unambiguous	ATGIAEDVKISELSEEQIDQLRDEVAK	ATGIAEDVKISELSEEQIDQLRDEVAK		1	M1S465	30S ribosomal protein S13 OS=Morganella morganii subsp. morganii KT OX=1124991 GN=rpsM PE=3 SV=1	rpsM	M1S465	30S ribosomal protein S13 OS=Morganella morganii subsp. morganii KT OX=1124991 GN=rpsM PE=3 SV=1	2	3	3	0.2506	0	1	1	1	996.177	996.178	2986.52	2986.52	-1.87	-0.00186	0/0	0	0	1498350	CID (Collision Induced Dissociation)	MS2	3.81479	4.595	103.558	11199	11199	11198	mcarrera_O1301_270.RAW	F5		39460	4.23	1	30564230	103.86
High	Sequest HT	Sequest HT (A2)	A	2	Unambiguous	ATGIAEDVKISELSEEQIDQLRDEVAK	ATGIAEDVKISELSEEQIDQLRDEVAK		1	M1S465	30S ribosomal protein S13 OS=Morganella morganii subsp. morganii KT OX=1124991 GN=rpsM PE=3 SV=1	rpsM	M1S465	30S ribosomal protein S13 OS=Morganella morganii subsp. morganii KT OX=1124991 GN=rpsM PE=3 SV=1	2	4	4	0.3821	0	1	1	1	747.387	747.389	2986.53	2986.52	2.2	0.00164	0/0	0	0	1.27213e+06	CID (Collision Induced Dissociation)	MS2	16.6326	14.692	103.684	11209	11209	11208	mcarrera_O1301_270.RAW	F5		39127	4.03	1	77897256	103.87
High	Sequest HT	Sequest HT (A2)	A	2	Unambiguous	HAVIALTAIFGIGLTR	HAVIALTAIFGIGLTR		1	M1S465	30S ribosomal protein S13 OS=Morganella morganii subsp. morganii KT OX=1124991 GN=rpsM PE=3 SV=1	rpsM	M1S465	30S ribosomal protein S13 OS=Morganella morganii subsp. morganii KT OX=1124991 GN=rpsM PE=3 SV=1	0	2	2	0.5379	0	1	1	1	826.995	826.997	1652.98	1652.98	-1.39	-0.00115	0/0	0	0	148454	CID (Collision Induced Dissociation)	MS2	83.9886	39.348	119.632	13189	13189	13188	mcarrera_O1301_270.RAW	F5		6811	3.83	1	4.08566e+06	119.57
High	Sequest HT	Sequest HT (A2)	A	2	Selected	ISELSEEQIDQLRDEVAK	ISELSEEQIDQLRDEVAK		3	M1S465	30S ribosomal protein S13 OS=Morganella morganii subsp. morganii KT OX=1124991 GN=rpsM PE=3 SV=1	rpsM	A0A1B8HKP1; M1S465; A0A3D3HNI7	30S ribosomal protein S13 OS=Morganella psychrotolerans OX=368603 GN=rpsM PE=3 SV=1; 30S ribosomal protein S13 OS=Morganella morganii subsp. morganii KT OX=1124991 GN=rpsM PE=3 SV=1; 30S ribosomal protein S13 OS=Morganella sp. OX=1912315 GN=rpsM PE=3 SV=1	1	2	2	0	0	1	1	1	1051.53	1051.53	2102.06	2102.06	-1.27	-0.00133	0/0	0	0	133050	CID (Collision Induced Dissociation)	MS2	0	100	86.4156	9000	9000	8997	mcarrera_O1301_270.RAW	F5		34915	6.3	1	3.08912e+06	86.53
High	Sequest HT	Sequest HT (A2)	A	2	Unambiguous	ISELSEEQIDQLRDEVAKYVVEGDLR	ISELSEEQIDQLRDEVAKYVVEGDLR		3	M1S465	30S ribosomal protein S13 OS=Morganella morganii subsp. morganii KT OX=1124991 GN=rpsM PE=3 SV=1	rpsM	A0A1B8HKP1; M1S465; A0A3D3HNI7	30S ribosomal protein S13 OS=Morganella psychrotolerans OX=368603 GN=rpsM PE=3 SV=1; 30S ribosomal protein S13 OS=Morganella morganii subsp. morganii KT OX=1124991 GN=rpsM PE=3 SV=1; 30S ribosomal protein S13 OS=Morganella sp. OX=1912315 GN=rpsM PE=3 SV=1	2	3	3	0.3816	0	1	1	1	1011.86	1011.86	3033.58	3033.54	12.94	0.01308	0/0	0	0	244576	CID (Collision Induced Dissociation)	MS2	14.3269	30.045	118.262	13282	13282	13280	mcarrera_O1301_276.RAW	F8		36450	5.66	1	4900650	118.28
High	Sequest HT	Sequest HT (A2)	A	2	Unambiguous	ISELSEEQIDQLRDEVAKYVVEGDLR	ISELSEEQIDQLRDEVAKYVVEGDLR		3	M1S465	30S ribosomal protein S13 OS=Morganella morganii subsp. morganii KT OX=1124991 GN=rpsM PE=3 SV=1	rpsM	A0A1B8HKP1; M1S465; A0A3D3HNI7	30S ribosomal protein S13 OS=Morganella psychrotolerans OX=368603 GN=rpsM PE=3 SV=1; 30S ribosomal protein S13 OS=Morganella morganii subsp. morganii KT OX=1124991 GN=rpsM PE=3 SV=1; 30S ribosomal protein S13 OS=Morganella sp. OX=1912315 GN=rpsM PE=3 SV=1	2	3	3	0.3509	0	1	1	1	1011.87	1011.87	3033.58	3033.54	15.23	0.0154	0/0	0	0	27067.1	CID (Collision Induced Dissociation)	MS2	0	19.996	109.536	12767	12767	12765	mcarrera_O1301_288.RAW	F14		35382	5.5	1	2540111	109.35
High	Sequest HT	Sequest HT (A2)	A	2	Selected	ISELSEEQIDQLRDEVAK	ISELSEEQIDQLRDEVAK		3	M1S465	30S ribosomal protein S13 OS=Morganella morganii subsp. morganii KT OX=1124991 GN=rpsM PE=3 SV=1	rpsM	A0A1B8HKP1; M1S465; A0A3D3HNI7	30S ribosomal protein S13 OS=Morganella psychrotolerans OX=368603 GN=rpsM PE=3 SV=1; 30S ribosomal protein S13 OS=Morganella morganii subsp. morganii KT OX=1124991 GN=rpsM PE=3 SV=1; 30S ribosomal protein S13 OS=Morganella sp. OX=1912315 GN=rpsM PE=3 SV=1	1	2	2	0	0	1	1	1	1051.55	1051.55	2102.1	2102.06	17.52	0.01841	0/0	0	0	48731.7	CID (Collision Induced Dissociation)	MS2	0	100	81.0562	8228	8228	8222	mcarrera_O1301_288.RAW	F14		36456	5.22	1	5.73452e+06	81.19
High	Sequest HT	Sequest HT (A2)	A	2	Unambiguous	SQAICVAAGIAENVK	SQAIC[160.03]VAAGIAENVK	C5(Carbamidomethyl)	2	A0A8I1BT39	30S ribosomal protein S13 OS=Proteus hauseri OX=183417 GN=rpsM PE=3 SV=1	rpsM	A0A8I1BT39; A0A6M8RG79	30S ribosomal protein S13 OS=Proteus hauseri OX=183417 GN=rpsM PE=3 SV=1; 30S ribosomal protein S13 OS=Proteus vulgaris OX=585 GN=rpsM PE=3 SV=1	0	2	2	0.4179	0	1	1	1	765.9	765.9	1530.79	1530.79	-0.93	-0.00071	0/0	0	0	788763	CID (Collision Induced Dissociation)	MS2	23.4305	20.58	77.9287	8165	8165	8162	mcarrera_O1301_276.RAW	F8		31262	4.02	1	15181721	77.97
High	Sequest HT	Sequest HT (A2)	A	2	Unambiguous	SQAICVAAGIAENVK	SQAIC[160.03]VAAGIAENVK	C5(Carbamidomethyl)	2	A0A8I1BT39	30S ribosomal protein S13 OS=Proteus hauseri OX=183417 GN=rpsM PE=3 SV=1	rpsM	A0A8I1BT39; A0A6M8RG79	30S ribosomal protein S13 OS=Proteus hauseri OX=183417 GN=rpsM PE=3 SV=1; 30S ribosomal protein S13 OS=Proteus vulgaris OX=585 GN=rpsM PE=3 SV=1	0	2	2	0.4852	0	1	1	1	765.902	765.902	1530.8	1530.79	1.03	0.00079	0/0	0	0	509378	CID (Collision Induced Dissociation)	MS2	7.10508	31.996	78.435	7752	7752	7746	mcarrera_O1301_288.RAW	F14		31178	4.72	1	16422722	78.5
High	Sequest HT	Sequest HT (A2)	A	2	Unambiguous	HTVIALTSIYGIGK	HTVIALTSIYGIGK		6	A0A8I1BT39; A0A1Z1SQG4	30S ribosomal protein S13 OS=Proteus hauseri OX=183417 GN=rpsM PE=3 SV=1 30S ribosomal protein S13 OS=Proteus mirabilis OX=584 GN=rpsM PE=3 SV=1	rpsM	K8VZA8; A0A8I1BT39; A0A1Z1SQG4; A0A443ID59; A0A198FR51; A0A6M8RG79	30S ribosomal protein S13 OS=Providencia burhodogranariea DSM 19968 OX=1141662 GN=rpsM PE=3 SV=1; 30S ribosomal protein S13 OS=Proteus hauseri OX=183417 GN=rpsM PE=3 SV=1; 30S ribosomal protein S13 OS=Proteus mirabilis OX=584 GN=rpsM PE=3 SV=1; 30S ribosomal protein S13 OS=[Pantoea] beijingensis OX=1324864 GN=rpsM PE=3 SV=1; 30S ribosomal protein S13 OS=Proteus myxofaciens ATCC 19692 OX=1354337 G…	0	2	2	0.5248	0	1	1	1	736.931	736.928	1472.85	1472.85	5.05	0.00372	0/0	0	0	166117	CID (Collision Induced Dissociation)	MS2	46.3048	56.287	100.84	8713	8713	8710	mcarrera_O1301_266.RAW	F3		12955	3.83	2	7256966	100.79
High	Sequest HT	Sequest HT (A2)	A	2	Unambiguous	IAGINIPDHKHTVIALTSIYGIGK	IAGINIPDHKHTVIALTSIYGIGK		4	A0A8I1BT39; A0A1Z1SQG4	30S ribosomal protein S13 OS=Proteus hauseri OX=183417 GN=rpsM PE=3 SV=1 30S ribosomal protein S13 OS=Proteus mirabilis OX=584 GN=rpsM PE=3 SV=1	rpsM	K8VZA8; A0A8I1BT39; A0A1Z1SQG4; A0A198FR51	30S ribosomal protein S13 OS=Providencia burhodogranariea DSM 19968 OX=1141662 GN=rpsM PE=3 SV=1; 30S ribosomal protein S13 OS=Proteus hauseri OX=183417 GN=rpsM PE=3 SV=1; 30S ribosomal protein S13 OS=Proteus mirabilis OX=584 GN=rpsM PE=3 SV=1; 30S ribosomal protein S13 OS=Proteus myxofaciens ATCC 19692 OX=1354337 GN=rpsM PE=3 SV=1	1	2	2	0.5208	0	1	1	1	1266.22	1266.22	2531.44	2531.43	0.67	0.00085	0/0	0	0	101441	CID (Collision Induced Dissociation)	MS2	15.2412	100	92.2389	10586	10586	10582	mcarrera_O1301_276.RAW	F8		10165	3.84	2	433369	92.25
High	Sequest HT	Sequest HT (A2)	A	2	Unambiguous	IAGINIPDHKHTVIALTSIYGIGK	IAGINIPDHKHTVIALTSIYGIGK		4	A0A8I1BT39; A0A1Z1SQG4	30S ribosomal protein S13 OS=Proteus hauseri OX=183417 GN=rpsM PE=3 SV=1 30S ribosomal protein S13 OS=Proteus mirabilis OX=584 GN=rpsM PE=3 SV=1	rpsM	K8VZA8; A0A8I1BT39; A0A1Z1SQG4; A0A198FR51	30S ribosomal protein S13 OS=Providencia burhodogranariea DSM 19968 OX=1141662 GN=rpsM PE=3 SV=1; 30S ribosomal protein S13 OS=Proteus hauseri OX=183417 GN=rpsM PE=3 SV=1; 30S ribosomal protein S13 OS=Proteus mirabilis OX=584 GN=rpsM PE=3 SV=1; 30S ribosomal protein S13 OS=Proteus myxofaciens ATCC 19692 OX=1354337 GN=rpsM PE=3 SV=1	1	2	2	0.5024	0	1	1	1	1266.21	1266.21	2531.42	2531.43	-5.32	-0.00673	0/0	0	0	37753.5	CID (Collision Induced Dissociation)	MS2	8.3602	100	111.609	10077	10077	10074	mcarrera_O1301_282.RAW	F11		13185	4.24	2	2.43642e+06	111.75
High	Sequest HT	Sequest HT (A2)	A	2	Unambiguous	IAGINIPDHKHTVIALTSIYGIGK	IAGINIPDHKHTVIALTSIYGIGK		4	A0A8I1BT39; A0A1Z1SQG4	30S ribosomal protein S13 OS=Proteus hauseri OX=183417 GN=rpsM PE=3 SV=1 30S ribosomal protein S13 OS=Proteus mirabilis OX=584 GN=rpsM PE=3 SV=1	rpsM	K8VZA8; A0A8I1BT39; A0A1Z1SQG4; A0A198FR51	30S ribosomal protein S13 OS=Providencia burhodogranariea DSM 19968 OX=1141662 GN=rpsM PE=3 SV=1; 30S ribosomal protein S13 OS=Proteus hauseri OX=183417 GN=rpsM PE=3 SV=1; 30S ribosomal protein S13 OS=Proteus mirabilis OX=584 GN=rpsM PE=3 SV=1; 30S ribosomal protein S13 OS=Proteus myxofaciens ATCC 19692 OX=1354337 GN=rpsM PE=3 SV=1	1	3	3	0.3932	0	1	1	1	844.482	844.482	2531.43	2531.43	-1.13	-0.00095	0/0	0	0	409546	CID (Collision Induced Dissociation)	MS2	20.4413	93.131	111.396	10049	10049	10046	mcarrera_O1301_282.RAW	F11		10988	4.12	2	28114830	111.68
High	Sequest HT	Sequest HT (A2)	A	2	Unambiguous	HTVIALTSIYGIGK	HTVIALTSIYGIGK		6	A0A8I1BT39; A0A1Z1SQG4	30S ribosomal protein S13 OS=Proteus hauseri OX=183417 GN=rpsM PE=3 SV=1 30S ribosomal protein S13 OS=Proteus mirabilis OX=584 GN=rpsM PE=3 SV=1	rpsM	K8VZA8; A0A8I1BT39; A0A1Z1SQG4; A0A443ID59; A0A198FR51; A0A6M8RG79	30S ribosomal protein S13 OS=Providencia burhodogranariea DSM 19968 OX=1141662 GN=rpsM PE=3 SV=1; 30S ribosomal protein S13 OS=Proteus hauseri OX=183417 GN=rpsM PE=3 SV=1; 30S ribosomal protein S13 OS=Proteus mirabilis OX=584 GN=rpsM PE=3 SV=1; 30S ribosomal protein S13 OS=[Pantoea] beijingensis OX=1324864 GN=rpsM PE=3 SV=1; 30S ribosomal protein S13 OS=Proteus myxofaciens ATCC 19692 OX=1354337 G…	0	2	2	0.5747	0	1	1	1	736.926	736.927	1472.84	1472.85	-1.89	-0.00139	0/0	0	0	380653	CID (Collision Induced Dissociation)	MS2	15.4001	14.859	85.3077	8816	8816	8815	mcarrera_O1301_282.RAW	F11		16327	3.88	2	12485318	85.45
High	Sequest HT	Sequest HT (A2)	A	2	Unambiguous	IAGINIPDHKHTVIALTSIYGIGKTR	IAGINIPDHKHTVIALTSIYGIGKTR		4	A0A8I1BT39; A0A1Z1SQG4	30S ribosomal protein S13 OS=Proteus hauseri OX=183417 GN=rpsM PE=3 SV=1 30S ribosomal protein S13 OS=Proteus mirabilis OX=584 GN=rpsM PE=3 SV=1	rpsM	K8VZA8; A0A8I1BT39; A0A1Z1SQG4; A0A198FR51	30S ribosomal protein S13 OS=Providencia burhodogranariea DSM 19968 OX=1141662 GN=rpsM PE=3 SV=1; 30S ribosomal protein S13 OS=Proteus hauseri OX=183417 GN=rpsM PE=3 SV=1; 30S ribosomal protein S13 OS=Proteus mirabilis OX=584 GN=rpsM PE=3 SV=1; 30S ribosomal protein S13 OS=Proteus myxofaciens ATCC 19692 OX=1354337 GN=rpsM PE=3 SV=1	2	3	3	0.4232	0	1	1	1	930.204	930.205	2788.6	2788.58	4.59	0.00427	0/0	0	0	43632.9	CID (Collision Induced Dissociation)	MS2	34.5523	31.474	90.6487	9954	9954	9948	mcarrera_O1301_288.RAW	F14		6868	4.56	2	8848513	90.17
High	Sequest HT	Sequest HT (A2)	A	2	Unambiguous	IAGINIPDHKHTVIALTSIYGIGK	IAGINIPDHKHTVIALTSIYGIGK		4	A0A8I1BT39; A0A1Z1SQG4	30S ribosomal protein S13 OS=Proteus hauseri OX=183417 GN=rpsM PE=3 SV=1 30S ribosomal protein S13 OS=Proteus mirabilis OX=584 GN=rpsM PE=3 SV=1	rpsM	K8VZA8; A0A8I1BT39; A0A1Z1SQG4; A0A198FR51	30S ribosomal protein S13 OS=Providencia burhodogranariea DSM 19968 OX=1141662 GN=rpsM PE=3 SV=1; 30S ribosomal protein S13 OS=Proteus hauseri OX=183417 GN=rpsM PE=3 SV=1; 30S ribosomal protein S13 OS=Proteus mirabilis OX=584 GN=rpsM PE=3 SV=1; 30S ribosomal protein S13 OS=Proteus myxofaciens ATCC 19692 OX=1354337 GN=rpsM PE=3 SV=1	1	2	2	0.5236	0	1	1	1	1266.22	1266.22	2531.43	2531.43	-3.67	-0.00464	0/0	0	0	125283	CID (Collision Induced Dissociation)	MS2	21.1963	77.963	93.3555	10371	10371	10367	mcarrera_O1301_288.RAW	F14		12192	4.45	2	3.06538e+06	93.46
High	Sequest HT	Sequest HT (A2)	A	2	Unambiguous	HTVIALTSIYGIGK	HTVIALTSIYGIGK		6	A0A8I1BT39; A0A1Z1SQG4	30S ribosomal protein S13 OS=Proteus hauseri OX=183417 GN=rpsM PE=3 SV=1 30S ribosomal protein S13 OS=Proteus mirabilis OX=584 GN=rpsM PE=3 SV=1	rpsM	K8VZA8; A0A8I1BT39; A0A1Z1SQG4; A0A443ID59; A0A198FR51; A0A6M8RG79	30S ribosomal protein S13 OS=Providencia burhodogranariea DSM 19968 OX=1141662 GN=rpsM PE=3 SV=1; 30S ribosomal protein S13 OS=Proteus hauseri OX=183417 GN=rpsM PE=3 SV=1; 30S ribosomal protein S13 OS=Proteus mirabilis OX=584 GN=rpsM PE=3 SV=1; 30S ribosomal protein S13 OS=[Pantoea] beijingensis OX=1324864 GN=rpsM PE=3 SV=1; 30S ribosomal protein S13 OS=Proteus myxofaciens ATCC 19692 OX=1354337 G…	0	2	2	0.5313	0	1	1	1	736.927	736.928	1472.85	1472.85	-0.48	-0.00036	0/0	0	0	155502	CID (Collision Induced Dissociation)	MS2	20.4985	53.625	85.1854	9011	9011	9009	mcarrera_O1301_288.RAW	F14		15940	3.99	2	21488070	84.94
High	Sequest HT	Sequest HT (A2)	A	2	Unambiguous	IAGINIPDHKHTVIALTSIYGIGK	IAGINIPDHKHTVIALTSIYGIGK		4	A0A8I1BT39; A0A1Z1SQG4	30S ribosomal protein S13 OS=Proteus hauseri OX=183417 GN=rpsM PE=3 SV=1 30S ribosomal protein S13 OS=Proteus mirabilis OX=584 GN=rpsM PE=3 SV=1	rpsM	K8VZA8; A0A8I1BT39; A0A1Z1SQG4; A0A198FR51	30S ribosomal protein S13 OS=Providencia burhodogranariea DSM 19968 OX=1141662 GN=rpsM PE=3 SV=1; 30S ribosomal protein S13 OS=Proteus hauseri OX=183417 GN=rpsM PE=3 SV=1; 30S ribosomal protein S13 OS=Proteus mirabilis OX=584 GN=rpsM PE=3 SV=1; 30S ribosomal protein S13 OS=Proteus myxofaciens ATCC 19692 OX=1354337 GN=rpsM PE=3 SV=1	1	3	3	0.4327	0	1	1	1	844.483	844.483	2531.43	2531.43	0.1	9e-05	0/0	0	0	2415042	CID (Collision Induced Dissociation)	MS2	3.10954	5.058	93.4852	10390	10390	10388	mcarrera_O1301_288.RAW	F14		10409	3.79	2	76435328	93.45
High	Sequest HT	Sequest HT (A2)	A	2	Unambiguous	HTVIALTSIYGIGK	HTVIALTSIYGIGK		6	A0A8I1BT39; A0A1Z1SQG4	30S ribosomal protein S13 OS=Proteus hauseri OX=183417 GN=rpsM PE=3 SV=1 30S ribosomal protein S13 OS=Proteus mirabilis OX=584 GN=rpsM PE=3 SV=1	rpsM	K8VZA8; A0A8I1BT39; A0A1Z1SQG4; A0A443ID59; A0A198FR51; A0A6M8RG79	30S ribosomal protein S13 OS=Providencia burhodogranariea DSM 19968 OX=1141662 GN=rpsM PE=3 SV=1; 30S ribosomal protein S13 OS=Proteus hauseri OX=183417 GN=rpsM PE=3 SV=1; 30S ribosomal protein S13 OS=Proteus mirabilis OX=584 GN=rpsM PE=3 SV=1; 30S ribosomal protein S13 OS=[Pantoea] beijingensis OX=1324864 GN=rpsM PE=3 SV=1; 30S ribosomal protein S13 OS=Proteus myxofaciens ATCC 19692 OX=1354337 G…	0	2	2	0.5014	0	1	1	1	736.927	736.929	1472.85	1472.85	0.32	0.00024	0/0	0	0	167868	CID (Collision Induced Dissociation)	MS2	32.3079	74.718	84.6929	8916	8916	8913	mcarrera_O1301_288.RAW	F14		14703	3.67	2	21488070	84.94
High	Sequest HT	Sequest HT (A2)	A	2	Selected	ISELSEEQIDKLRDEVAK	ISELSEEQIDKLRDEVAK		10	A0A8I1BT39; A0A1Z1SQG4	30S ribosomal protein S13 OS=Proteus hauseri OX=183417 GN=rpsM PE=3 SV=1 30S ribosomal protein S13 OS=Proteus mirabilis OX=584 GN=rpsM PE=3 SV=1	rpsM	A0A4D7J114; K8VZA8; A0A1B8SN07; A0A8I1BT39; A0A1Z1SQG4; A0A8E3YLW0; A0A2A2MBX3; A0A198FR51; A0A356D6R8; A0A6M8RG79	30S ribosomal protein S13 OS=Providencia heimbachae OX=333962 GN=rpsM PE=3 SV=1; 30S ribosomal protein S13 OS=Providencia burhodogranariea DSM 19968 OX=1141662 GN=rpsM PE=3 SV=1; 30S ribosomal protein S13 OS=Providencia rettgeri OX=587 GN=rpsM PE=3 SV=1; 30S ribosomal protein S13 OS=Proteus hauseri OX=183417 GN=rpsM PE=3 SV=1; 30S ribosomal protein S13 OS=Proteus mirabilis OX=584 GN=rpsM PE=3 SV=…	2	2	2	0	0	1	1	1	1051.53	1051.53	2102.06	2102.1	-18.44	-0.01939	0/0	0	0	63902.5	CID (Collision Induced Dissociation)	MS2	0	84.425	85.3585	9220	9220	9215	mcarrera_O1301_262.RAW	F1		34930	6.42	2	2.78218e+06	85.47
High	Sequest HT	Sequest HT (A2)	A	2	Selected	ISELSEEQIDKLRDEVAK	ISELSEEQIDKLRDEVAK		10	A0A8I1BT39; A0A1Z1SQG4	30S ribosomal protein S13 OS=Proteus hauseri OX=183417 GN=rpsM PE=3 SV=1 30S ribosomal protein S13 OS=Proteus mirabilis OX=584 GN=rpsM PE=3 SV=1	rpsM	A0A4D7J114; K8VZA8; A0A1B8SN07; A0A8I1BT39; A0A1Z1SQG4; A0A8E3YLW0; A0A2A2MBX3; A0A198FR51; A0A356D6R8; A0A6M8RG79	30S ribosomal protein S13 OS=Providencia heimbachae OX=333962 GN=rpsM PE=3 SV=1; 30S ribosomal protein S13 OS=Providencia burhodogranariea DSM 19968 OX=1141662 GN=rpsM PE=3 SV=1; 30S ribosomal protein S13 OS=Providencia rettgeri OX=587 GN=rpsM PE=3 SV=1; 30S ribosomal protein S13 OS=Proteus hauseri OX=183417 GN=rpsM PE=3 SV=1; 30S ribosomal protein S13 OS=Proteus mirabilis OX=584 GN=rpsM PE=3 SV=…	2	2	2	0	0	1	1	1	1051.55	1051.55	2102.1	2102.1	0.16	0.00017	0/0	0	0	392856	CID (Collision Induced Dissociation)	MS2	0	99.399	80.7451	8675	8675	8673	mcarrera_O1301_276.RAW	F8		36418	5.49	2	5.23679e+06	80.85
High	Sequest HT	Sequest HT (A2)	A	2	Unambiguous	ISELSEEQIDKLR	ISELSEEQIDKLR		10	A0A8I1BT39; A0A1Z1SQG4	30S ribosomal protein S13 OS=Proteus hauseri OX=183417 GN=rpsM PE=3 SV=1 30S ribosomal protein S13 OS=Proteus mirabilis OX=584 GN=rpsM PE=3 SV=1	rpsM	A0A4D7J114; K8VZA8; A0A1B8SN07; A0A8I1BT39; A0A1Z1SQG4; A0A8E3YLW0; A0A2A2MBX3; A0A198FR51; A0A356D6R8; A0A6M8RG79	30S ribosomal protein S13 OS=Providencia heimbachae OX=333962 GN=rpsM PE=3 SV=1; 30S ribosomal protein S13 OS=Providencia burhodogranariea DSM 19968 OX=1141662 GN=rpsM PE=3 SV=1; 30S ribosomal protein S13 OS=Providencia rettgeri OX=587 GN=rpsM PE=3 SV=1; 30S ribosomal protein S13 OS=Proteus hauseri OX=183417 GN=rpsM PE=3 SV=1; 30S ribosomal protein S13 OS=Proteus mirabilis OX=584 GN=rpsM PE=3 SV=…	1	2	2	0.2365	0	1	1	1	780.416	780.417	1559.83	1559.83	-1.2	-0.00094	0/0	0	0	107142	CID (Collision Induced Dissociation)	MS2	36.9273	91.037	68.2093	6044	6044	6043	mcarrera_O1301_288.RAW	F14		32245	4.06	2	1.63857e+06	68.27
High	Sequest HT	Sequest HT (A2)	A	2	Unambiguous	SQAICEATGIAENVK	SQAIC[160.03]EATGIAENVK	C5(Carbamidomethyl)	5	A0A1Z1SQG4	30S ribosomal protein S13 OS=Proteus mirabilis OX=584 GN=rpsM PE=3 SV=1	rpsM	A0A4D7J114; A0A1B8SN07; A0A1Z1SQG4; A0A8E3YLW0; A0A2A2MBX3	30S ribosomal protein S13 OS=Providencia heimbachae OX=333962 GN=rpsM PE=3 SV=1; 30S ribosomal protein S13 OS=Providencia rettgeri OX=587 GN=rpsM PE=3 SV=1; 30S ribosomal protein S13 OS=Proteus mirabilis OX=584 GN=rpsM PE=3 SV=1; 30S ribosomal protein S13 OS=Providencia rettgeri OX=587 GN=rpsM PE=3 SV=1; 30S ribosomal protein S13 OS=Hafnia paralvei OX=546367 GN=rpsM PE=3 SV=1	0	2	2	0.468	0	1	1	1	795.893	795.893	1590.78	1590.78	-0.12	-9e-05	0/0	0	0	1.46135e+06	CID (Collision Induced Dissociation)	MS2	6.30316	22.03	68.7219	6270	6270	6268	mcarrera_O1301_286.RAW	F13		23615	5.47	1	94812600	68.44
High	Sequest HT	Sequest HT (A2)	A	2	Unambiguous	SQAICEATGIAENVK	SQAIC[160.03]EATGIAENVK	C5(Carbamidomethyl)	5	A0A1Z1SQG4	30S ribosomal protein S13 OS=Proteus mirabilis OX=584 GN=rpsM PE=3 SV=1	rpsM	A0A4D7J114; A0A1B8SN07; A0A1Z1SQG4; A0A8E3YLW0; A0A2A2MBX3	30S ribosomal protein S13 OS=Providencia heimbachae OX=333962 GN=rpsM PE=3 SV=1; 30S ribosomal protein S13 OS=Providencia rettgeri OX=587 GN=rpsM PE=3 SV=1; 30S ribosomal protein S13 OS=Proteus mirabilis OX=584 GN=rpsM PE=3 SV=1; 30S ribosomal protein S13 OS=Providencia rettgeri OX=587 GN=rpsM PE=3 SV=1; 30S ribosomal protein S13 OS=Hafnia paralvei OX=546367 GN=rpsM PE=3 SV=1	0	2	2	0.3821	0	1	1	1	795.893	795.892	1590.78	1590.78	-0.86	-0.00068	0/0	0	0	353512	CID (Collision Induced Dissociation)	MS2	14.9935	54.216	68.1573	6176	6176	6174	mcarrera_O1301_286.RAW	F13		23592	4.92	1	94812600	68.44
High	Sequest HT	Sequest HT (A2)	A	2	Unambiguous	REVTLSIKR	REVTLSIKR		13	A0A1Y0LEG4; A0A8I1BT39; A0A1Z1SQG4; M1S465	30S ribosomal protein S13 OS=Tatumella citrea OX=53336 GN=rpsM PE=3 SV=1 30S ribosomal protein S13 OS=Proteus hauseri OX=183417 GN=rpsM PE=3 SV=1 30S ribosomal protein S13 OS=Proteus mirabilis OX=584 GN=rpsM PE=3 SV=1 30S ribosomal protein S13 OS=Morganella morganii subsp. morganii KT OX=1124991 GN=rpsM PE=3 SV=1	rpsM	A0A4Z0DRP5; A0A1Y0LEG4; A0A8I1BT39; A0A1Z1SQG4; A0A2S9I3N9; A0A1B8HKP1; M1S465; A0A443ID59; A0A3D3HNI7; A0A1E7Z153; A0A2A2MBX3; A0A198FR51; A0A6M8RG79	30S ribosomal protein S13 OS=Serratia proteamaculans OX=28151 GN=rpsM PE=3 SV=1; 30S ribosomal protein S13 OS=Tatumella citrea OX=53336 GN=rpsM PE=3 SV=1; 30S ribosomal protein S13 OS=Proteus hauseri OX=183417 GN=rpsM PE=3 SV=1; 30S ribosomal protein S13 OS=Proteus mirabilis OX=584 GN=rpsM PE=3 SV=1; 30S ribosomal protein S13 OS=Pantoea coffeiphila OX=1465635 GN=rpsM PE=3 SV=1; 30S ribosomal prot…	2	3	3	0.1013	0	1	1	1	367.897	367.897	1101.68	1101.67	2.44	0.0009	0/0	0	0	729589	CID (Collision Induced Dissociation)	MS2	27.2348	24.129	46.5912	2158	2158	2157	mcarrera_O1301_282.RAW	F11		6526	3.75	4	20181900	46.73
High	Sequest HT	Sequest HT (A2)	A	2	Unambiguous	REVTLSIKR	REVTLSIKR		13	A0A1Y0LEG4; A0A8I1BT39; A0A1Z1SQG4; M1S465	30S ribosomal protein S13 OS=Tatumella citrea OX=53336 GN=rpsM PE=3 SV=1 30S ribosomal protein S13 OS=Proteus hauseri OX=183417 GN=rpsM PE=3 SV=1 30S ribosomal protein S13 OS=Proteus mirabilis OX=584 GN=rpsM PE=3 SV=1 30S ribosomal protein S13 OS=Morganella morganii subsp. morganii KT OX=1124991 GN=rpsM PE=3 SV=1	rpsM	A0A4Z0DRP5; A0A1Y0LEG4; A0A8I1BT39; A0A1Z1SQG4; A0A2S9I3N9; A0A1B8HKP1; M1S465; A0A443ID59; A0A3D3HNI7; A0A1E7Z153; A0A2A2MBX3; A0A198FR51; A0A6M8RG79	30S ribosomal protein S13 OS=Serratia proteamaculans OX=28151 GN=rpsM PE=3 SV=1; 30S ribosomal protein S13 OS=Tatumella citrea OX=53336 GN=rpsM PE=3 SV=1; 30S ribosomal protein S13 OS=Proteus hauseri OX=183417 GN=rpsM PE=3 SV=1; 30S ribosomal protein S13 OS=Proteus mirabilis OX=584 GN=rpsM PE=3 SV=1; 30S ribosomal protein S13 OS=Pantoea coffeiphila OX=1465635 GN=rpsM PE=3 SV=1; 30S ribosomal prot…	2	3	3	0.1721	0	1	1	1	367.897	367.897	1101.68	1101.67	2.19	0.0008	0/0	0	0	1.22178e+06	CID (Collision Induced Dissociation)	MS2	32.3639	19.673	46.829	2202	2202	2198	mcarrera_O1301_288.RAW	F14		6526	4.01	4	27375608	46.78
High	Sequest HT	Sequest HT (A2)	A	2	Unambiguous	SKKVCEVAGVASTTK	SKKVC[160.03]EVAGVASTTK	C5(Carbamidomethyl)	6	A0A0R0C575	30S ribosomal protein S13 OS=Stenotrophomonas humi OX=405444 GN=rpsM PE=3 SV=1	rpsM	A0A0R0D400; A0A0R0C575; A0A7W3FQJ7; A0A126NL54; J7SXN1; A0A2W6UHX0	30S ribosomal protein S13 OS=Stenotrophomonas chelatiphaga OX=517011 GN=rpsM PE=3 SV=1; 30S ribosomal protein S13 OS=Stenotrophomonas humi OX=405444 GN=rpsM PE=3 SV=1; 30S ribosomal protein S13 OS=Stenotrophomonas tumulicola OX=1685415 GN=rpsM PE=3 SV=1; 30S ribosomal protein S13 OS=Stenotrophomonas sp. KCTC 12332 OX=1793721 GN=rpsM PE=3 SV=1; 30S ribosomal protein S13 OS=Stenotrophomonas maltoph…	2	2	2	0.4682	0	1	1	1	782.92	782.919	1564.83	1564.84	-1.71	-0.00134	0/0	0	0	208197	CID (Collision Induced Dissociation)	MS2	13.1911	66.325	12.2662	1133	1133	1130	mcarrera_O1301_272.RAW	F6		27146	4.4	1	1.70621e+06	12.28
High	Sequest HT	Sequest HT (A2)	A	2	Unambiguous	LRLEVGKYIVEGDLR	LRLEVGKYIVEGDLR		6	A0A0R0C575	30S ribosomal protein S13 OS=Stenotrophomonas humi OX=405444 GN=rpsM PE=3 SV=1	rpsM	A0A0R0C575; A0A1D8YBZ8; A0A0Q4QUT6; A0A355YGZ0; A0A126NL54; A0A2W6UHX0	30S ribosomal protein S13 OS=Stenotrophomonas humi OX=405444 GN=rpsM PE=3 SV=1; 30S ribosomal protein S13 OS=Stenotrophomonas sp. LM091 OX=1904944 GN=rpsM PE=3 SV=1; 30S ribosomal protein S13 OS=Stenotrophomonas sp. Leaf70 OX=1736233 GN=rpsM PE=3 SV=1; 30S ribosomal protein S13 OS=Stenotrophomonas sp OX=69392 GN=rpsM PE=3 SV=1; 30S ribosomal protein S13 OS=Stenotrophomonas sp. KCTC 12332 OX=17937…	2	2	2	0.5081	0	1	1	1	880.508	880.505	1760.01	1760.01	1.36	0.0012	0/0	0	0	1.12767e+06	CID (Collision Induced Dissociation)	MS2	30.2985	14.917	99.4079	8302	8302	8299	mcarrera_O1301_290.RAW	F15		11956	4.94	1	6885490	99.52
High	Sequest HT	Sequest HT (A2)	A	2	Unambiguous	LEVGKYIVEGDLR	LEVGKYIVEGDLR		6	A0A0R0C575	30S ribosomal protein S13 OS=Stenotrophomonas humi OX=405444 GN=rpsM PE=3 SV=1	rpsM	A0A0R0C575; A0A1D8YBZ8; A0A0Q4QUT6; A0A355YGZ0; A0A126NL54; A0A2W6UHX0	30S ribosomal protein S13 OS=Stenotrophomonas humi OX=405444 GN=rpsM PE=3 SV=1; 30S ribosomal protein S13 OS=Stenotrophomonas sp. LM091 OX=1904944 GN=rpsM PE=3 SV=1; 30S ribosomal protein S13 OS=Stenotrophomonas sp. Leaf70 OX=1736233 GN=rpsM PE=3 SV=1; 30S ribosomal protein S13 OS=Stenotrophomonas sp OX=69392 GN=rpsM PE=3 SV=1; 30S ribosomal protein S13 OS=Stenotrophomonas sp. KCTC 12332 OX=17937…	1	2	2	0.3927	0	1	1	1	745.914	745.911	1490.82	1490.82	-0.93	-0.00069	0/0	0	0	317210	CID (Collision Induced Dissociation)	MS2	18.2585	22.989	91.7661	7115	7115	7112	mcarrera_O1301_290.RAW	F15		23516	3.54	1	12865531	91.99
High	Sequest HT	Sequest HT (A2)	A	2	Unambiguous	HVWVGLQSIYGIGR	HVWVGLQSIYGIGR		23	A0A0R0C575	30S ribosomal protein S13 OS=Stenotrophomonas humi OX=405444 GN=rpsM PE=3 SV=1	rpsM	A0A1B2N1P1; A0A0K8QMI5; A0A0R0D400; A0A7V8FEE9; A0A7W3V271; A0A2M9R1P0; A0A0R0AAJ7; A0A0R0C575; A0A2W5LMZ2; A0A7H1AK14; A0A7W3FQJ7; A0A0M1KUQ6; A0A1D8YBZ8; A0A0R0AF82; A0A1Y5Q6H8; A0A0Q4QUT6; A0A355YGZ0; A0A3R8T9N6; A0A0R0D1Q3; A0A126NL54; J7SXN1; A0A2W6UHX0; A0A0R0CPI8	30S ribosomal protein S13 OS=Stenotrophomonas rhizophila OX=216778 GN=rpsM PE=3 SV=1; 30S ribosomal protein S13 OS=Mizugakiibacter sediminis OX=1475481 GN=rpsM PE=3 SV=1; 30S ribosomal protein S13 OS=Stenotrophomonas chelatiphaga OX=517011 GN=rpsM PE=3 SV=1; 30S ribosomal protein S13 OS=Stenotrophomonas maltophilia OX=40324 GN=rpsM PE=3 SV=1; 30S ribosomal protein S13 OS=Stenotrophomonas sp. W1S2…	0	2	2	0.5415	0	1	1	1	792.935	792.934	1584.86	1584.86	-1.73	-0.00137	0/0	0	0	1.04083e+06	CID (Collision Induced Dissociation)	MS2	12.4811	14.241	59.7815	9919	9919	9913	mcarrera_O1301_272.RAW	F6		27626	5.06	1	168250976	59.89
High	Sequest HT	Sequest HT (A2)	A	2	Unambiguous	HVWVGLQSIYGIGR	HVWVGLQSIYGIGR		23	A0A0R0C575	30S ribosomal protein S13 OS=Stenotrophomonas humi OX=405444 GN=rpsM PE=3 SV=1	rpsM	A0A1B2N1P1; A0A0K8QMI5; A0A0R0D400; A0A7V8FEE9; A0A7W3V271; A0A2M9R1P0; A0A0R0AAJ7; A0A0R0C575; A0A2W5LMZ2; A0A7H1AK14; A0A7W3FQJ7; A0A0M1KUQ6; A0A1D8YBZ8; A0A0R0AF82; A0A1Y5Q6H8; A0A0Q4QUT6; A0A355YGZ0; A0A3R8T9N6; A0A0R0D1Q3; A0A126NL54; J7SXN1; A0A2W6UHX0; A0A0R0CPI8	30S ribosomal protein S13 OS=Stenotrophomonas rhizophila OX=216778 GN=rpsM PE=3 SV=1; 30S ribosomal protein S13 OS=Mizugakiibacter sediminis OX=1475481 GN=rpsM PE=3 SV=1; 30S ribosomal protein S13 OS=Stenotrophomonas chelatiphaga OX=517011 GN=rpsM PE=3 SV=1; 30S ribosomal protein S13 OS=Stenotrophomonas maltophilia OX=40324 GN=rpsM PE=3 SV=1; 30S ribosomal protein S13 OS=Stenotrophomonas sp. W1S2…	0	2	2	0.5328	0	1	1	1	792.936	792.935	1584.86	1584.86	-0.36	-0.00029	0/0	0	0	1.10601e+06	CID (Collision Induced Dissociation)	MS2	4.73237	25.4	60.2835	10006	10006	10004	mcarrera_O1301_272.RAW	F6		27982	5.03	1	168250976	59.89
High	Sequest HT	Sequest HT (A2)	A	2	Unambiguous	HVWVGLQSIYGIGR	HVWVGLQSIYGIGR		23	A0A0R0C575	30S ribosomal protein S13 OS=Stenotrophomonas humi OX=405444 GN=rpsM PE=3 SV=1	rpsM	A0A1B2N1P1; A0A0K8QMI5; A0A0R0D400; A0A7V8FEE9; A0A7W3V271; A0A2M9R1P0; A0A0R0AAJ7; A0A0R0C575; A0A2W5LMZ2; A0A7H1AK14; A0A7W3FQJ7; A0A0M1KUQ6; A0A1D8YBZ8; A0A0R0AF82; A0A1Y5Q6H8; A0A0Q4QUT6; A0A355YGZ0; A0A3R8T9N6; A0A0R0D1Q3; A0A126NL54; J7SXN1; A0A2W6UHX0; A0A0R0CPI8	30S ribosomal protein S13 OS=Stenotrophomonas rhizophila OX=216778 GN=rpsM PE=3 SV=1; 30S ribosomal protein S13 OS=Mizugakiibacter sediminis OX=1475481 GN=rpsM PE=3 SV=1; 30S ribosomal protein S13 OS=Stenotrophomonas chelatiphaga OX=517011 GN=rpsM PE=3 SV=1; 30S ribosomal protein S13 OS=Stenotrophomonas maltophilia OX=40324 GN=rpsM PE=3 SV=1; 30S ribosomal protein S13 OS=Stenotrophomonas sp. W1S2…	0	2	2	0.5204	0	1	1	1	792.937	792.936	1584.87	1584.86	0.92	0.00073	0/0	0	0	807032	CID (Collision Induced Dissociation)	MS2	17.6933	11.787	60.8226	10100	10100	10098	mcarrera_O1301_272.RAW	F6		27447	4.42	1	168250976	59.89
High	Sequest HT	Sequest HT (A2)	A	2	Unambiguous	HVWVGLQSIYGIGR	HVWVGLQSIYGIGR		23	A0A0R0C575	30S ribosomal protein S13 OS=Stenotrophomonas humi OX=405444 GN=rpsM PE=3 SV=1	rpsM	A0A1B2N1P1; A0A0K8QMI5; A0A0R0D400; A0A7V8FEE9; A0A7W3V271; A0A2M9R1P0; A0A0R0AAJ7; A0A0R0C575; A0A2W5LMZ2; A0A7H1AK14; A0A7W3FQJ7; A0A0M1KUQ6; A0A1D8YBZ8; A0A0R0AF82; A0A1Y5Q6H8; A0A0Q4QUT6; A0A355YGZ0; A0A3R8T9N6; A0A0R0D1Q3; A0A126NL54; J7SXN1; A0A2W6UHX0; A0A0R0CPI8	30S ribosomal protein S13 OS=Stenotrophomonas rhizophila OX=216778 GN=rpsM PE=3 SV=1; 30S ribosomal protein S13 OS=Mizugakiibacter sediminis OX=1475481 GN=rpsM PE=3 SV=1; 30S ribosomal protein S13 OS=Stenotrophomonas chelatiphaga OX=517011 GN=rpsM PE=3 SV=1; 30S ribosomal protein S13 OS=Stenotrophomonas maltophilia OX=40324 GN=rpsM PE=3 SV=1; 30S ribosomal protein S13 OS=Stenotrophomonas sp. W1S2…	0	3	3	0.3068	0	1	1	1	528.959	528.959	1584.86	1584.86	-1.14	-0.0006	0/0	0	0	1.96107e+06	CID (Collision Induced Dissociation)	MS2	4.73048	10.651	60.2791	10005	10005	10004	mcarrera_O1301_272.RAW	F6		27475	4.27	1	292686208	59.89
High	Sequest HT	Sequest HT (A2)	A	2	Unambiguous	HVWVGLQSIYGIGR	HVWVGLQSIYGIGR		23	A0A0R0C575	30S ribosomal protein S13 OS=Stenotrophomonas humi OX=405444 GN=rpsM PE=3 SV=1	rpsM	A0A1B2N1P1; A0A0K8QMI5; A0A0R0D400; A0A7V8FEE9; A0A7W3V271; A0A2M9R1P0; A0A0R0AAJ7; A0A0R0C575; A0A2W5LMZ2; A0A7H1AK14; A0A7W3FQJ7; A0A0M1KUQ6; A0A1D8YBZ8; A0A0R0AF82; A0A1Y5Q6H8; A0A0Q4QUT6; A0A355YGZ0; A0A3R8T9N6; A0A0R0D1Q3; A0A126NL54; J7SXN1; A0A2W6UHX0; A0A0R0CPI8	30S ribosomal protein S13 OS=Stenotrophomonas rhizophila OX=216778 GN=rpsM PE=3 SV=1; 30S ribosomal protein S13 OS=Mizugakiibacter sediminis OX=1475481 GN=rpsM PE=3 SV=1; 30S ribosomal protein S13 OS=Stenotrophomonas chelatiphaga OX=517011 GN=rpsM PE=3 SV=1; 30S ribosomal protein S13 OS=Stenotrophomonas maltophilia OX=40324 GN=rpsM PE=3 SV=1; 30S ribosomal protein S13 OS=Stenotrophomonas sp. W1S2…	0	3	3	0.3118	0	1	1	1	528.959	528.959	1584.86	1584.86	-1	-0.00053	0/0	0	0	1.73544e+06	CID (Collision Induced Dissociation)	MS2	4.36942	11.976	59.7628	9915	9915	9913	mcarrera_O1301_272.RAW	F6		27227	3.72	1	292686208	59.89
High	Sequest HT	Sequest HT (A2)	A	2	Unambiguous	HVWVGLQSIYGIGR	HVWVGLQSIYGIGR		23	A0A0R0C575	30S ribosomal protein S13 OS=Stenotrophomonas humi OX=405444 GN=rpsM PE=3 SV=1	rpsM	A0A1B2N1P1; A0A0K8QMI5; A0A0R0D400; A0A7V8FEE9; A0A7W3V271; A0A2M9R1P0; A0A0R0AAJ7; A0A0R0C575; A0A2W5LMZ2; A0A7H1AK14; A0A7W3FQJ7; A0A0M1KUQ6; A0A1D8YBZ8; A0A0R0AF82; A0A1Y5Q6H8; A0A0Q4QUT6; A0A355YGZ0; A0A3R8T9N6; A0A0R0D1Q3; A0A126NL54; J7SXN1; A0A2W6UHX0; A0A0R0CPI8	30S ribosomal protein S13 OS=Stenotrophomonas rhizophila OX=216778 GN=rpsM PE=3 SV=1; 30S ribosomal protein S13 OS=Mizugakiibacter sediminis OX=1475481 GN=rpsM PE=3 SV=1; 30S ribosomal protein S13 OS=Stenotrophomonas chelatiphaga OX=517011 GN=rpsM PE=3 SV=1; 30S ribosomal protein S13 OS=Stenotrophomonas maltophilia OX=40324 GN=rpsM PE=3 SV=1; 30S ribosomal protein S13 OS=Stenotrophomonas sp. W1S2…	0	2	2	0.4274	0	1	1	1	792.936	792.936	1584.87	1584.86	0.34	0.00027	0/0	0	0	87577.8	CID (Collision Induced Dissociation)	MS2	37.8628	97.131	61.5795	10237	10237	10231	mcarrera_O1301_272.RAW	F6		28023	3.58	1	168250976	59.89
High	Sequest HT	Sequest HT (A2)	A	2	Unambiguous	HVWVGLQSIYGIGR	HVWVGLQSIYGIGR		23	A0A0R0C575	30S ribosomal protein S13 OS=Stenotrophomonas humi OX=405444 GN=rpsM PE=3 SV=1	rpsM	A0A1B2N1P1; A0A0K8QMI5; A0A0R0D400; A0A7V8FEE9; A0A7W3V271; A0A2M9R1P0; A0A0R0AAJ7; A0A0R0C575; A0A2W5LMZ2; A0A7H1AK14; A0A7W3FQJ7; A0A0M1KUQ6; A0A1D8YBZ8; A0A0R0AF82; A0A1Y5Q6H8; A0A0Q4QUT6; A0A355YGZ0; A0A3R8T9N6; A0A0R0D1Q3; A0A126NL54; J7SXN1; A0A2W6UHX0; A0A0R0CPI8	30S ribosomal protein S13 OS=Stenotrophomonas rhizophila OX=216778 GN=rpsM PE=3 SV=1; 30S ribosomal protein S13 OS=Mizugakiibacter sediminis OX=1475481 GN=rpsM PE=3 SV=1; 30S ribosomal protein S13 OS=Stenotrophomonas chelatiphaga OX=517011 GN=rpsM PE=3 SV=1; 30S ribosomal protein S13 OS=Stenotrophomonas maltophilia OX=40324 GN=rpsM PE=3 SV=1; 30S ribosomal protein S13 OS=Stenotrophomonas sp. W1S2…	0	2	2	0.5121	0	1	1	1	792.935	792.935	1584.86	1584.86	-1.43	-0.00113	0/0	0	0	1292657	CID (Collision Induced Dissociation)	MS2	4.61063	17.845	59.2015	9493	9493	9490	mcarrera_O1301_278.RAW	F9		27516	4.94	1	143671600	59.03
High	Sequest HT	Sequest HT (A2)	A	2	Unambiguous	HVWVGLQSIYGIGR	HVWVGLQSIYGIGR		23	A0A0R0C575	30S ribosomal protein S13 OS=Stenotrophomonas humi OX=405444 GN=rpsM PE=3 SV=1	rpsM	A0A1B2N1P1; A0A0K8QMI5; A0A0R0D400; A0A7V8FEE9; A0A7W3V271; A0A2M9R1P0; A0A0R0AAJ7; A0A0R0C575; A0A2W5LMZ2; A0A7H1AK14; A0A7W3FQJ7; A0A0M1KUQ6; A0A1D8YBZ8; A0A0R0AF82; A0A1Y5Q6H8; A0A0Q4QUT6; A0A355YGZ0; A0A3R8T9N6; A0A0R0D1Q3; A0A126NL54; J7SXN1; A0A2W6UHX0; A0A0R0CPI8	30S ribosomal protein S13 OS=Stenotrophomonas rhizophila OX=216778 GN=rpsM PE=3 SV=1; 30S ribosomal protein S13 OS=Mizugakiibacter sediminis OX=1475481 GN=rpsM PE=3 SV=1; 30S ribosomal protein S13 OS=Stenotrophomonas chelatiphaga OX=517011 GN=rpsM PE=3 SV=1; 30S ribosomal protein S13 OS=Stenotrophomonas maltophilia OX=40324 GN=rpsM PE=3 SV=1; 30S ribosomal protein S13 OS=Stenotrophomonas sp. W1S2…	0	2	2	0.4579	0	1	1	1	792.933	792.933	1584.86	1584.86	-3.78	-0.00299	0/0	0	0	307054	CID (Collision Induced Dissociation)	MS2	4.70919	59.198	60.2263	9675	9675	9672	mcarrera_O1301_278.RAW	F9		28243	4.87	1	20953962	59.7
High	Sequest HT	Sequest HT (A2)	A	2	Unambiguous	HVWVGLQSIYGIGR	HVWVGLQSIYGIGR		23	A0A0R0C575	30S ribosomal protein S13 OS=Stenotrophomonas humi OX=405444 GN=rpsM PE=3 SV=1	rpsM	A0A1B2N1P1; A0A0K8QMI5; A0A0R0D400; A0A7V8FEE9; A0A7W3V271; A0A2M9R1P0; A0A0R0AAJ7; A0A0R0C575; A0A2W5LMZ2; A0A7H1AK14; A0A7W3FQJ7; A0A0M1KUQ6; A0A1D8YBZ8; A0A0R0AF82; A0A1Y5Q6H8; A0A0Q4QUT6; A0A355YGZ0; A0A3R8T9N6; A0A0R0D1Q3; A0A126NL54; J7SXN1; A0A2W6UHX0; A0A0R0CPI8	30S ribosomal protein S13 OS=Stenotrophomonas rhizophila OX=216778 GN=rpsM PE=3 SV=1; 30S ribosomal protein S13 OS=Mizugakiibacter sediminis OX=1475481 GN=rpsM PE=3 SV=1; 30S ribosomal protein S13 OS=Stenotrophomonas chelatiphaga OX=517011 GN=rpsM PE=3 SV=1; 30S ribosomal protein S13 OS=Stenotrophomonas maltophilia OX=40324 GN=rpsM PE=3 SV=1; 30S ribosomal protein S13 OS=Stenotrophomonas sp. W1S2…	0	2	2	0.4656	0	1	1	1	792.935	792.936	1584.86	1584.86	-0.6	-0.00048	0/0	0	0	479850	CID (Collision Induced Dissociation)	MS2	34.4399	14.862	58.7074	9402	9402	9397	mcarrera_O1301_278.RAW	F9		26748	4.21	1	143671600	59.03
High	Sequest HT	Sequest HT (A2)	A	2	Unambiguous	HVWVGLQSIYGIGR	HVWVGLQSIYGIGR		23	A0A0R0C575	30S ribosomal protein S13 OS=Stenotrophomonas humi OX=405444 GN=rpsM PE=3 SV=1	rpsM	A0A1B2N1P1; A0A0K8QMI5; A0A0R0D400; A0A7V8FEE9; A0A7W3V271; A0A2M9R1P0; A0A0R0AAJ7; A0A0R0C575; A0A2W5LMZ2; A0A7H1AK14; A0A7W3FQJ7; A0A0M1KUQ6; A0A1D8YBZ8; A0A0R0AF82; A0A1Y5Q6H8; A0A0Q4QUT6; A0A355YGZ0; A0A3R8T9N6; A0A0R0D1Q3; A0A126NL54; J7SXN1; A0A2W6UHX0; A0A0R0CPI8	30S ribosomal protein S13 OS=Stenotrophomonas rhizophila OX=216778 GN=rpsM PE=3 SV=1; 30S ribosomal protein S13 OS=Mizugakiibacter sediminis OX=1475481 GN=rpsM PE=3 SV=1; 30S ribosomal protein S13 OS=Stenotrophomonas chelatiphaga OX=517011 GN=rpsM PE=3 SV=1; 30S ribosomal protein S13 OS=Stenotrophomonas maltophilia OX=40324 GN=rpsM PE=3 SV=1; 30S ribosomal protein S13 OS=Stenotrophomonas sp. W1S2…	0	3	3	0.2751	0	1	1	1	528.959	528.959	1584.86	1584.86	-1.98	-0.00104	0/0	0	0	2.20665e+06	CID (Collision Induced Dissociation)	MS2	5.16325	5.864	59.1927	9491	9491	9490	mcarrera_O1301_278.RAW	F9		27691	4.18	1	169063616	59.02
High	Sequest HT	Sequest HT (A2)	A	2	Unambiguous	HVWVGLQSIYGIGR	HVWVGLQSIYGIGR		23	A0A0R0C575	30S ribosomal protein S13 OS=Stenotrophomonas humi OX=405444 GN=rpsM PE=3 SV=1	rpsM	A0A1B2N1P1; A0A0K8QMI5; A0A0R0D400; A0A7V8FEE9; A0A7W3V271; A0A2M9R1P0; A0A0R0AAJ7; A0A0R0C575; A0A2W5LMZ2; A0A7H1AK14; A0A7W3FQJ7; A0A0M1KUQ6; A0A1D8YBZ8; A0A0R0AF82; A0A1Y5Q6H8; A0A0Q4QUT6; A0A355YGZ0; A0A3R8T9N6; A0A0R0D1Q3; A0A126NL54; J7SXN1; A0A2W6UHX0; A0A0R0CPI8	30S ribosomal protein S13 OS=Stenotrophomonas rhizophila OX=216778 GN=rpsM PE=3 SV=1; 30S ribosomal protein S13 OS=Mizugakiibacter sediminis OX=1475481 GN=rpsM PE=3 SV=1; 30S ribosomal protein S13 OS=Stenotrophomonas chelatiphaga OX=517011 GN=rpsM PE=3 SV=1; 30S ribosomal protein S13 OS=Stenotrophomonas maltophilia OX=40324 GN=rpsM PE=3 SV=1; 30S ribosomal protein S13 OS=Stenotrophomonas sp. W1S2…	0	2	2	0.4015	0	1	1	1	792.937	792.937	1584.87	1584.86	0.86	0.00068	0/0	0	0	130153	CID (Collision Induced Dissociation)	MS2	44.3447	89.286	60.7592	9769	9769	9763	mcarrera_O1301_278.RAW	F9		27495	4.01	1	6890452	60.46
High	Sequest HT	Sequest HT (A2)	A	2	Unambiguous	HVWVGLQSIYGIGR	HVWVGLQSIYGIGR		23	A0A0R0C575	30S ribosomal protein S13 OS=Stenotrophomonas humi OX=405444 GN=rpsM PE=3 SV=1	rpsM	A0A1B2N1P1; A0A0K8QMI5; A0A0R0D400; A0A7V8FEE9; A0A7W3V271; A0A2M9R1P0; A0A0R0AAJ7; A0A0R0C575; A0A2W5LMZ2; A0A7H1AK14; A0A7W3FQJ7; A0A0M1KUQ6; A0A1D8YBZ8; A0A0R0AF82; A0A1Y5Q6H8; A0A0Q4QUT6; A0A355YGZ0; A0A3R8T9N6; A0A0R0D1Q3; A0A126NL54; J7SXN1; A0A2W6UHX0; A0A0R0CPI8	30S ribosomal protein S13 OS=Stenotrophomonas rhizophila OX=216778 GN=rpsM PE=3 SV=1; 30S ribosomal protein S13 OS=Mizugakiibacter sediminis OX=1475481 GN=rpsM PE=3 SV=1; 30S ribosomal protein S13 OS=Stenotrophomonas chelatiphaga OX=517011 GN=rpsM PE=3 SV=1; 30S ribosomal protein S13 OS=Stenotrophomonas maltophilia OX=40324 GN=rpsM PE=3 SV=1; 30S ribosomal protein S13 OS=Stenotrophomonas sp. W1S2…	0	2	2	0.4694	0	1	1	1	792.936	792.936	1584.86	1584.86	-0.33	-0.00026	0/0	0	0	1.79068e+06	CID (Collision Induced Dissociation)	MS2	27.2343	30.585	59.7156	9585	9585	9580	mcarrera_O1301_278.RAW	F9		27982	3.92	1	20953962	59.7
High	Sequest HT	Sequest HT (A2)	A	2	Unambiguous	HVWVGLQSIYGIGR	HVWVGLQSIYGIGR		23	A0A0R0C575	30S ribosomal protein S13 OS=Stenotrophomonas humi OX=405444 GN=rpsM PE=3 SV=1	rpsM	A0A1B2N1P1; A0A0K8QMI5; A0A0R0D400; A0A7V8FEE9; A0A7W3V271; A0A2M9R1P0; A0A0R0AAJ7; A0A0R0C575; A0A2W5LMZ2; A0A7H1AK14; A0A7W3FQJ7; A0A0M1KUQ6; A0A1D8YBZ8; A0A0R0AF82; A0A1Y5Q6H8; A0A0Q4QUT6; A0A355YGZ0; A0A3R8T9N6; A0A0R0D1Q3; A0A126NL54; J7SXN1; A0A2W6UHX0; A0A0R0CPI8	30S ribosomal protein S13 OS=Stenotrophomonas rhizophila OX=216778 GN=rpsM PE=3 SV=1; 30S ribosomal protein S13 OS=Mizugakiibacter sediminis OX=1475481 GN=rpsM PE=3 SV=1; 30S ribosomal protein S13 OS=Stenotrophomonas chelatiphaga OX=517011 GN=rpsM PE=3 SV=1; 30S ribosomal protein S13 OS=Stenotrophomonas maltophilia OX=40324 GN=rpsM PE=3 SV=1; 30S ribosomal protein S13 OS=Stenotrophomonas sp. W1S2…	0	2	2	0.4061	0	1	1	1	792.936	792.936	1584.86	1584.86	-0.47	-0.00037	0/0	0	0	33981.2	CID (Collision Induced Dissociation)	MS2	31.0923	27.103	62.2486	10030	10030	10024	mcarrera_O1301_278.RAW	F9		26747	3.62	1
High	Sequest HT	Sequest HT (A2)	A	2	Unambiguous	HVWVGLQSIYGIGR	HVWVGLQSIYGIGR		23	A0A0R0C575	30S ribosomal protein S13 OS=Stenotrophomonas humi OX=405444 GN=rpsM PE=3 SV=1	rpsM	A0A1B2N1P1; A0A0K8QMI5; A0A0R0D400; A0A7V8FEE9; A0A7W3V271; A0A2M9R1P0; A0A0R0AAJ7; A0A0R0C575; A0A2W5LMZ2; A0A7H1AK14; A0A7W3FQJ7; A0A0M1KUQ6; A0A1D8YBZ8; A0A0R0AF82; A0A1Y5Q6H8; A0A0Q4QUT6; A0A355YGZ0; A0A3R8T9N6; A0A0R0D1Q3; A0A126NL54; J7SXN1; A0A2W6UHX0; A0A0R0CPI8	30S ribosomal protein S13 OS=Stenotrophomonas rhizophila OX=216778 GN=rpsM PE=3 SV=1; 30S ribosomal protein S13 OS=Mizugakiibacter sediminis OX=1475481 GN=rpsM PE=3 SV=1; 30S ribosomal protein S13 OS=Stenotrophomonas chelatiphaga OX=517011 GN=rpsM PE=3 SV=1; 30S ribosomal protein S13 OS=Stenotrophomonas maltophilia OX=40324 GN=rpsM PE=3 SV=1; 30S ribosomal protein S13 OS=Stenotrophomonas sp. W1S2…	0	2	2	0.3211	0	1	1	1	792.936	792.936	1584.86	1584.86	-0.2	-0.00016	0/0	0	0	79550.6	CID (Collision Induced Dissociation)	MS2	40.3237	64.758	61.2754	9858	9858	9853	mcarrera_O1301_278.RAW	F9		27981	3.55	1	6030525	61.15
High	Sequest HT	Sequest HT (A2)	A	2	Unambiguous	IAGVNLPAQKHVWVGLQSIYGIGR	IAGVNLPAQKHVWVGLQSIYGIGR		22	A0A0R0C575	30S ribosomal protein S13 OS=Stenotrophomonas humi OX=405444 GN=rpsM PE=3 SV=1	rpsM	A0A1B2N1P1; A0A0R0D400; A0A7V8FEE9; A0A7W3V271; A0A2M9R1P0; A0A0R0AAJ7; A0A0R0C575; A0A2W5LMZ2; A0A7H1AK14; A0A7W3FQJ7; A0A0M1KUQ6; A0A1D8YBZ8; A0A0R0AF82; A0A1Y5Q6H8; A0A0Q4QUT6; A0A355YGZ0; A0A3R8T9N6; A0A0R0D1Q3; A0A126NL54; J7SXN1; A0A2W6UHX0; A0A0R0CPI8	30S ribosomal protein S13 OS=Stenotrophomonas rhizophila OX=216778 GN=rpsM PE=3 SV=1; 30S ribosomal protein S13 OS=Stenotrophomonas chelatiphaga OX=517011 GN=rpsM PE=3 SV=1; 30S ribosomal protein S13 OS=Stenotrophomonas maltophilia OX=40324 GN=rpsM PE=3 SV=1; 30S ribosomal protein S13 OS=Stenotrophomonas sp. W1S232 OX=2760085 GN=rpsM PE=3 SV=1; 30S ribosomal protein S13 OS=Stenotrophomonas lactit…	1	2	2	0.5331	0	1	1	1	1288.73	1288.72	2576.44	2576.45	-0.52	-0.00067	0/0	0	0	328676	CID (Collision Induced Dissociation)	MS2	0	100	67.7309	11320	11320	11314	mcarrera_O1301_272.RAW	F6		13323	5.29	1	2634524	67.73
High	Sequest HT	Sequest HT (A2)	A	2	Unambiguous	IAGVNLPAQKHVWVGLQSIYGIGR	IAGVNLPAQKHVWVGLQSIYGIGR		22	A0A0R0C575	30S ribosomal protein S13 OS=Stenotrophomonas humi OX=405444 GN=rpsM PE=3 SV=1	rpsM	A0A1B2N1P1; A0A0R0D400; A0A7V8FEE9; A0A7W3V271; A0A2M9R1P0; A0A0R0AAJ7; A0A0R0C575; A0A2W5LMZ2; A0A7H1AK14; A0A7W3FQJ7; A0A0M1KUQ6; A0A1D8YBZ8; A0A0R0AF82; A0A1Y5Q6H8; A0A0Q4QUT6; A0A355YGZ0; A0A3R8T9N6; A0A0R0D1Q3; A0A126NL54; J7SXN1; A0A2W6UHX0; A0A0R0CPI8	30S ribosomal protein S13 OS=Stenotrophomonas rhizophila OX=216778 GN=rpsM PE=3 SV=1; 30S ribosomal protein S13 OS=Stenotrophomonas chelatiphaga OX=517011 GN=rpsM PE=3 SV=1; 30S ribosomal protein S13 OS=Stenotrophomonas maltophilia OX=40324 GN=rpsM PE=3 SV=1; 30S ribosomal protein S13 OS=Stenotrophomonas sp. W1S232 OX=2760085 GN=rpsM PE=3 SV=1; 30S ribosomal protein S13 OS=Stenotrophomonas lactit…	1	3	3	0.5087	0	1	1	1	859.487	859.486	2576.45	2576.45	0.05	4e-05	0/0	0	0	787865	CID (Collision Induced Dissociation)	MS2	3.81345	55.171	67.9553	11360	11360	11357	mcarrera_O1301_272.RAW	F6		12659	4.62	1	73123080	67.74
High	Sequest HT	Sequest HT (A2)	A	2	Unambiguous	IAGVNLPAQKHVWVGLQSIYGIGR	IAGVNLPAQKHVWVGLQSIYGIGR		22	A0A0R0C575	30S ribosomal protein S13 OS=Stenotrophomonas humi OX=405444 GN=rpsM PE=3 SV=1	rpsM	A0A1B2N1P1; A0A0R0D400; A0A7V8FEE9; A0A7W3V271; A0A2M9R1P0; A0A0R0AAJ7; A0A0R0C575; A0A2W5LMZ2; A0A7H1AK14; A0A7W3FQJ7; A0A0M1KUQ6; A0A1D8YBZ8; A0A0R0AF82; A0A1Y5Q6H8; A0A0Q4QUT6; A0A355YGZ0; A0A3R8T9N6; A0A0R0D1Q3; A0A126NL54; J7SXN1; A0A2W6UHX0; A0A0R0CPI8	30S ribosomal protein S13 OS=Stenotrophomonas rhizophila OX=216778 GN=rpsM PE=3 SV=1; 30S ribosomal protein S13 OS=Stenotrophomonas chelatiphaga OX=517011 GN=rpsM PE=3 SV=1; 30S ribosomal protein S13 OS=Stenotrophomonas maltophilia OX=40324 GN=rpsM PE=3 SV=1; 30S ribosomal protein S13 OS=Stenotrophomonas sp. W1S232 OX=2760085 GN=rpsM PE=3 SV=1; 30S ribosomal protein S13 OS=Stenotrophomonas lactit…	1	3	3	0.4346	0	1	1	1	859.489	859.488	2576.45	2576.45	2.9	0.00249	0/0	0	0	284960	CID (Collision Induced Dissociation)	MS2	11.6918	68.153	67.4346	11270	11270	11267	mcarrera_O1301_272.RAW	F6		11450	4.51	1	73123080	67.74
High	Sequest HT	Sequest HT (A2)	A	2	Unambiguous	IRDLSEPEIER	IRDLSEPEIER		14	A0A0R0C575	30S ribosomal protein S13 OS=Stenotrophomonas humi OX=405444 GN=rpsM PE=3 SV=1	rpsM	A0A1B2N1P1; A0A0R0D400; A0A7V8FEE9; A0A7W3V271; A0A2M9R1P0; A0A0R0AAJ7; A0A0R0C575; A0A7H1AK14; A0A7W3FQJ7; A0A0M1KUQ6; A0A1D8YBZ8; A0A3R8T9N6; A0A0R0D1Q3; J7SXN1	30S ribosomal protein S13 OS=Stenotrophomonas rhizophila OX=216778 GN=rpsM PE=3 SV=1; 30S ribosomal protein S13 OS=Stenotrophomonas chelatiphaga OX=517011 GN=rpsM PE=3 SV=1; 30S ribosomal protein S13 OS=Stenotrophomonas maltophilia OX=40324 GN=rpsM PE=3 SV=1; 30S ribosomal protein S13 OS=Stenotrophomonas sp. W1S232 OX=2760085 GN=rpsM PE=3 SV=1; 30S ribosomal protein S13 OS=Stenotrophomonas lactit…	1	2	2	0.2276	0	1	1	1	678.86	678.859	1356.71	1356.71	-0.01	-1e-05	0/0	0	0	1.26831e+06	CID (Collision Induced Dissociation)	MS2	12.5154	17.121	26.5333	3778	3778	3777	mcarrera_O1301_272.RAW	F6		25088	3.69	1	200395280	26.8
High	Sequest HT	Sequest HT (A2)	A	2	Unambiguous	IRDLSEPEIER	IRDLSEPEIER		14	A0A0R0C575	30S ribosomal protein S13 OS=Stenotrophomonas humi OX=405444 GN=rpsM PE=3 SV=1	rpsM	A0A1B2N1P1; A0A0R0D400; A0A7V8FEE9; A0A7W3V271; A0A2M9R1P0; A0A0R0AAJ7; A0A0R0C575; A0A7H1AK14; A0A7W3FQJ7; A0A0M1KUQ6; A0A1D8YBZ8; A0A3R8T9N6; A0A0R0D1Q3; J7SXN1	30S ribosomal protein S13 OS=Stenotrophomonas rhizophila OX=216778 GN=rpsM PE=3 SV=1; 30S ribosomal protein S13 OS=Stenotrophomonas chelatiphaga OX=517011 GN=rpsM PE=3 SV=1; 30S ribosomal protein S13 OS=Stenotrophomonas maltophilia OX=40324 GN=rpsM PE=3 SV=1; 30S ribosomal protein S13 OS=Stenotrophomonas sp. W1S232 OX=2760085 GN=rpsM PE=3 SV=1; 30S ribosomal protein S13 OS=Stenotrophomonas lactit…	1	2	2	0.2635	0	1	1	1	678.859	678.859	1356.71	1356.71	-0.2	-0.00013	0/0	0	0	806454	CID (Collision Induced Dissociation)	MS2	25.9626	19.456	27.0572	3882	3882	3878	mcarrera_O1301_272.RAW	F6		25085	3.34	1	200395280	26.8
High	Sequest HT	Sequest HT (A2)	A	2	Unambiguous	IAGVNLPAQKHVWVGLQSIYGIGR	IAGVNLPAQKHVWVGLQSIYGIGR		22	A0A0R0C575	30S ribosomal protein S13 OS=Stenotrophomonas humi OX=405444 GN=rpsM PE=3 SV=1	rpsM	A0A1B2N1P1; A0A0R0D400; A0A7V8FEE9; A0A7W3V271; A0A2M9R1P0; A0A0R0AAJ7; A0A0R0C575; A0A2W5LMZ2; A0A7H1AK14; A0A7W3FQJ7; A0A0M1KUQ6; A0A1D8YBZ8; A0A0R0AF82; A0A1Y5Q6H8; A0A0Q4QUT6; A0A355YGZ0; A0A3R8T9N6; A0A0R0D1Q3; A0A126NL54; J7SXN1; A0A2W6UHX0; A0A0R0CPI8	30S ribosomal protein S13 OS=Stenotrophomonas rhizophila OX=216778 GN=rpsM PE=3 SV=1; 30S ribosomal protein S13 OS=Stenotrophomonas chelatiphaga OX=517011 GN=rpsM PE=3 SV=1; 30S ribosomal protein S13 OS=Stenotrophomonas maltophilia OX=40324 GN=rpsM PE=3 SV=1; 30S ribosomal protein S13 OS=Stenotrophomonas sp. W1S232 OX=2760085 GN=rpsM PE=3 SV=1; 30S ribosomal protein S13 OS=Stenotrophomonas lactit…	1	3	3	0.4649	0	1	1	1	859.487	859.486	2576.45	2576.45	-0.07	-6e-05	0/0	0	0	811753	CID (Collision Induced Dissociation)	MS2	4.82655	26.888	67.9433	11038	11038	11036	mcarrera_O1301_278.RAW	F9		13168	5.27	1	69377208	67.65
High	Sequest HT	Sequest HT (A2)	A	2	Unambiguous	IRDLSEPEIER	IRDLSEPEIER		14	A0A0R0C575	30S ribosomal protein S13 OS=Stenotrophomonas humi OX=405444 GN=rpsM PE=3 SV=1	rpsM	A0A1B2N1P1; A0A0R0D400; A0A7V8FEE9; A0A7W3V271; A0A2M9R1P0; A0A0R0AAJ7; A0A0R0C575; A0A7H1AK14; A0A7W3FQJ7; A0A0M1KUQ6; A0A1D8YBZ8; A0A3R8T9N6; A0A0R0D1Q3; J7SXN1	30S ribosomal protein S13 OS=Stenotrophomonas rhizophila OX=216778 GN=rpsM PE=3 SV=1; 30S ribosomal protein S13 OS=Stenotrophomonas chelatiphaga OX=517011 GN=rpsM PE=3 SV=1; 30S ribosomal protein S13 OS=Stenotrophomonas maltophilia OX=40324 GN=rpsM PE=3 SV=1; 30S ribosomal protein S13 OS=Stenotrophomonas sp. W1S232 OX=2760085 GN=rpsM PE=3 SV=1; 30S ribosomal protein S13 OS=Stenotrophomonas lactit…	1	2	2	0.2725	0	1	1	1	678.86	678.86	1356.71	1356.71	0.83	0.00056	0/0	0	0	6.62515e+06	CID (Collision Induced Dissociation)	MS2	16.6823	2.808	26.772	3475	3475	3474	mcarrera_O1301_278.RAW	F9		25104	3.78	1	293220416	26.57
High	Sequest HT	Sequest HT (A2)	A	2	Unambiguous	IRDLSEPEIER	IRDLSEPEIER		14	A0A0R0C575	30S ribosomal protein S13 OS=Stenotrophomonas humi OX=405444 GN=rpsM PE=3 SV=1	rpsM	A0A1B2N1P1; A0A0R0D400; A0A7V8FEE9; A0A7W3V271; A0A2M9R1P0; A0A0R0AAJ7; A0A0R0C575; A0A7H1AK14; A0A7W3FQJ7; A0A0M1KUQ6; A0A1D8YBZ8; A0A3R8T9N6; A0A0R0D1Q3; J7SXN1	30S ribosomal protein S13 OS=Stenotrophomonas rhizophila OX=216778 GN=rpsM PE=3 SV=1; 30S ribosomal protein S13 OS=Stenotrophomonas chelatiphaga OX=517011 GN=rpsM PE=3 SV=1; 30S ribosomal protein S13 OS=Stenotrophomonas maltophilia OX=40324 GN=rpsM PE=3 SV=1; 30S ribosomal protein S13 OS=Stenotrophomonas sp. W1S232 OX=2760085 GN=rpsM PE=3 SV=1; 30S ribosomal protein S13 OS=Stenotrophomonas lactit…	1	2	2	0.2995	0	1	1	1	678.859	678.859	1356.71	1356.71	-0.19	-0.00013	0/0	0	0	1328815	CID (Collision Induced Dissociation)	MS2	17.9366	11.301	26.2629	3379	3379	3378	mcarrera_O1301_278.RAW	F9		25085	3.64	1	293220416	26.57
High	Sequest HT	Sequest HT (A2)	A	2	Unambiguous	REIGIAIKR	REIGIAIKR		17	A0A0R0C575	30S ribosomal protein S13 OS=Stenotrophomonas humi OX=405444 GN=rpsM PE=3 SV=1	rpsM	A0A1B2N1P1; A0A0R0D400; A0A7V8FEE9; A0A7W3V271; A0A2M9R1P0; A0A0R0AAJ7; A0A0R0C575; A0A7H1AK14; A0A7W3FQJ7; A0A0M1KUQ6; A0A1D8YBZ8; A0A0R0AF82; A0A3R8T9N6; A0A0R0D1Q3; A0A126NL54; J7SXN1; A0A2W6UHX0	30S ribosomal protein S13 OS=Stenotrophomonas rhizophila OX=216778 GN=rpsM PE=3 SV=1; 30S ribosomal protein S13 OS=Stenotrophomonas chelatiphaga OX=517011 GN=rpsM PE=3 SV=1; 30S ribosomal protein S13 OS=Stenotrophomonas maltophilia OX=40324 GN=rpsM PE=3 SV=1; 30S ribosomal protein S13 OS=Stenotrophomonas sp. W1S232 OX=2760085 GN=rpsM PE=3 SV=1; 30S ribosomal protein S13 OS=Stenotrophomonas lactit…	2	3	3	0.1425	0	1	1	1	352.562	352.562	1055.67	1055.67	2.36	0.00083	0/0	0	0	8723687	CID (Collision Induced Dissociation)	MS2	4.28299	2.788	17.3638	1947	1947	1946	mcarrera_O1301_290.RAW	F15		6241	3.86	1	101868784	17.4
High	Sequest HT	Sequest HT (A2)	A	2	Unambiguous	IRDLSEPEIER	IRDLSEPEIER		14	A0A0R0C575	30S ribosomal protein S13 OS=Stenotrophomonas humi OX=405444 GN=rpsM PE=3 SV=1	rpsM	A0A1B2N1P1; A0A0R0D400; A0A7V8FEE9; A0A7W3V271; A0A2M9R1P0; A0A0R0AAJ7; A0A0R0C575; A0A7H1AK14; A0A7W3FQJ7; A0A0M1KUQ6; A0A1D8YBZ8; A0A3R8T9N6; A0A0R0D1Q3; J7SXN1	30S ribosomal protein S13 OS=Stenotrophomonas rhizophila OX=216778 GN=rpsM PE=3 SV=1; 30S ribosomal protein S13 OS=Stenotrophomonas chelatiphaga OX=517011 GN=rpsM PE=3 SV=1; 30S ribosomal protein S13 OS=Stenotrophomonas maltophilia OX=40324 GN=rpsM PE=3 SV=1; 30S ribosomal protein S13 OS=Stenotrophomonas sp. W1S232 OX=2760085 GN=rpsM PE=3 SV=1; 30S ribosomal protein S13 OS=Stenotrophomonas lactit…	1	2	2	0.27	0	1	1	1	678.859	678.859	1356.71	1356.71	-0.44	-0.0003	0/0	0	0	2129012	CID (Collision Induced Dissociation)	MS2	30.5942	5.272	26.0923	3531	3531	3530	mcarrera_O1301_290.RAW	F15		25393	3.63	1	170586688	25.87
High	Sequest HT	Sequest HT (A2)	A	2	Unambiguous	IRDLSEPEIER	IRDLSEPEIER		14	A0A0R0C575	30S ribosomal protein S13 OS=Stenotrophomonas humi OX=405444 GN=rpsM PE=3 SV=1	rpsM	A0A1B2N1P1; A0A0R0D400; A0A7V8FEE9; A0A7W3V271; A0A2M9R1P0; A0A0R0AAJ7; A0A0R0C575; A0A7H1AK14; A0A7W3FQJ7; A0A0M1KUQ6; A0A1D8YBZ8; A0A3R8T9N6; A0A0R0D1Q3; J7SXN1	30S ribosomal protein S13 OS=Stenotrophomonas rhizophila OX=216778 GN=rpsM PE=3 SV=1; 30S ribosomal protein S13 OS=Stenotrophomonas chelatiphaga OX=517011 GN=rpsM PE=3 SV=1; 30S ribosomal protein S13 OS=Stenotrophomonas maltophilia OX=40324 GN=rpsM PE=3 SV=1; 30S ribosomal protein S13 OS=Stenotrophomonas sp. W1S232 OX=2760085 GN=rpsM PE=3 SV=1; 30S ribosomal protein S13 OS=Stenotrophomonas lactit…	1	2	2	0.2579	0	1	1	1	678.859	678.859	1356.71	1356.71	-0.62	-0.00042	0/0	0	0	329988	CID (Collision Induced Dissociation)	MS2	46.6434	14.219	25.5913	3449	3449	3445	mcarrera_O1301_290.RAW	F15		23983	3.49	1	170586688	25.87
High	Sequest HT	Sequest HT (A2)	A	2	Unambiguous	IAGINIPDHKHTVIALTAIFGIGK	IAGINIPDHKHTVIALTAIFGIGK		9	A0A1Y0LEG4; A0A0G3S6M0	30S ribosomal protein S13 OS=Tatumella citrea OX=53336 GN=rpsM PE=3 SV=1 30S ribosomal protein S13 OS=Klebsiella oxytoca OX=571 GN=rpsM PE=3 SV=1	rpsM	A0A1Y0LEG4; A0A0G3S6M0; A0A318FKN6; A0A2S9I3N9; A0A8B4YXX7; A0A564I7Q5; A0A1E7Z153; A0A5R9LFE2; R4Y5D3	30S ribosomal protein S13 OS=Tatumella citrea OX=53336 GN=rpsM PE=3 SV=1; 30S ribosomal protein S13 OS=Klebsiella oxytoca OX=571 GN=rpsM PE=3 SV=1; 30S ribosomal protein S13 OS=Klebsiella oxytoca OX=571 GN=rpsM PE=3 SV=1; 30S ribosomal protein S13 OS=Pantoea coffeiphila OX=1465635 GN=rpsM PE=3 SV=1; 30S ribosomal protein S13 OS=Raoultella sp. BIGb0149 OX=2485116 GN=rpsM PE=3 SV=1; 30S ribosomal p…	1	3	3	0.3634	0	1	1	1	833.821	833.821	2499.45	2499.44	1.01	0.00084	0/0	0	0	149829	CID (Collision Induced Dissociation)	MS2	50.85	36.759	106.391	12945	12945	12944	mcarrera_O1301_264.RAW	F2		5757	4.54	2	6.47612e+06	106.45
High	Sequest HT	Sequest HT (A2)	A	2	Unambiguous	IAGINIPDHKHTVIALTAIFGIGK	IAGINIPDHKHTVIALTAIFGIGK		9	A0A1Y0LEG4; A0A0G3S6M0	30S ribosomal protein S13 OS=Tatumella citrea OX=53336 GN=rpsM PE=3 SV=1 30S ribosomal protein S13 OS=Klebsiella oxytoca OX=571 GN=rpsM PE=3 SV=1	rpsM	A0A1Y0LEG4; A0A0G3S6M0; A0A318FKN6; A0A2S9I3N9; A0A8B4YXX7; A0A564I7Q5; A0A1E7Z153; A0A5R9LFE2; R4Y5D3	30S ribosomal protein S13 OS=Tatumella citrea OX=53336 GN=rpsM PE=3 SV=1; 30S ribosomal protein S13 OS=Klebsiella oxytoca OX=571 GN=rpsM PE=3 SV=1; 30S ribosomal protein S13 OS=Klebsiella oxytoca OX=571 GN=rpsM PE=3 SV=1; 30S ribosomal protein S13 OS=Pantoea coffeiphila OX=1465635 GN=rpsM PE=3 SV=1; 30S ribosomal protein S13 OS=Raoultella sp. BIGb0149 OX=2485116 GN=rpsM PE=3 SV=1; 30S ribosomal p…	1	3	3	0.3239	0	1	1	1	833.822	833.822	2499.45	2499.44	2.53	0.00211	0/0	0	0	28993.7	CID (Collision Induced Dissociation)	MS2	28.3859	100	106.953	13039	13039	13034	mcarrera_O1301_264.RAW	F2		5375	4.26	2	6.47612e+06	106.45
High	Sequest HT	Sequest HT (A2)	A	2	Unambiguous	AIISDVNATDEDRWNAVLK	AIISDVNATDEDRWNAVLK		13	A0A0D8TY22	30S ribosomal protein S14 (Fragment) OS=Raoultella planticola OX=575 GN=rpsN PE=4 SV=1	rpsN	A0A0D8TY22; A0A811XE85; A0A0J1LJF0; A0A377Y3E2; A0A7L6JHG5; A0A378GF15; A0A1V9DR11; A0A7M2V5T3; A0A7I6TSV4; A6TEV9; A0A483K3U2; A0A2X2RLV2; A0A0H3FM96	30S ribosomal protein S14 (Fragment) OS=Raoultella planticola OX=575 GN=rpsN PE=4 SV=1; 30S ribosomal protein S14 OS=Citrobacter europaeus OX=1914243 GN=rpsN PE=3 SV=1; 30S ribosomal protein S14 OS=Citrobacter sp. MGH106 OX=1686381 GN=rpsN PE=3 SV=1; 30S ribosomal protein S14 OS=Klebsiella pneumoniae OX=573 GN=rpsN PE=3 SV=1; 30S ribosomal protein S14 OS=Citrobacter sp. RHBSTW-00524 OX=2742653 GN…	1	2	2	0.1029	0	1	1	1	1065.54	1065.54	2130.08	2130.08	-0.01	-1e-05	0/0	0	0	1.43278e+06	CID (Collision Induced Dissociation)	MS2	32.4941	10.612	84.7797	9271	9271	9268	mcarrera_O1301_264.RAW	F2		35439	5.83	1	34078172	84.84
High	Sequest HT	Sequest HT (A2)	A	2	Unambiguous	AIISDVNATDEDRWNAVLK	AIISDVNATDEDRWNAVLK		13	A0A0D8TY22	30S ribosomal protein S14 (Fragment) OS=Raoultella planticola OX=575 GN=rpsN PE=4 SV=1	rpsN	A0A0D8TY22; A0A811XE85; A0A0J1LJF0; A0A377Y3E2; A0A7L6JHG5; A0A378GF15; A0A1V9DR11; A0A7M2V5T3; A0A7I6TSV4; A6TEV9; A0A483K3U2; A0A2X2RLV2; A0A0H3FM96	30S ribosomal protein S14 (Fragment) OS=Raoultella planticola OX=575 GN=rpsN PE=4 SV=1; 30S ribosomal protein S14 OS=Citrobacter europaeus OX=1914243 GN=rpsN PE=3 SV=1; 30S ribosomal protein S14 OS=Citrobacter sp. MGH106 OX=1686381 GN=rpsN PE=3 SV=1; 30S ribosomal protein S14 OS=Klebsiella pneumoniae OX=573 GN=rpsN PE=3 SV=1; 30S ribosomal protein S14 OS=Citrobacter sp. RHBSTW-00524 OX=2742653 GN…	1	2	2	0.0901	0	1	1	1	1065.54	1065.54	2130.08	2130.08	-0.29	-0.0003	0/0	0	0	142987	CID (Collision Induced Dissociation)	MS2	6.60695	100	84.9802	8670	8670	8665	mcarrera_O1301_268.RAW	F4		35871	5.77	1	2.85401e+06	85.03
High	Sequest HT	Sequest HT (A2)	A	2	Unambiguous	AIISDVNATDEDRWNAVLK	AIISDVNATDEDRWNAVLK		13	A0A0D8TY22	30S ribosomal protein S14 (Fragment) OS=Raoultella planticola OX=575 GN=rpsN PE=4 SV=1	rpsN	A0A0D8TY22; A0A811XE85; A0A0J1LJF0; A0A377Y3E2; A0A7L6JHG5; A0A378GF15; A0A1V9DR11; A0A7M2V5T3; A0A7I6TSV4; A6TEV9; A0A483K3U2; A0A2X2RLV2; A0A0H3FM96	30S ribosomal protein S14 (Fragment) OS=Raoultella planticola OX=575 GN=rpsN PE=4 SV=1; 30S ribosomal protein S14 OS=Citrobacter europaeus OX=1914243 GN=rpsN PE=3 SV=1; 30S ribosomal protein S14 OS=Citrobacter sp. MGH106 OX=1686381 GN=rpsN PE=3 SV=1; 30S ribosomal protein S14 OS=Klebsiella pneumoniae OX=573 GN=rpsN PE=3 SV=1; 30S ribosomal protein S14 OS=Citrobacter sp. RHBSTW-00524 OX=2742653 GN…	1	2	2	0.1102	0	1	1	1	1065.54	1065.54	2130.08	2130.08	-1.93	-0.00206	0/0	0	0	56775.6	CID (Collision Induced Dissociation)	MS2	0	100	86.8859	9494	9494	9492	mcarrera_O1301_274.RAW	F7		35222	6.44	1	3076501	87.23
High	Sequest HT	Sequest HT (A2)	A	2	Unambiguous	AIISDVNATDEDRWNAVLK	AIISDVNATDEDRWNAVLK		13	A0A0D8TY22	30S ribosomal protein S14 (Fragment) OS=Raoultella planticola OX=575 GN=rpsN PE=4 SV=1	rpsN	A0A0D8TY22; A0A811XE85; A0A0J1LJF0; A0A377Y3E2; A0A7L6JHG5; A0A378GF15; A0A1V9DR11; A0A7M2V5T3; A0A7I6TSV4; A6TEV9; A0A483K3U2; A0A2X2RLV2; A0A0H3FM96	30S ribosomal protein S14 (Fragment) OS=Raoultella planticola OX=575 GN=rpsN PE=4 SV=1; 30S ribosomal protein S14 OS=Citrobacter europaeus OX=1914243 GN=rpsN PE=3 SV=1; 30S ribosomal protein S14 OS=Citrobacter sp. MGH106 OX=1686381 GN=rpsN PE=3 SV=1; 30S ribosomal protein S14 OS=Klebsiella pneumoniae OX=573 GN=rpsN PE=3 SV=1; 30S ribosomal protein S14 OS=Citrobacter sp. RHBSTW-00524 OX=2742653 GN…	1	2	2	0.1313	0	1	1	1	1065.54	1065.54	2130.08	2130.08	-0.21	-0.00022	0/0	0	0	543108	CID (Collision Induced Dissociation)	MS2	3.69393	15.735	84.8457	9144	9144	9142	mcarrera_O1301_274.RAW	F7		35831	6.17	1	47497440	84.99
High	Sequest HT	Sequest HT (A2)	A	2	Unambiguous	AIISDVNATDEDRWNAVLK	AIISDVNATDEDRWNAVLK		13	A0A0D8TY22	30S ribosomal protein S14 (Fragment) OS=Raoultella planticola OX=575 GN=rpsN PE=4 SV=1	rpsN	A0A0D8TY22; A0A811XE85; A0A0J1LJF0; A0A377Y3E2; A0A7L6JHG5; A0A378GF15; A0A1V9DR11; A0A7M2V5T3; A0A7I6TSV4; A6TEV9; A0A483K3U2; A0A2X2RLV2; A0A0H3FM96	30S ribosomal protein S14 (Fragment) OS=Raoultella planticola OX=575 GN=rpsN PE=4 SV=1; 30S ribosomal protein S14 OS=Citrobacter europaeus OX=1914243 GN=rpsN PE=3 SV=1; 30S ribosomal protein S14 OS=Citrobacter sp. MGH106 OX=1686381 GN=rpsN PE=3 SV=1; 30S ribosomal protein S14 OS=Klebsiella pneumoniae OX=573 GN=rpsN PE=3 SV=1; 30S ribosomal protein S14 OS=Citrobacter sp. RHBSTW-00524 OX=2742653 GN…	1	2	2	0.1517	0	1	1	1	1065.54	1065.54	2130.08	2130.08	-1.44	-0.00153	0/0	0	0	311612	CID (Collision Induced Dissociation)	MS2	2.12873	31.527	85.3937	9241	9241	9238	mcarrera_O1301_274.RAW	F7		34852	5.8	1	47497440	84.99
High	Sequest HT	Sequest HT (A2)	A	2	Unambiguous	AIISDVNATDEDRWNAVLK	AIISDVNATDEDRWNAVLK		13	A0A0D8TY22	30S ribosomal protein S14 (Fragment) OS=Raoultella planticola OX=575 GN=rpsN PE=4 SV=1	rpsN	A0A0D8TY22; A0A811XE85; A0A0J1LJF0; A0A377Y3E2; A0A7L6JHG5; A0A378GF15; A0A1V9DR11; A0A7M2V5T3; A0A7I6TSV4; A6TEV9; A0A483K3U2; A0A2X2RLV2; A0A0H3FM96	30S ribosomal protein S14 (Fragment) OS=Raoultella planticola OX=575 GN=rpsN PE=4 SV=1; 30S ribosomal protein S14 OS=Citrobacter europaeus OX=1914243 GN=rpsN PE=3 SV=1; 30S ribosomal protein S14 OS=Citrobacter sp. MGH106 OX=1686381 GN=rpsN PE=3 SV=1; 30S ribosomal protein S14 OS=Klebsiella pneumoniae OX=573 GN=rpsN PE=3 SV=1; 30S ribosomal protein S14 OS=Citrobacter sp. RHBSTW-00524 OX=2742653 GN…	1	2	2	0.1181	0	1	1	1	1065.54	1065.55	2130.08	2130.08	-0.97	-0.00103	0/0	0	0	10985.9	CID (Collision Induced Dissociation)	MS2	40.6662	100	133.179	15787	15787	15785	mcarrera_O1301_274.RAW	F7		35809	4.32	1	119342	133.52
High	Sequest HT	Sequest HT (A2)	A	2	Selected	AIISDVNATDEDRWNAVLKLQTLPR	AIISDVNATDEDRWNAVLKLQTLPR		7	A0A0D8TY22	30S ribosomal protein S14 (Fragment) OS=Raoultella planticola OX=575 GN=rpsN PE=4 SV=1	rpsN	A0A0D8TY22; A0A377Y3E2; A0A1V9DR11; A0A7M2V5T3; A6TEV9; A0A483K3U2; A0A0H3FM96	30S ribosomal protein S14 (Fragment) OS=Raoultella planticola OX=575 GN=rpsN PE=4 SV=1; 30S ribosomal protein S14 OS=Klebsiella pneumoniae OX=573 GN=rpsN PE=3 SV=1; 30S ribosomal protein S14 OS=Pantoea latae OX=1964541 GN=rpsN PE=3 SV=1; 30S ribosomal protein S14 OS=Citrobacter sp. BDA59-3 OX=2781952 GN=rpsN PE=3 SV=1; 30S ribosomal protein S14 OS=Klebsiella pneumoniae subsp. pneumoniae (strain A…	2	3	3	0.0024	0	1	1	1	946.846	946.846	2838.52	2838.51	4.87	0.00461	0/0	0	0	316277	CID (Collision Induced Dissociation)	MS2	11.9487	29.166	97.0416	11459	11459	11457	mcarrera_O1301_264.RAW	F2		26968	4.24	1	6.95715e+06	97
High	Sequest HT	Sequest HT (A2)	A	2	Selected	AIISDVNASDEERWNAVLKLQTLPR	AIISDVNASDEERWNAVLKLQTLPR		1	D2TMJ6	30S ribosomal protein S14 OS=Citrobacter rodentium (strain ICC168) OX=637910 GN=rpsN PE=3 SV=1	rpsN	D2TMJ6	30S ribosomal protein S14 OS=Citrobacter rodentium (strain ICC168) OX=637910 GN=rpsN PE=3 SV=1	2	3	3	0.0056	0	1	1	1	946.844	946.843	2838.52	2838.51	2.35	0.00223	0/0	0	0	198279	CID (Collision Induced Dissociation)	MS2	18.8973	32.37	96.2727	11013	11013	11012	mcarrera_O1301_274.RAW	F7		28420	5.33	1	21287548	96.43
High	Sequest HT	Sequest HT (A2)	A	2	Unambiguous	AIISNVNASDEDRWDAVLKLQTLPR	AIISNVNASDEDRWDAVLKLQTLPR		1	A0A2A2MCL5	30S ribosomal protein S14 OS=Hafnia paralvei OX=546367 GN=rpsN PE=3 SV=1	rpsN	A0A2A2MCL5	30S ribosomal protein S14 OS=Hafnia paralvei OX=546367 GN=rpsN PE=3 SV=1	2	3	3	0.2234	0	1	1	1	942.169	942.169	2824.49	2824.5	-0.75	-0.00071	0/0	0	0	112852	CID (Collision Induced Dissociation)	MS2	52.0509	28.209	67.3672	10937	10937	10934	mcarrera_O1301_278.RAW	F9		32199	3.85	1	4.24124e+06	67.59
High	Sequest HT	Sequest HT (A2)	A	2	Unambiguous	AIISNVNASDEDRWDAVLKLQTLPR	AIISNVNASDEDRWDAVLKLQTLPR		1	A0A2A2MCL5	30S ribosomal protein S14 OS=Hafnia paralvei OX=546367 GN=rpsN PE=3 SV=1	rpsN	A0A2A2MCL5	30S ribosomal protein S14 OS=Hafnia paralvei OX=546367 GN=rpsN PE=3 SV=1	2	3	3	0.0801	0	1	1	1	942.168	942.169	2824.49	2824.5	-1.89	-0.00178	0/0	0	0	220386	CID (Collision Induced Dissociation)	MS2	9.91333	33.978	114.99	10857	10857	10854	mcarrera_O1301_280.RAW	F10		32776	5.37	1	77647480	115.11
High	Sequest HT	Sequest HT (A2)	A	2	Unambiguous	AIISNVNASDEDRWDAVLKLQTLPR	AIISNVNASDEDRWDAVLKLQTLPR		1	A0A2A2MCL5	30S ribosomal protein S14 OS=Hafnia paralvei OX=546367 GN=rpsN PE=3 SV=1	rpsN	A0A2A2MCL5	30S ribosomal protein S14 OS=Hafnia paralvei OX=546367 GN=rpsN PE=3 SV=1	2	3	3	0.0542	0	1	1	1	942.167	942.167	2824.49	2824.5	-3.42	-0.00322	0/0	0	0	170556	CID (Collision Induced Dissociation)	MS2	7.33878	56.786	115.284	10942	10942	10941	mcarrera_O1301_280.RAW	F10		33582	4.8	1	77647480	115.11
High	Sequest HT	Sequest HT (A2)	A	2	Unambiguous	AIISNVNASDEDRWDAVLK	AIISNVNASDEDRWDAVLK		1	A0A2A2MCL5	30S ribosomal protein S14 OS=Hafnia paralvei OX=546367 GN=rpsN PE=3 SV=1	rpsN	A0A2A2MCL5	30S ribosomal protein S14 OS=Hafnia paralvei OX=546367 GN=rpsN PE=3 SV=1	1	2	2	0.2134	0	1	1	1	1058.54	1058.54	2116.07	2116.07	0.08	8e-05	0/0	0	0	111030	CID (Collision Induced Dissociation)	MS2	0	69.093	84.9995	9116	9116	9113	mcarrera_O1301_286.RAW	F13		34930	5.53	1	4332796	85.07
High	Sequest HT	Sequest HT (A2)	A	2	Selected	AIISNVNASDEDRWDAVLKLQTLPR	AIISNVNASDEDRWDAVLKLQTLPR		1	A0A2A2MCL5	30S ribosomal protein S14 OS=Hafnia paralvei OX=546367 GN=rpsN PE=3 SV=1	rpsN	A0A2A2MCL5	30S ribosomal protein S14 OS=Hafnia paralvei OX=546367 GN=rpsN PE=3 SV=1	2	3	3	0.0078	0	1	1	1	942.168	942.168	2824.49	2824.5	-2.13	-0.00201	0/0	0	0	411142	CID (Collision Induced Dissociation)	MS2	19.111	23.628	97.9099	11253	11253	11251	mcarrera_O1301_286.RAW	F13		32955	5.12	1	18401572	98.02
High	Sequest HT	Sequest HT (A2)	A	2	Unambiguous	ATISDVNASDDDRWDAVLK	ATISDVNASDDDRWDAVLK		3	A0A0D8LB74	30S ribosomal protein S14 OS=Morganella morganii OX=582 GN=rpsN PE=3 SV=1	rpsN	A0A0D8LB74; A0A3S4GU45; J7TKQ1	30S ribosomal protein S14 OS=Morganella morganii OX=582 GN=rpsN PE=3 SV=1; 30S ribosomal protein S14 OS=Morganella morganii OX=582 GN=rpsN PE=4 SV=1; 30S ribosomal protein S14 OS=Morganella morganii subsp. morganii KT OX=1124991 GN=rpsN PE=3 SV=1	1	2	2	0.3046	0	1	1	1	1046	1046	2091	2091	-0.75	-0.00079	0/0	0	0	253776	CID (Collision Induced Dissociation)	MS2	0	89.973	81.1806	8456	8456	8453	mcarrera_O1301_262.RAW	F1		22487	5.68	1	22334336	80.94
High	Sequest HT	Sequest HT (A2)	A	2	Unambiguous	ATISDVNASDDDRWDAVLKLQSLPR	ATISDVNASDDDRWDAVLKLQSLPR		3	A0A0D8LB74	30S ribosomal protein S14 OS=Morganella morganii OX=582 GN=rpsN PE=3 SV=1	rpsN	A0A0D8LB74; A0A3S4GU45; J7TKQ1	30S ribosomal protein S14 OS=Morganella morganii OX=582 GN=rpsN PE=3 SV=1; 30S ribosomal protein S14 OS=Morganella morganii OX=582 GN=rpsN PE=4 SV=1; 30S ribosomal protein S14 OS=Morganella morganii subsp. morganii KT OX=1124991 GN=rpsN PE=3 SV=1	2	3	3	0.4268	0	1	1	1	929.143	929.146	2785.42	2785.41	1.46	0.00136	0/0	0	0	62424.2	CID (Collision Induced Dissociation)	MS2	0	31.937	111.165	10875	10875	10869	mcarrera_O1301_262.RAW	F1		39312	5.53	1	79728120	111.25
High	Sequest HT	Sequest HT (A2)	A	2	Unambiguous	ATISDVNASDDDRWDAVLK	ATISDVNASDDDRWDAVLK		3	A0A0D8LB74	30S ribosomal protein S14 OS=Morganella morganii OX=582 GN=rpsN PE=3 SV=1	rpsN	A0A0D8LB74; A0A3S4GU45; J7TKQ1	30S ribosomal protein S14 OS=Morganella morganii OX=582 GN=rpsN PE=3 SV=1; 30S ribosomal protein S14 OS=Morganella morganii OX=582 GN=rpsN PE=4 SV=1; 30S ribosomal protein S14 OS=Morganella morganii subsp. morganii KT OX=1124991 GN=rpsN PE=3 SV=1	1	2	2	0.3046	0	1	1	1	1046	1046	2091	2091	-0.74	-0.00077	0/0	0	0	345585	CID (Collision Induced Dissociation)	MS2	9.87908	56.004	80.6272	8361	8361	8360	mcarrera_O1301_262.RAW	F1		22479	5.45	1	22334336	80.94
High	Sequest HT	Sequest HT (A2)	A	2	Unambiguous	AELKATISDVNASDDDRWDAVLK	AELKATISDVNASDDDRWDAVLK		3	A0A0D8LB74	30S ribosomal protein S14 OS=Morganella morganii OX=582 GN=rpsN PE=3 SV=1	rpsN	A0A0D8LB74; A0A3S4GU45; J7TKQ1	30S ribosomal protein S14 OS=Morganella morganii OX=582 GN=rpsN PE=3 SV=1; 30S ribosomal protein S14 OS=Morganella morganii OX=582 GN=rpsN PE=4 SV=1; 30S ribosomal protein S14 OS=Morganella morganii subsp. morganii KT OX=1124991 GN=rpsN PE=3 SV=1	2	3	3	0.388	0	1	1	1	844.759	844.759	2532.26	2532.26	1.38	0.00116	0/0	0	0	280442	CID (Collision Induced Dissociation)	MS2	11.6074	26.919	84.2828	9016	9016	9011	mcarrera_O1301_262.RAW	F1		36438	4.51	1	15720937	84.39
High	Sequest HT	Sequest HT (A2)	A	2	Unambiguous	ATISDVNASDDDRWDAVLK	ATISDVNASDDDRWDAVLK		3	A0A0D8LB74	30S ribosomal protein S14 OS=Morganella morganii OX=582 GN=rpsN PE=3 SV=1	rpsN	A0A0D8LB74; A0A3S4GU45; J7TKQ1	30S ribosomal protein S14 OS=Morganella morganii OX=582 GN=rpsN PE=3 SV=1; 30S ribosomal protein S14 OS=Morganella morganii OX=582 GN=rpsN PE=4 SV=1; 30S ribosomal protein S14 OS=Morganella morganii subsp. morganii KT OX=1124991 GN=rpsN PE=3 SV=1	1	2	2	0.2967	0	1	1	1	1046	1046	2091	2091	-0.62	-0.00065	0/0	0	0	663131	CID (Collision Induced Dissociation)	MS2	1.35806	33.082	81.5314	8186	8186	8183	mcarrera_O1301_270.RAW	F5		22643	5.73	1	40155748	81.26
High	Sequest HT	Sequest HT (A2)	A	2	Unambiguous	ATISDVNASDDDRWDAVLKLQSLPR	ATISDVNASDDDRWDAVLKLQSLPR		3	A0A0D8LB74	30S ribosomal protein S14 OS=Morganella morganii OX=582 GN=rpsN PE=3 SV=1	rpsN	A0A0D8LB74; A0A3S4GU45; J7TKQ1	30S ribosomal protein S14 OS=Morganella morganii OX=582 GN=rpsN PE=3 SV=1; 30S ribosomal protein S14 OS=Morganella morganii OX=582 GN=rpsN PE=4 SV=1; 30S ribosomal protein S14 OS=Morganella morganii subsp. morganii KT OX=1124991 GN=rpsN PE=3 SV=1	2	3	3	0.4886	0	1	1	1	929.142	929.141	2785.41	2785.41	0.3	0.00028	0/0	0	0	358270	CID (Collision Induced Dissociation)	MS2	0	44.702	97.4612	10632	10632	10626	mcarrera_O1301_270.RAW	F5		39409	5.71	1	165246992	97.79
High	Sequest HT	Sequest HT (A2)	A	2	Unambiguous	ATISDVNASDDDRWDAVLK	ATISDVNASDDDRWDAVLK		3	A0A0D8LB74	30S ribosomal protein S14 OS=Morganella morganii OX=582 GN=rpsN PE=3 SV=1	rpsN	A0A0D8LB74; A0A3S4GU45; J7TKQ1	30S ribosomal protein S14 OS=Morganella morganii OX=582 GN=rpsN PE=3 SV=1; 30S ribosomal protein S14 OS=Morganella morganii OX=582 GN=rpsN PE=4 SV=1; 30S ribosomal protein S14 OS=Morganella morganii subsp. morganii KT OX=1124991 GN=rpsN PE=3 SV=1	1	2	2	0.3675	0	1	1	1	1046	1046	2091	2091	-1.02	-0.00107	0/0	0	0	259950	CID (Collision Induced Dissociation)	MS2	4.97538	35.621	80.9725	8097	8097	8094	mcarrera_O1301_270.RAW	F5		22201	5.36	1	40155748	81.26
High	Sequest HT	Sequest HT (A2)	A	2	Unambiguous	ATISDVNASDDDRWDAVLKLQSLPR	ATISDVNASDDDRWDAVLKLQSLPR		3	A0A0D8LB74	30S ribosomal protein S14 OS=Morganella morganii OX=582 GN=rpsN PE=3 SV=1	rpsN	A0A0D8LB74; A0A3S4GU45; J7TKQ1	30S ribosomal protein S14 OS=Morganella morganii OX=582 GN=rpsN PE=3 SV=1; 30S ribosomal protein S14 OS=Morganella morganii OX=582 GN=rpsN PE=4 SV=1; 30S ribosomal protein S14 OS=Morganella morganii subsp. morganii KT OX=1124991 GN=rpsN PE=3 SV=1	2	3	3	0.3491	0	1	1	1	929.142	929.141	2785.41	2785.41	-0.33	-0.00031	0/0	0	0	412330	CID (Collision Induced Dissociation)	MS2	9.34732	55.777	99.0504	10810	10810	10808	mcarrera_O1301_270.RAW	F5		38678	4.87	1	11564082	99.09
High	Sequest HT	Sequest HT (A2)	A	2	Unambiguous	AELKAIISDVNASDEDRWNAVLK	AELKAIISDVNASDEDRWNAVLK		19	A0A6A5ASX0	30S ribosomal protein S14 OS=Pantoea dispersa 625 OX=1440057 GN=rpsN PE=3 SV=1	rpsN	A0A6A5ASX0; A0A1H8XLP5; A0A3N1VUJ7; A0A653NZA0; A0A285L815; A0A0M3EZC5; A0A0V9JGD6; A0A5J6VZU1; A0A3D2B8H8; A0A1X1E452; A0A4Y5ZPU0; A0A8F9MNA4; A0A5E1AV39; A0A7Z1J874; A0A1V0L866; A0A0K2P792; E3GBX6; V5TTZ8; A0A6L5EA80	30S ribosomal protein S14 OS=Pantoea dispersa 625 OX=1440057 GN=rpsN PE=3 SV=1; 30S ribosomal protein S14 OS=Enterobacter sp. NFIX58 OX=1566251 GN=rpsN PE=3 SV=1; 30S ribosomal protein S14 OS=Lelliottia amnigena OX=61646 GN=rpsN PE=3 SV=1; 30S ribosomal protein S14 OS=Pantoea brenneri OX=472694 GN=rpsN PE=3 SV=1; 30S ribosomal protein S14 OS=Enterobacter sp. CC120223-11 OX=1378073 GN=rpsN PE=3 SV…	2	3	3	0.2671	0	1	1	1	853.116	853.116	2557.33	2557.33	2.55	0.00217	0/0	0	0	137312	CID (Collision Induced Dissociation)	MS2	45.4479	13.829	112.708	10297	10297	10293	mcarrera_O1301_280.RAW	F10		36989	4.23	1	19158506	112.79
High	Sequest HT	Sequest HT (A2)	A	2	Unambiguous	AIISDVNASDEDRWNAVLK	AIISDVNASDEDRWNAVLK		23	A0A6A5ASX0	30S ribosomal protein S14 OS=Pantoea dispersa 625 OX=1440057 GN=rpsN PE=3 SV=1	rpsN	A0A6A5ASX0; A0A1Y0LG09; A0A7U4I2R9; A0A1H8XLP5; A0A3N1VUJ7; A0A653NZA0; A0A285L815; A0A0M3EZC5; A0A0V9JGD6; A0A5J6VZU1; A0A1X1D0F1; A0A3D2B8H8; A0A1X1E452; A0A4Y5ZPU0; A0A1W6B377; A0A8F9MNA4; A0A5E1AV39; A0A7Z1J874; A0A1V0L866; A0A0K2P792; E3GBX6; V5TTZ8; A0A6L5EA80	30S ribosomal protein S14 OS=Pantoea dispersa 625 OX=1440057 GN=rpsN PE=3 SV=1; 30S ribosomal protein S14 OS=Tatumella citrea OX=53336 GN=rpsN PE=3 SV=1; 30S ribosomal protein S14 OS=Pantoea sp. PSNIH1 OX=1484158 GN=rpsN PE=3 SV=1; 30S ribosomal protein S14 OS=Enterobacter sp. NFIX58 OX=1566251 GN=rpsN PE=3 SV=1; 30S ribosomal protein S14 OS=Lelliottia amnigena OX=61646 GN=rpsN PE=3 SV=1; 30S rib…	1	2	2	0.1315	0	1	1	1	1058.54	1058.54	2116.07	2116.07	0.54	0.00057	0/0	0	0	78901.5	CID (Collision Induced Dissociation)	MS2	8.02191	45.986	53.7177	8515	8515	8514	mcarrera_O1301_278.RAW	F9		34845	5.55	1	5.88207e+06	53.86
High	Sequest HT	Sequest HT (A2)	A	2	Unambiguous	AIISDVNASDEDRWNAVLK	AIISDVNASDEDRWNAVLK		23	A0A6A5ASX0	30S ribosomal protein S14 OS=Pantoea dispersa 625 OX=1440057 GN=rpsN PE=3 SV=1	rpsN	A0A6A5ASX0; A0A1Y0LG09; A0A7U4I2R9; A0A1H8XLP5; A0A3N1VUJ7; A0A653NZA0; A0A285L815; A0A0M3EZC5; A0A0V9JGD6; A0A5J6VZU1; A0A1X1D0F1; A0A3D2B8H8; A0A1X1E452; A0A4Y5ZPU0; A0A1W6B377; A0A8F9MNA4; A0A5E1AV39; A0A7Z1J874; A0A1V0L866; A0A0K2P792; E3GBX6; V5TTZ8; A0A6L5EA80	30S ribosomal protein S14 OS=Pantoea dispersa 625 OX=1440057 GN=rpsN PE=3 SV=1; 30S ribosomal protein S14 OS=Tatumella citrea OX=53336 GN=rpsN PE=3 SV=1; 30S ribosomal protein S14 OS=Pantoea sp. PSNIH1 OX=1484158 GN=rpsN PE=3 SV=1; 30S ribosomal protein S14 OS=Enterobacter sp. NFIX58 OX=1566251 GN=rpsN PE=3 SV=1; 30S ribosomal protein S14 OS=Lelliottia amnigena OX=61646 GN=rpsN PE=3 SV=1; 30S rib…	1	2	2	0.1394	0	1	1	1	1058.54	1058.53	2116.06	2116.07	-1.41	-0.00149	0/0	0	0	213324	CID (Collision Induced Dissociation)	MS2	0	22.566	84.5798	8586	8586	8583	mcarrera_O1301_280.RAW	F10		34211	6.6	1	60102940	84.71
High	Sequest HT	Sequest HT (A2)	A	2	Unambiguous	AIISDVNASDEDRWNAVLK	AIISDVNASDEDRWNAVLK		23	A0A6A5ASX0	30S ribosomal protein S14 OS=Pantoea dispersa 625 OX=1440057 GN=rpsN PE=3 SV=1	rpsN	A0A6A5ASX0; A0A1Y0LG09; A0A7U4I2R9; A0A1H8XLP5; A0A3N1VUJ7; A0A653NZA0; A0A285L815; A0A0M3EZC5; A0A0V9JGD6; A0A5J6VZU1; A0A1X1D0F1; A0A3D2B8H8; A0A1X1E452; A0A4Y5ZPU0; A0A1W6B377; A0A8F9MNA4; A0A5E1AV39; A0A7Z1J874; A0A1V0L866; A0A0K2P792; E3GBX6; V5TTZ8; A0A6L5EA80	30S ribosomal protein S14 OS=Pantoea dispersa 625 OX=1440057 GN=rpsN PE=3 SV=1; 30S ribosomal protein S14 OS=Tatumella citrea OX=53336 GN=rpsN PE=3 SV=1; 30S ribosomal protein S14 OS=Pantoea sp. PSNIH1 OX=1484158 GN=rpsN PE=3 SV=1; 30S ribosomal protein S14 OS=Enterobacter sp. NFIX58 OX=1566251 GN=rpsN PE=3 SV=1; 30S ribosomal protein S14 OS=Lelliottia amnigena OX=61646 GN=rpsN PE=3 SV=1; 30S rib…	1	2	2	0.159	0	1	1	1	1058.54	1058.54	2116.07	2116.07	0.3	0.00032	0/0	0	0	492503	CID (Collision Induced Dissociation)	MS2	0	30.264	85.0654	8682	8682	8681	mcarrera_O1301_280.RAW	F10		34900	6.48	1	60102940	84.71
High	Sequest HT	Sequest HT (A2)	A	2	Unambiguous	AIISDVNASDEDRWNAVLK	AIISDVNASDEDRWNAVLK		23	A0A6A5ASX0	30S ribosomal protein S14 OS=Pantoea dispersa 625 OX=1440057 GN=rpsN PE=3 SV=1	rpsN	A0A6A5ASX0; A0A1Y0LG09; A0A7U4I2R9; A0A1H8XLP5; A0A3N1VUJ7; A0A653NZA0; A0A285L815; A0A0M3EZC5; A0A0V9JGD6; A0A5J6VZU1; A0A1X1D0F1; A0A3D2B8H8; A0A1X1E452; A0A4Y5ZPU0; A0A1W6B377; A0A8F9MNA4; A0A5E1AV39; A0A7Z1J874; A0A1V0L866; A0A0K2P792; E3GBX6; V5TTZ8; A0A6L5EA80	30S ribosomal protein S14 OS=Pantoea dispersa 625 OX=1440057 GN=rpsN PE=3 SV=1; 30S ribosomal protein S14 OS=Tatumella citrea OX=53336 GN=rpsN PE=3 SV=1; 30S ribosomal protein S14 OS=Pantoea sp. PSNIH1 OX=1484158 GN=rpsN PE=3 SV=1; 30S ribosomal protein S14 OS=Enterobacter sp. NFIX58 OX=1566251 GN=rpsN PE=3 SV=1; 30S ribosomal protein S14 OS=Lelliottia amnigena OX=61646 GN=rpsN PE=3 SV=1; 30S rib…	1	2	2	0.1356	0	1	1	1	1058.54	1058.54	2116.07	2116.07	-0.57	-0.0006	0/0	0	0	107202	CID (Collision Induced Dissociation)	MS2	0	100	86.0593	8862	8862	8860	mcarrera_O1301_280.RAW	F10		35292	6.27	1	60102940	84.71
High	Sequest HT	Sequest HT (A2)	A	2	Unambiguous	AIISDVNASDEDRWNAVLK	AIISDVNASDEDRWNAVLK		23	A0A6A5ASX0	30S ribosomal protein S14 OS=Pantoea dispersa 625 OX=1440057 GN=rpsN PE=3 SV=1	rpsN	A0A6A5ASX0; A0A1Y0LG09; A0A7U4I2R9; A0A1H8XLP5; A0A3N1VUJ7; A0A653NZA0; A0A285L815; A0A0M3EZC5; A0A0V9JGD6; A0A5J6VZU1; A0A1X1D0F1; A0A3D2B8H8; A0A1X1E452; A0A4Y5ZPU0; A0A1W6B377; A0A8F9MNA4; A0A5E1AV39; A0A7Z1J874; A0A1V0L866; A0A0K2P792; E3GBX6; V5TTZ8; A0A6L5EA80	30S ribosomal protein S14 OS=Pantoea dispersa 625 OX=1440057 GN=rpsN PE=3 SV=1; 30S ribosomal protein S14 OS=Tatumella citrea OX=53336 GN=rpsN PE=3 SV=1; 30S ribosomal protein S14 OS=Pantoea sp. PSNIH1 OX=1484158 GN=rpsN PE=3 SV=1; 30S ribosomal protein S14 OS=Enterobacter sp. NFIX58 OX=1566251 GN=rpsN PE=3 SV=1; 30S ribosomal protein S14 OS=Lelliottia amnigena OX=61646 GN=rpsN PE=3 SV=1; 30S rib…	1	2	2	0.1579	0	1	1	1	1058.54	1058.53	2116.07	2116.07	-0.88	-0.00093	0/0	0	0	187387	CID (Collision Induced Dissociation)	MS2	0	46.939	85.5705	8774	8774	8773	mcarrera_O1301_280.RAW	F10		35157	6.27	1	60102940	84.71
High	Sequest HT	Sequest HT (A2)	A	2	Unambiguous	AIISDVNASDEDRWNAVLK	AIISDVNASDEDRWNAVLK		23	A0A6A5ASX0	30S ribosomal protein S14 OS=Pantoea dispersa 625 OX=1440057 GN=rpsN PE=3 SV=1	rpsN	A0A6A5ASX0; A0A1Y0LG09; A0A7U4I2R9; A0A1H8XLP5; A0A3N1VUJ7; A0A653NZA0; A0A285L815; A0A0M3EZC5; A0A0V9JGD6; A0A5J6VZU1; A0A1X1D0F1; A0A3D2B8H8; A0A1X1E452; A0A4Y5ZPU0; A0A1W6B377; A0A8F9MNA4; A0A5E1AV39; A0A7Z1J874; A0A1V0L866; A0A0K2P792; E3GBX6; V5TTZ8; A0A6L5EA80	30S ribosomal protein S14 OS=Pantoea dispersa 625 OX=1440057 GN=rpsN PE=3 SV=1; 30S ribosomal protein S14 OS=Tatumella citrea OX=53336 GN=rpsN PE=3 SV=1; 30S ribosomal protein S14 OS=Pantoea sp. PSNIH1 OX=1484158 GN=rpsN PE=3 SV=1; 30S ribosomal protein S14 OS=Enterobacter sp. NFIX58 OX=1566251 GN=rpsN PE=3 SV=1; 30S ribosomal protein S14 OS=Lelliottia amnigena OX=61646 GN=rpsN PE=3 SV=1; 30S rib…	1	2	2	0.1979	0	1	1	1	1058.54	1058.54	2116.06	2116.07	-0.99	-0.00104	0/0	0	0	42722.2	CID (Collision Induced Dissociation)	MS2	74.4153	100	87.0872	9048	9048	9042	mcarrera_O1301_280.RAW	F10		34799	5.66	1	3.20141e+06	86.61
High	Sequest HT	Sequest HT (A2)	A	2	Unambiguous	AIISDVNASDEDRWNAVLK	AIISDVNASDEDRWNAVLK		23	A0A6A5ASX0	30S ribosomal protein S14 OS=Pantoea dispersa 625 OX=1440057 GN=rpsN PE=3 SV=1	rpsN	A0A6A5ASX0; A0A1Y0LG09; A0A7U4I2R9; A0A1H8XLP5; A0A3N1VUJ7; A0A653NZA0; A0A285L815; A0A0M3EZC5; A0A0V9JGD6; A0A5J6VZU1; A0A1X1D0F1; A0A3D2B8H8; A0A1X1E452; A0A4Y5ZPU0; A0A1W6B377; A0A8F9MNA4; A0A5E1AV39; A0A7Z1J874; A0A1V0L866; A0A0K2P792; E3GBX6; V5TTZ8; A0A6L5EA80	30S ribosomal protein S14 OS=Pantoea dispersa 625 OX=1440057 GN=rpsN PE=3 SV=1; 30S ribosomal protein S14 OS=Tatumella citrea OX=53336 GN=rpsN PE=3 SV=1; 30S ribosomal protein S14 OS=Pantoea sp. PSNIH1 OX=1484158 GN=rpsN PE=3 SV=1; 30S ribosomal protein S14 OS=Enterobacter sp. NFIX58 OX=1566251 GN=rpsN PE=3 SV=1; 30S ribosomal protein S14 OS=Lelliottia amnigena OX=61646 GN=rpsN PE=3 SV=1; 30S rib…	1	2	2	0.1634	0	1	1	1	1058.53	1058.53	2116.06	2116.07	-2.57	-0.00272	0/0	0	0	131796	CID (Collision Induced Dissociation)	MS2	0	100	86.6425	8968	8968	8962	mcarrera_O1301_280.RAW	F10		34428	5.63	1	3.20141e+06	86.61
High	Sequest HT	Sequest HT (A2)	A	2	Unambiguous	AIVSDVNVSDEDRWNAVLKLQTLPR	AIVSDVNVSDEDRWNAVLKLQTLPR		2	A0A379GCP7	30S ribosomal protein S14 OS=Proteus mirabilis OX=584 GN=rpsN PE=4 SV=1	rpsN	A0A379GCP7; A0A1Z1SP99	30S ribosomal protein S14 OS=Proteus mirabilis OX=584 GN=rpsN PE=4 SV=1; 30S ribosomal protein S14 OS=Proteus mirabilis OX=584 GN=rpsN PE=3 SV=1	2	3	3	0.2797	0	1	1	1	946.843	946.843	2838.51	2838.51	1.22	0.00115	0/0	0	0	482176	CID (Collision Induced Dissociation)	MS2	10.306	10.763	114.145	10452	10452	10451	mcarrera_O1301_282.RAW	F11		29025	4.79	1	16179224	114.18
High	Sequest HT	Sequest HT (A2)	A	2	Unambiguous	RANLAEKFFAK	RANLAEKFFAK		6	A0A379GCP7	30S ribosomal protein S14 OS=Proteus mirabilis OX=584 GN=rpsN PE=4 SV=1	rpsN	A0A6G6S9L5; A0A3D3HQA6; A0A1B8HC92; A0A379GCP7; A0A1Z1SP99; A0A5M9QZ05	30S ribosomal protein S14 OS=Proteus terrae subsp. cibarius OX=626774 GN=rpsN PE=3 SV=1; 30S ribosomal protein S14 OS=Morganella sp. OX=1912315 GN=rpsN PE=3 SV=1; 30S ribosomal protein S14 OS=Morganella psychrotolerans OX=368603 GN=rpsN PE=3 SV=1; 30S ribosomal protein S14 OS=Proteus mirabilis OX=584 GN=rpsN PE=4 SV=1; 30S ribosomal protein S14 OS=Proteus mirabilis OX=584 GN=rpsN PE=3 SV=1; 30S r…	2	3	3	0.2564	0	1	1	1	432.248	432.247	1294.73	1294.73	1.05	0.00045	0/0	0	0	9321692	CID (Collision Induced Dissociation)	MS2	5.81419	1.995	58.4927	4584	4584	4583	mcarrera_O1301_276.RAW	F8		13624	3.9	1	164144704	58.55
High	Sequest HT	Sequest HT (A2)	A	2	Unambiguous	ANLAEKFFAKR	ANLAEKFFAKR		6	A0A379GCP7	30S ribosomal protein S14 OS=Proteus mirabilis OX=584 GN=rpsN PE=4 SV=1	rpsN	A0A6G6S9L5; A0A3D3HQA6; A0A1B8HC92; A0A379GCP7; A0A1Z1SP99; A0A5M9QZ05	30S ribosomal protein S14 OS=Proteus terrae subsp. cibarius OX=626774 GN=rpsN PE=3 SV=1; 30S ribosomal protein S14 OS=Morganella sp. OX=1912315 GN=rpsN PE=3 SV=1; 30S ribosomal protein S14 OS=Morganella psychrotolerans OX=368603 GN=rpsN PE=3 SV=1; 30S ribosomal protein S14 OS=Proteus mirabilis OX=584 GN=rpsN PE=4 SV=1; 30S ribosomal protein S14 OS=Proteus mirabilis OX=584 GN=rpsN PE=3 SV=1; 30S r…	2	2	2	0.343	0	1	1	1	647.868	647.867	1294.73	1294.73	1.22	0.00079	0/0	0	0	1.84554e+06	CID (Collision Induced Dissociation)	MS2	22.6709	10.737	64.1964	5557	5557	5556	mcarrera_O1301_276.RAW	F8		13620	3.79	1	27296758	64.26
High	Sequest HT	Sequest HT (A2)	A	2	Unambiguous	ANLAEKFFAK	ANLAEKFFAK		6	A0A379GCP7	30S ribosomal protein S14 OS=Proteus mirabilis OX=584 GN=rpsN PE=4 SV=1	rpsN	A0A6G6S9L5; A0A3D3HQA6; A0A1B8HC92; A0A379GCP7; A0A1Z1SP99; A0A5M9QZ05	30S ribosomal protein S14 OS=Proteus terrae subsp. cibarius OX=626774 GN=rpsN PE=3 SV=1; 30S ribosomal protein S14 OS=Morganella sp. OX=1912315 GN=rpsN PE=3 SV=1; 30S ribosomal protein S14 OS=Morganella psychrotolerans OX=368603 GN=rpsN PE=3 SV=1; 30S ribosomal protein S14 OS=Proteus mirabilis OX=584 GN=rpsN PE=4 SV=1; 30S ribosomal protein S14 OS=Proteus mirabilis OX=584 GN=rpsN PE=3 SV=1; 30S r…	1	2	2	0.267	0	1	1	1	569.817	569.816	1138.63	1138.63	0.5	0.00028	0/0	0	0	10367959	CID (Collision Induced Dissociation)	MS2	3.54964	4.491	69.0405	6446	6446	6445	mcarrera_O1301_276.RAW	F8		15220	3.67	1	269391520	69.03
High	Sequest HT	Sequest HT (A2)	A	2	Unambiguous	RANLAEKFFAK	RANLAEKFFAK		6	A0A379GCP7	30S ribosomal protein S14 OS=Proteus mirabilis OX=584 GN=rpsN PE=4 SV=1	rpsN	A0A6G6S9L5; A0A3D3HQA6; A0A1B8HC92; A0A379GCP7; A0A1Z1SP99; A0A5M9QZ05	30S ribosomal protein S14 OS=Proteus terrae subsp. cibarius OX=626774 GN=rpsN PE=3 SV=1; 30S ribosomal protein S14 OS=Morganella sp. OX=1912315 GN=rpsN PE=3 SV=1; 30S ribosomal protein S14 OS=Morganella psychrotolerans OX=368603 GN=rpsN PE=3 SV=1; 30S ribosomal protein S14 OS=Proteus mirabilis OX=584 GN=rpsN PE=4 SV=1; 30S ribosomal protein S14 OS=Proteus mirabilis OX=584 GN=rpsN PE=3 SV=1; 30S r…	2	2	2	0.2395	0	1	1	1	647.867	647.867	1294.73	1294.73	0.7	0.00045	0/0	0	0	4.19583e+06	CID (Collision Induced Dissociation)	MS2	1.52009	6.729	58.5378	4593	4593	4590	mcarrera_O1301_276.RAW	F8		13625	3.34	1	27876466	58.55
High	Sequest HT	Sequest HT (A2)	A	2	Unambiguous	RANLAEKFFAK	RANLAEKFFAK		6	A0A379GCP7	30S ribosomal protein S14 OS=Proteus mirabilis OX=584 GN=rpsN PE=4 SV=1	rpsN	A0A6G6S9L5; A0A3D3HQA6; A0A1B8HC92; A0A379GCP7; A0A1Z1SP99; A0A5M9QZ05	30S ribosomal protein S14 OS=Proteus terrae subsp. cibarius OX=626774 GN=rpsN PE=3 SV=1; 30S ribosomal protein S14 OS=Morganella sp. OX=1912315 GN=rpsN PE=3 SV=1; 30S ribosomal protein S14 OS=Morganella psychrotolerans OX=368603 GN=rpsN PE=3 SV=1; 30S ribosomal protein S14 OS=Proteus mirabilis OX=584 GN=rpsN PE=4 SV=1; 30S ribosomal protein S14 OS=Proteus mirabilis OX=584 GN=rpsN PE=3 SV=1; 30S r…	2	3	3	0.322	0	1	1	1	432.248	432.248	1294.73	1294.73	2.05	0.00089	0/0	0	0	1551207	CID (Collision Induced Dissociation)	MS2	11.1562	14.207	59.6597	4421	4421	4420	mcarrera_O1301_282.RAW	F11		13666	4.1	1	35370788	59.61
High	Sequest HT	Sequest HT (A2)	A	2	Unambiguous	ANLAEKFFAK	ANLAEKFFAK		6	A0A379GCP7	30S ribosomal protein S14 OS=Proteus mirabilis OX=584 GN=rpsN PE=4 SV=1	rpsN	A0A6G6S9L5; A0A3D3HQA6; A0A1B8HC92; A0A379GCP7; A0A1Z1SP99; A0A5M9QZ05	30S ribosomal protein S14 OS=Proteus terrae subsp. cibarius OX=626774 GN=rpsN PE=3 SV=1; 30S ribosomal protein S14 OS=Morganella sp. OX=1912315 GN=rpsN PE=3 SV=1; 30S ribosomal protein S14 OS=Morganella psychrotolerans OX=368603 GN=rpsN PE=3 SV=1; 30S ribosomal protein S14 OS=Proteus mirabilis OX=584 GN=rpsN PE=4 SV=1; 30S ribosomal protein S14 OS=Proteus mirabilis OX=584 GN=rpsN PE=3 SV=1; 30S r…	1	2	2	0.2301	0	1	1	1	569.816	569.816	1138.63	1138.63	-0.23	-0.00013	0/0	0	0	1.23939e+06	CID (Collision Induced Dissociation)	MS2	28.3122	19.685	69.4419	6088	6088	6086	mcarrera_O1301_282.RAW	F11		15230	3.52	1	59067552	69.28
High	Sequest HT	Sequest HT (A2)	A	2	Unambiguous	RANLAEKFFAK	RANLAEKFFAK		6	A0A379GCP7	30S ribosomal protein S14 OS=Proteus mirabilis OX=584 GN=rpsN PE=4 SV=1	rpsN	A0A6G6S9L5; A0A3D3HQA6; A0A1B8HC92; A0A379GCP7; A0A1Z1SP99; A0A5M9QZ05	30S ribosomal protein S14 OS=Proteus terrae subsp. cibarius OX=626774 GN=rpsN PE=3 SV=1; 30S ribosomal protein S14 OS=Morganella sp. OX=1912315 GN=rpsN PE=3 SV=1; 30S ribosomal protein S14 OS=Morganella psychrotolerans OX=368603 GN=rpsN PE=3 SV=1; 30S ribosomal protein S14 OS=Proteus mirabilis OX=584 GN=rpsN PE=4 SV=1; 30S ribosomal protein S14 OS=Proteus mirabilis OX=584 GN=rpsN PE=3 SV=1; 30S r…	2	3	3	0.2608	0	1	1	1	432.248	432.248	1294.73	1294.73	1.77	0.00076	0/0	0	0	2.45171e+06	CID (Collision Induced Dissociation)	MS2	11.8338	9.606	59.6122	4513	4513	4512	mcarrera_O1301_288.RAW	F14		13606	3.72	1	56951936	59.66
High	Sequest HT	Sequest HT (A2)	A	2	Unambiguous	ANLAEKFFAKR	ANLAEKFFAKR		6	A0A379GCP7	30S ribosomal protein S14 OS=Proteus mirabilis OX=584 GN=rpsN PE=4 SV=1	rpsN	A0A6G6S9L5; A0A3D3HQA6; A0A1B8HC92; A0A379GCP7; A0A1Z1SP99; A0A5M9QZ05	30S ribosomal protein S14 OS=Proteus terrae subsp. cibarius OX=626774 GN=rpsN PE=3 SV=1; 30S ribosomal protein S14 OS=Morganella sp. OX=1912315 GN=rpsN PE=3 SV=1; 30S ribosomal protein S14 OS=Morganella psychrotolerans OX=368603 GN=rpsN PE=3 SV=1; 30S ribosomal protein S14 OS=Proteus mirabilis OX=584 GN=rpsN PE=4 SV=1; 30S ribosomal protein S14 OS=Proteus mirabilis OX=584 GN=rpsN PE=3 SV=1; 30S r…	2	2	2	0.3361	0	1	1	1	647.867	647.867	1294.73	1294.73	-0.08	-5e-05	0/0	0	0	1.01114e+06	CID (Collision Induced Dissociation)	MS2	19.2421	14.529	64.6531	5405	5405	5403	mcarrera_O1301_288.RAW	F14		14257	3.6	1	8448955	64.67
High	Sequest HT	Sequest HT (A2)	A	2	Unambiguous	ANLAEKFFAK	ANLAEKFFAK		6	A0A379GCP7	30S ribosomal protein S14 OS=Proteus mirabilis OX=584 GN=rpsN PE=4 SV=1	rpsN	A0A6G6S9L5; A0A3D3HQA6; A0A1B8HC92; A0A379GCP7; A0A1Z1SP99; A0A5M9QZ05	30S ribosomal protein S14 OS=Proteus terrae subsp. cibarius OX=626774 GN=rpsN PE=3 SV=1; 30S ribosomal protein S14 OS=Morganella sp. OX=1912315 GN=rpsN PE=3 SV=1; 30S ribosomal protein S14 OS=Morganella psychrotolerans OX=368603 GN=rpsN PE=3 SV=1; 30S ribosomal protein S14 OS=Proteus mirabilis OX=584 GN=rpsN PE=4 SV=1; 30S ribosomal protein S14 OS=Proteus mirabilis OX=584 GN=rpsN PE=3 SV=1; 30S r…	1	2	2	0.1966	0	1	1	1	569.817	569.817	1138.63	1138.63	0.43	0.00025	0/0	0	0	1.98387e+06	CID (Collision Induced Dissociation)	MS2	15.0803	10.993	69.8643	6322	6322	6320	mcarrera_O1301_288.RAW	F14		15224	3.56	1	95984504	69.65
High	Sequest HT	Sequest HT (A2)	A	2	Unambiguous	AIVSDVNVSDEDRWNAVLK	AIVSDVNVSDEDRWNAVLK		3	A0A379GCP7	30S ribosomal protein S14 OS=Proteus mirabilis OX=584 GN=rpsN PE=4 SV=1	rpsN	A0A6G6S9L5; A0A379GCP7; A0A1Z1SP99	30S ribosomal protein S14 OS=Proteus terrae subsp. cibarius OX=626774 GN=rpsN PE=3 SV=1; 30S ribosomal protein S14 OS=Proteus mirabilis OX=584 GN=rpsN PE=4 SV=1; 30S ribosomal protein S14 OS=Proteus mirabilis OX=584 GN=rpsN PE=3 SV=1	1	2	2	0.3504	0	1	1	1	1065.55	1065.54	2130.09	2130.08	1.31	0.0014	0/0	0	0	59019.2	CID (Collision Induced Dissociation)	MS2	0	100	100.759	8681	8681	8680	mcarrera_O1301_266.RAW	F3		35756	6.05	1	1.22307e+06	100.77
High	Sequest HT	Sequest HT (A2)	A	2	Unambiguous	AIVSDVNVSDEDRWNAVLK	AIVSDVNVSDEDRWNAVLK		3	A0A379GCP7	30S ribosomal protein S14 OS=Proteus mirabilis OX=584 GN=rpsN PE=4 SV=1	rpsN	A0A6G6S9L5; A0A379GCP7; A0A1Z1SP99	30S ribosomal protein S14 OS=Proteus terrae subsp. cibarius OX=626774 GN=rpsN PE=3 SV=1; 30S ribosomal protein S14 OS=Proteus mirabilis OX=584 GN=rpsN PE=4 SV=1; 30S ribosomal protein S14 OS=Proteus mirabilis OX=584 GN=rpsN PE=3 SV=1	1	2	2	0.3121	0	1	1	1	1065.54	1065.54	2130.08	2130.08	-1.8	-0.00192	0/0	0	0	42327.4	CID (Collision Induced Dissociation)	MS2	0	100	86.6823	9698	9698	9692	mcarrera_O1301_276.RAW	F8		35224	6.28	1	19327436	85.83
High	Sequest HT	Sequest HT (A2)	A	2	Unambiguous	AIVSDVNVSDEDRWNAVLK	AIVSDVNVSDEDRWNAVLK		3	A0A379GCP7	30S ribosomal protein S14 OS=Proteus mirabilis OX=584 GN=rpsN PE=4 SV=1	rpsN	A0A6G6S9L5; A0A379GCP7; A0A1Z1SP99	30S ribosomal protein S14 OS=Proteus terrae subsp. cibarius OX=626774 GN=rpsN PE=3 SV=1; 30S ribosomal protein S14 OS=Proteus mirabilis OX=584 GN=rpsN PE=4 SV=1; 30S ribosomal protein S14 OS=Proteus mirabilis OX=584 GN=rpsN PE=3 SV=1	1	2	2	0.315	0	1	1	1	1065.54	1065.54	2130.08	2130.08	-0.33	-0.00035	0/0	0	0	906610	CID (Collision Induced Dissociation)	MS2	1.08292	22.184	85.4933	9497	9497	9495	mcarrera_O1301_276.RAW	F8		36085	6.19	1	80320280	85.17
High	Sequest HT	Sequest HT (A2)	A	2	Unambiguous	AIVSDVNVSDEDRWNAVLK	AIVSDVNVSDEDRWNAVLK		3	A0A379GCP7	30S ribosomal protein S14 OS=Proteus mirabilis OX=584 GN=rpsN PE=4 SV=1	rpsN	A0A6G6S9L5; A0A379GCP7; A0A1Z1SP99	30S ribosomal protein S14 OS=Proteus terrae subsp. cibarius OX=626774 GN=rpsN PE=3 SV=1; 30S ribosomal protein S14 OS=Proteus mirabilis OX=584 GN=rpsN PE=4 SV=1; 30S ribosomal protein S14 OS=Proteus mirabilis OX=584 GN=rpsN PE=3 SV=1	1	2	2	0.2313	0	1	1	1	1065.54	1065.55	2130.08	2130.08	-0.2	-0.00021	0/0	0	0	400175	CID (Collision Induced Dissociation)	MS2	0	72.192	86.0443	9589	9589	9585	mcarrera_O1301_276.RAW	F8		35831	5.75	1	80320280	85.17
High	Sequest HT	Sequest HT (A2)	A	2	Unambiguous	AIVSDVNVSDEDRWNAVLK	AIVSDVNVSDEDRWNAVLK		3	A0A379GCP7	30S ribosomal protein S14 OS=Proteus mirabilis OX=584 GN=rpsN PE=4 SV=1	rpsN	A0A6G6S9L5; A0A379GCP7; A0A1Z1SP99	30S ribosomal protein S14 OS=Proteus terrae subsp. cibarius OX=626774 GN=rpsN PE=3 SV=1; 30S ribosomal protein S14 OS=Proteus mirabilis OX=584 GN=rpsN PE=4 SV=1; 30S ribosomal protein S14 OS=Proteus mirabilis OX=584 GN=rpsN PE=3 SV=1	1	2	2	0.3148	0	1	1	1	1065.54	1065.54	2130.08	2130.08	-1.61	-0.00172	0/0	0	0	167183	CID (Collision Induced Dissociation)	MS2	20.8255	100	84.9281	9397	9397	9395	mcarrera_O1301_276.RAW	F8		34896	5.59	1	80320280	85.17
High	Sequest HT	Sequest HT (A2)	A	2	Unambiguous	AIVSDVNVSDEDRWNAVLK	AIVSDVNVSDEDRWNAVLK		3	A0A379GCP7	30S ribosomal protein S14 OS=Proteus mirabilis OX=584 GN=rpsN PE=4 SV=1	rpsN	A0A6G6S9L5; A0A379GCP7; A0A1Z1SP99	30S ribosomal protein S14 OS=Proteus terrae subsp. cibarius OX=626774 GN=rpsN PE=3 SV=1; 30S ribosomal protein S14 OS=Proteus mirabilis OX=584 GN=rpsN PE=4 SV=1; 30S ribosomal protein S14 OS=Proteus mirabilis OX=584 GN=rpsN PE=3 SV=1	1	2	2	0.3083	0	1	1	1	1065.54	1065.55	2130.08	2130.08	-0.91	-0.00097	0/0	0	0	142591	CID (Collision Induced Dissociation)	MS2	4.44992	63.425	85.2954	8814	8814	8808	mcarrera_O1301_282.RAW	F11		35741	6.26	1	8.12941e+06	85.4
High	Sequest HT	Sequest HT (A2)	A	2	Unambiguous	AIVSDVNVSDEDRWNAVLK	AIVSDVNVSDEDRWNAVLK		3	A0A379GCP7	30S ribosomal protein S14 OS=Proteus mirabilis OX=584 GN=rpsN PE=4 SV=1	rpsN	A0A6G6S9L5; A0A379GCP7; A0A1Z1SP99	30S ribosomal protein S14 OS=Proteus terrae subsp. cibarius OX=626774 GN=rpsN PE=3 SV=1; 30S ribosomal protein S14 OS=Proteus mirabilis OX=584 GN=rpsN PE=4 SV=1; 30S ribosomal protein S14 OS=Proteus mirabilis OX=584 GN=rpsN PE=3 SV=1	1	2	2	0.3171	0	1	1	1	1065.54	1065.55	2130.08	2130.08	-0.58	-0.00061	0/0	0	0	103595	CID (Collision Induced Dissociation)	MS2	5.82912	100	85.4268	9055	9055	9054	mcarrera_O1301_288.RAW	F14		35921	5.96	1	15209851	84.99
High	Sequest HT	Sequest HT (A2)	A	2	Unambiguous	AIVSDVNVSDEDRWNAVLK	AIVSDVNVSDEDRWNAVLK		3	A0A379GCP7	30S ribosomal protein S14 OS=Proteus mirabilis OX=584 GN=rpsN PE=4 SV=1	rpsN	A0A6G6S9L5; A0A379GCP7; A0A1Z1SP99	30S ribosomal protein S14 OS=Proteus terrae subsp. cibarius OX=626774 GN=rpsN PE=3 SV=1; 30S ribosomal protein S14 OS=Proteus mirabilis OX=584 GN=rpsN PE=4 SV=1; 30S ribosomal protein S14 OS=Proteus mirabilis OX=584 GN=rpsN PE=3 SV=1	1	2	2	0.3451	0	1	1	1	1065.54	1065.54	2130.08	2130.08	-2.81	-0.00299	0/0	0	0	403170	CID (Collision Induced Dissociation)	MS2	15.1827	12.282	84.9442	8964	8964	8960	mcarrera_O1301_288.RAW	F14		35178	4.81	1	15209851	84.99
High	Sequest HT	Sequest HT (A2)	A	2	Unambiguous	AKLAEKFFAK	AKLAEKFFAK		7	A0A0D8LB74	30S ribosomal protein S14 OS=Morganella morganii OX=582 GN=rpsN PE=3 SV=1	rpsN	A0A2A5PZX7; A0A0D8LB74; A0A356D6T3; A0A1L3IIU5; A0A1B7JV43; A0A3S4GU45; J7TKQ1	30S ribosomal protein S14 OS=Providencia rettgeri OX=587 GN=rpsN PE=3 SV=1; 30S ribosomal protein S14 OS=Morganella morganii OX=582 GN=rpsN PE=3 SV=1; 30S ribosomal protein S14 OS=Providencia sp OX=589 GN=rpsN PE=3 SV=1; 30S ribosomal protein S14 OS=Providencia stuartii OX=588 GN=rpsN PE=3 SV=1; 30S ribosomal protein S14 OS=Providencia heimbachae ATCC 35613 OX=1354272 GN=rpsN PE=3 SV=1; 30S ribos…	2	3	3	0.1021	0	1	1	1	384.898	384.898	1152.68	1152.68	1.16	0.00044	0/0	0	0	2.60359e+06	CID (Collision Induced Dissociation)	MS2	2.94584	13.338	53.1723	3249	3249	3248	mcarrera_O1301_270.RAW	F5		7681	3.82	1	84175808	53.2
High	Sequest HT	Sequest HT (A2)	A	2	Unambiguous	IVSSVDATYEEK	IVSSVDATYEEK		7	A0A363RW53	30S ribosomal protein S14 OS=Stenotrophomonas sp. SPM OX=2170735 GN=rpsN PE=3 SV=1	rpsN	A0A363RW53; A0A4R4IB39; A0A0R0AYK1; T5KF35; A0A854DZ56; A0A8I0XY80; A0A0R0AFK1	30S ribosomal protein S14 OS=Stenotrophomonas sp. SPM OX=2170735 GN=rpsN PE=3 SV=1; 30S ribosomal protein S14 OS=Stenotrophomonas sp. ATCM1_4 OX=2259330 GN=rpsN PE=3 SV=1; 30S ribosomal protein S14 OS=Stenotrophomonas maltophilia OX=40324 GN=rpsN PE=3 SV=1; 30S ribosomal protein S14 OS=Stenotrophomonas maltophilia MF89 OX=1333853 GN=rpsN PE=3 SV=1; 30S ribosomal protein S14 OS=Stenotrophomonas sp…	0	2	2	0.4186	0	1	1	1	670.833	670.832	1340.66	1340.66	0.64	0.00043	0/0	0	0	2.12316e+06	CID (Collision Induced Dissociation)	MS2	21.3038	12.339	23.957	3291	3291	3289	mcarrera_O1301_272.RAW	F6		18779	3.87	1	75625776	23.91
High	Sequest HT	Sequest HT (A2)	A	2	Unambiguous	KIVSSVDATYEEK	KIVSSVDATYEEK		7	A0A363RW53	30S ribosomal protein S14 OS=Stenotrophomonas sp. SPM OX=2170735 GN=rpsN PE=3 SV=1	rpsN	A0A363RW53; A0A4R4IB39; A0A0R0AYK1; T5KF35; A0A854DZ56; A0A8I0XY80; A0A0R0AFK1	30S ribosomal protein S14 OS=Stenotrophomonas sp. SPM OX=2170735 GN=rpsN PE=3 SV=1; 30S ribosomal protein S14 OS=Stenotrophomonas sp. ATCM1_4 OX=2259330 GN=rpsN PE=3 SV=1; 30S ribosomal protein S14 OS=Stenotrophomonas maltophilia OX=40324 GN=rpsN PE=3 SV=1; 30S ribosomal protein S14 OS=Stenotrophomonas maltophilia MF89 OX=1333853 GN=rpsN PE=3 SV=1; 30S ribosomal protein S14 OS=Stenotrophomonas sp…	1	2	2	0.375	0	1	1	1	734.878	734.877	1468.75	1468.75	-2.81	-0.00206	0/0	0	0	59292.8	CID (Collision Induced Dissociation)	MS2	79.7351	78.343	21.2875	2780	2780	2777	mcarrera_O1301_272.RAW	F6		23286	3.68	1	5.34418e+06	21.42
High	Sequest HT	Sequest HT (A2)	A	2	Unambiguous	IVSSVDATYEEK	IVSSVDATYEEK		7	A0A363RW53	30S ribosomal protein S14 OS=Stenotrophomonas sp. SPM OX=2170735 GN=rpsN PE=3 SV=1	rpsN	A0A363RW53; A0A4R4IB39; A0A0R0AYK1; T5KF35; A0A854DZ56; A0A8I0XY80; A0A0R0AFK1	30S ribosomal protein S14 OS=Stenotrophomonas sp. SPM OX=2170735 GN=rpsN PE=3 SV=1; 30S ribosomal protein S14 OS=Stenotrophomonas sp. ATCM1_4 OX=2259330 GN=rpsN PE=3 SV=1; 30S ribosomal protein S14 OS=Stenotrophomonas maltophilia OX=40324 GN=rpsN PE=3 SV=1; 30S ribosomal protein S14 OS=Stenotrophomonas maltophilia MF89 OX=1333853 GN=rpsN PE=3 SV=1; 30S ribosomal protein S14 OS=Stenotrophomonas sp…	0	2	2	0.3949	0	1	1	1	670.833	670.833	1340.66	1340.66	0.89	0.0006	0/0	0	0	994199	CID (Collision Induced Dissociation)	MS2	29.4514	14.869	24.1512	2968	2968	2967	mcarrera_O1301_278.RAW	F9		18973	3.52	1	74344144	23.81
High	Sequest HT	Sequest HT (A2)	A	2	Unambiguous	IVSSVDATYEEK	IVSSVDATYEEK		7	A0A363RW53	30S ribosomal protein S14 OS=Stenotrophomonas sp. SPM OX=2170735 GN=rpsN PE=3 SV=1	rpsN	A0A363RW53; A0A4R4IB39; A0A0R0AYK1; T5KF35; A0A854DZ56; A0A8I0XY80; A0A0R0AFK1	30S ribosomal protein S14 OS=Stenotrophomonas sp. SPM OX=2170735 GN=rpsN PE=3 SV=1; 30S ribosomal protein S14 OS=Stenotrophomonas sp. ATCM1_4 OX=2259330 GN=rpsN PE=3 SV=1; 30S ribosomal protein S14 OS=Stenotrophomonas maltophilia OX=40324 GN=rpsN PE=3 SV=1; 30S ribosomal protein S14 OS=Stenotrophomonas maltophilia MF89 OX=1333853 GN=rpsN PE=3 SV=1; 30S ribosomal protein S14 OS=Stenotrophomonas sp…	0	2	2	0.2756	0	1	1	1	670.834	670.834	1340.66	1340.66	1.42	0.00095	0/0	0	0	342940	CID (Collision Induced Dissociation)	MS2	52.4373	17.507	23.6447	2870	2870	2867	mcarrera_O1301_278.RAW	F9		18638	3.52	1	74344144	23.81
High	Sequest HT	Sequest HT (A2)	A	2	Unambiguous	IVSSVDATYEEKIDAATK	IVSSVDATYEEKIDAATK		3	A0A363RW53	30S ribosomal protein S14 OS=Stenotrophomonas sp. SPM OX=2170735 GN=rpsN PE=3 SV=1	rpsN	A0A363RW53; A0A854DZ56; A0A8I0XY80	30S ribosomal protein S14 OS=Stenotrophomonas sp. SPM OX=2170735 GN=rpsN PE=3 SV=1; 30S ribosomal protein S14 OS=Stenotrophomonas sp. MB339 OX=1663558 GN=rpsN PE=3 SV=1; 30S ribosomal protein S14 OS=Stenotrophomonas maltophilia OX=40324 GN=rpsN PE=3 SV=1	1	2	2	0.3303	0	1	1	1	970.497	970.496	1939.99	1939.99	0.03	3e-05	0/0	0	0	124798	CID (Collision Induced Dissociation)	MS2	8.31568	88.637	44.4846	7154	7154	7151	mcarrera_O1301_272.RAW	F6		31633	6.6	1	7212851	43.64
High	Sequest HT	Sequest HT (A2)	A	2	Unambiguous	IVSSVDATYEEKIDAATK	IVSSVDATYEEKIDAATK		3	A0A363RW53	30S ribosomal protein S14 OS=Stenotrophomonas sp. SPM OX=2170735 GN=rpsN PE=3 SV=1	rpsN	A0A363RW53; A0A854DZ56; A0A8I0XY80	30S ribosomal protein S14 OS=Stenotrophomonas sp. SPM OX=2170735 GN=rpsN PE=3 SV=1; 30S ribosomal protein S14 OS=Stenotrophomonas sp. MB339 OX=1663558 GN=rpsN PE=3 SV=1; 30S ribosomal protein S14 OS=Stenotrophomonas maltophilia OX=40324 GN=rpsN PE=3 SV=1	1	2	2	0.3078	0	1	1	1	970.496	970.496	1939.99	1939.99	-0.1	-0.0001	0/0	0	0	210161	CID (Collision Induced Dissociation)	MS2	0	100	42.1417	6728	6728	6724	mcarrera_O1301_272.RAW	F6		31748	6.53	1	16982036	41.37
High	Sequest HT	Sequest HT (A2)	A	2	Unambiguous	KIVSSVDATYEEKIDAATK	KIVSSVDATYEEKIDAATK		3	A0A363RW53	30S ribosomal protein S14 OS=Stenotrophomonas sp. SPM OX=2170735 GN=rpsN PE=3 SV=1	rpsN	A0A363RW53; A0A854DZ56; A0A8I0XY80	30S ribosomal protein S14 OS=Stenotrophomonas sp. SPM OX=2170735 GN=rpsN PE=3 SV=1; 30S ribosomal protein S14 OS=Stenotrophomonas sp. MB339 OX=1663558 GN=rpsN PE=3 SV=1; 30S ribosomal protein S14 OS=Stenotrophomonas maltophilia OX=40324 GN=rpsN PE=3 SV=1	2	2	2	0.2236	0	1	1	1	1034.54	1034.54	2068.08	2068.08	-0.82	-0.00085	0/0	0	0	144023	CID (Collision Induced Dissociation)	MS2	0	100	36.3015	5628	5628	5624	mcarrera_O1301_272.RAW	F6		33328	6.35	1	2.07608e+06	36.2
High	Sequest HT	Sequest HT (A2)	A	2	Unambiguous	IVSSVDATYEEKIDAATK	IVSSVDATYEEKIDAATK		3	A0A363RW53	30S ribosomal protein S14 OS=Stenotrophomonas sp. SPM OX=2170735 GN=rpsN PE=3 SV=1	rpsN	A0A363RW53; A0A854DZ56; A0A8I0XY80	30S ribosomal protein S14 OS=Stenotrophomonas sp. SPM OX=2170735 GN=rpsN PE=3 SV=1; 30S ribosomal protein S14 OS=Stenotrophomonas sp. MB339 OX=1663558 GN=rpsN PE=3 SV=1; 30S ribosomal protein S14 OS=Stenotrophomonas maltophilia OX=40324 GN=rpsN PE=3 SV=1	1	2	2	0.3031	0	1	1	1	970.496	970.497	1939.99	1939.99	-0.27	-0.00027	0/0	0	0	1.20082e+06	CID (Collision Induced Dissociation)	MS2	11.6243	18.075	39.8705	6298	6298	6297	mcarrera_O1301_272.RAW	F6		31910	6.17	1	85273624	39.53
High	Sequest HT	Sequest HT (A2)	A	2	Unambiguous	IVSSVDATYEEKIDAATK	IVSSVDATYEEKIDAATK		3	A0A363RW53	30S ribosomal protein S14 OS=Stenotrophomonas sp. SPM OX=2170735 GN=rpsN PE=3 SV=1	rpsN	A0A363RW53; A0A854DZ56; A0A8I0XY80	30S ribosomal protein S14 OS=Stenotrophomonas sp. SPM OX=2170735 GN=rpsN PE=3 SV=1; 30S ribosomal protein S14 OS=Stenotrophomonas sp. MB339 OX=1663558 GN=rpsN PE=3 SV=1; 30S ribosomal protein S14 OS=Stenotrophomonas maltophilia OX=40324 GN=rpsN PE=3 SV=1	1	2	2	0.3563	0	1	1	1	970.497	970.498	1939.99	1939.99	0.56	0.00054	0/0	0	0	440715	CID (Collision Induced Dissociation)	MS2	0	41.294	39.364	6202	6202	6199	mcarrera_O1301_272.RAW	F6		31510	6.09	1	85273624	39.53
High	Sequest HT	Sequest HT (A2)	A	2	Unambiguous	IVSSVDATYEEKIDAATK	IVSSVDATYEEKIDAATK		3	A0A363RW53	30S ribosomal protein S14 OS=Stenotrophomonas sp. SPM OX=2170735 GN=rpsN PE=3 SV=1	rpsN	A0A363RW53; A0A854DZ56; A0A8I0XY80	30S ribosomal protein S14 OS=Stenotrophomonas sp. SPM OX=2170735 GN=rpsN PE=3 SV=1; 30S ribosomal protein S14 OS=Stenotrophomonas sp. MB339 OX=1663558 GN=rpsN PE=3 SV=1; 30S ribosomal protein S14 OS=Stenotrophomonas maltophilia OX=40324 GN=rpsN PE=3 SV=1	1	2	2	0.3262	0	1	1	1	970.496	970.496	1939.99	1939.99	-0.27	-0.00026	0/0	0	0	234816	CID (Collision Induced Dissociation)	MS2	0	63.016	41.0589	6526	6526	6525	mcarrera_O1301_272.RAW	F6		31910	6.04	1	16982036	41.37
High	Sequest HT	Sequest HT (A2)	A	2	Unambiguous	IVSSVDATYEEKIDAATK	IVSSVDATYEEKIDAATK		3	A0A363RW53	30S ribosomal protein S14 OS=Stenotrophomonas sp. SPM OX=2170735 GN=rpsN PE=3 SV=1	rpsN	A0A363RW53; A0A854DZ56; A0A8I0XY80	30S ribosomal protein S14 OS=Stenotrophomonas sp. SPM OX=2170735 GN=rpsN PE=3 SV=1; 30S ribosomal protein S14 OS=Stenotrophomonas sp. MB339 OX=1663558 GN=rpsN PE=3 SV=1; 30S ribosomal protein S14 OS=Stenotrophomonas maltophilia OX=40324 GN=rpsN PE=3 SV=1	1	2	2	0.3685	0	1	1	1	970.496	970.497	1939.99	1939.99	-0.23	-0.00023	0/0	0	0	491966	CID (Collision Induced Dissociation)	MS2	0	46.034	40.3828	6394	6394	6392	mcarrera_O1301_272.RAW	F6		31893	5.97	1	85273624	39.53
High	Sequest HT	Sequest HT (A2)	A	2	Unambiguous	IVSSVDATYEEKIDAATK	IVSSVDATYEEKIDAATK		3	A0A363RW53	30S ribosomal protein S14 OS=Stenotrophomonas sp. SPM OX=2170735 GN=rpsN PE=3 SV=1	rpsN	A0A363RW53; A0A854DZ56; A0A8I0XY80	30S ribosomal protein S14 OS=Stenotrophomonas sp. SPM OX=2170735 GN=rpsN PE=3 SV=1; 30S ribosomal protein S14 OS=Stenotrophomonas sp. MB339 OX=1663558 GN=rpsN PE=3 SV=1; 30S ribosomal protein S14 OS=Stenotrophomonas maltophilia OX=40324 GN=rpsN PE=3 SV=1	1	2	2	0.3534	0	1	1	1	970.504	970.503	1940	1939.99	7.26	0.00705	0/0	0	0	50007.3	CID (Collision Induced Dissociation)	MS2	14.0989	100	52.9869	8716	8716	8711	mcarrera_O1301_272.RAW	F6		32413	5.97	1
High	Sequest HT	Sequest HT (A2)	A	2	Unambiguous	IVSSVDATYEEKIDAATK	IVSSVDATYEEKIDAATK		3	A0A363RW53	30S ribosomal protein S14 OS=Stenotrophomonas sp. SPM OX=2170735 GN=rpsN PE=3 SV=1	rpsN	A0A363RW53; A0A854DZ56; A0A8I0XY80	30S ribosomal protein S14 OS=Stenotrophomonas sp. SPM OX=2170735 GN=rpsN PE=3 SV=1; 30S ribosomal protein S14 OS=Stenotrophomonas sp. MB339 OX=1663558 GN=rpsN PE=3 SV=1; 30S ribosomal protein S14 OS=Stenotrophomonas maltophilia OX=40324 GN=rpsN PE=3 SV=1	1	2	2	0.3089	0	1	1	1	970.496	970.495	1939.98	1939.99	-0.75	-0.00072	0/0	0	0	89907.7	CID (Collision Induced Dissociation)	MS2	0	100	47.6971	7748	7748	7744	mcarrera_O1301_272.RAW	F6		30898	5.73	1
High	Sequest HT	Sequest HT (A2)	A	2	Unambiguous	IVSSVDATYEEKIDAATK	IVSSVDATYEEKIDAATK		3	A0A363RW53	30S ribosomal protein S14 OS=Stenotrophomonas sp. SPM OX=2170735 GN=rpsN PE=3 SV=1	rpsN	A0A363RW53; A0A854DZ56; A0A8I0XY80	30S ribosomal protein S14 OS=Stenotrophomonas sp. SPM OX=2170735 GN=rpsN PE=3 SV=1; 30S ribosomal protein S14 OS=Stenotrophomonas sp. MB339 OX=1663558 GN=rpsN PE=3 SV=1; 30S ribosomal protein S14 OS=Stenotrophomonas maltophilia OX=40324 GN=rpsN PE=3 SV=1	1	2	2	0.3345	0	1	1	1	970.495	970.495	1939.98	1939.99	-1.35	-0.00131	0/0	0	0	147566	CID (Collision Induced Dissociation)	MS2	0	100	43.9592	7059	7059	7054	mcarrera_O1301_272.RAW	F6		30952	5.68	1	7212851	43.64
High	Sequest HT	Sequest HT (A2)	A	2	Unambiguous	IVSSVDATYEEKIDAATK	IVSSVDATYEEKIDAATK		3	A0A363RW53	30S ribosomal protein S14 OS=Stenotrophomonas sp. SPM OX=2170735 GN=rpsN PE=3 SV=1	rpsN	A0A363RW53; A0A854DZ56; A0A8I0XY80	30S ribosomal protein S14 OS=Stenotrophomonas sp. SPM OX=2170735 GN=rpsN PE=3 SV=1; 30S ribosomal protein S14 OS=Stenotrophomonas sp. MB339 OX=1663558 GN=rpsN PE=3 SV=1; 30S ribosomal protein S14 OS=Stenotrophomonas maltophilia OX=40324 GN=rpsN PE=3 SV=1	1	2	2	0.3274	0	1	1	1	970.496	970.495	1939.98	1939.99	-0.56	-0.00054	0/0	0	0	137824	CID (Collision Induced Dissociation)	MS2	20.6655	100	45.6711	7372	7372	7366	mcarrera_O1301_272.RAW	F6		30902	5.65	1
High	Sequest HT	Sequest HT (A2)	A	2	Unambiguous	IVSSVDATYEEKIDAATK	IVSSVDATYEEKIDAATK		3	A0A363RW53	30S ribosomal protein S14 OS=Stenotrophomonas sp. SPM OX=2170735 GN=rpsN PE=3 SV=1	rpsN	A0A363RW53; A0A854DZ56; A0A8I0XY80	30S ribosomal protein S14 OS=Stenotrophomonas sp. SPM OX=2170735 GN=rpsN PE=3 SV=1; 30S ribosomal protein S14 OS=Stenotrophomonas sp. MB339 OX=1663558 GN=rpsN PE=3 SV=1; 30S ribosomal protein S14 OS=Stenotrophomonas maltophilia OX=40324 GN=rpsN PE=3 SV=1	1	2	2	0.3357	0	1	1	1	970.496	970.496	1939.98	1939.99	-0.94	-0.00091	0/0	0	0	217804	CID (Collision Induced Dissociation)	MS2	0	100	41.5909	6625	6625	6622	mcarrera_O1301_272.RAW	F6		30895	5.63	1	16982036	41.37
High	Sequest HT	Sequest HT (A2)	A	2	Unambiguous	IVSSVDATYEEKIDAATK	IVSSVDATYEEKIDAATK		3	A0A363RW53	30S ribosomal protein S14 OS=Stenotrophomonas sp. SPM OX=2170735 GN=rpsN PE=3 SV=1	rpsN	A0A363RW53; A0A854DZ56; A0A8I0XY80	30S ribosomal protein S14 OS=Stenotrophomonas sp. SPM OX=2170735 GN=rpsN PE=3 SV=1; 30S ribosomal protein S14 OS=Stenotrophomonas sp. MB339 OX=1663558 GN=rpsN PE=3 SV=1; 30S ribosomal protein S14 OS=Stenotrophomonas maltophilia OX=40324 GN=rpsN PE=3 SV=1	1	2	2	0.39	0	1	1	1	970.498	970.497	1939.99	1939.99	1.71	0.00166	0/0	0	0	59292.1	CID (Collision Induced Dissociation)	MS2	37.2387	71.042	50.967	8344	8344	8340	mcarrera_O1301_272.RAW	F6		32187	5.41	1	3.03027e+06	50.74
High	Sequest HT	Sequest HT (A2)	A	2	Unambiguous	IVSSVDATYEEKIDAATK	IVSSVDATYEEKIDAATK		3	A0A363RW53	30S ribosomal protein S14 OS=Stenotrophomonas sp. SPM OX=2170735 GN=rpsN PE=3 SV=1	rpsN	A0A363RW53; A0A854DZ56; A0A8I0XY80	30S ribosomal protein S14 OS=Stenotrophomonas sp. SPM OX=2170735 GN=rpsN PE=3 SV=1; 30S ribosomal protein S14 OS=Stenotrophomonas sp. MB339 OX=1663558 GN=rpsN PE=3 SV=1; 30S ribosomal protein S14 OS=Stenotrophomonas maltophilia OX=40324 GN=rpsN PE=3 SV=1	1	2	2	0.3728	0	1	1	1	970.496	970.495	1939.98	1939.99	-0.87	-0.00084	0/0	0	0	89183	CID (Collision Induced Dissociation)	MS2	8.02027	88.889	45.1258	7272	7272	7268	mcarrera_O1301_272.RAW	F6		30890	5.23	1
High	Sequest HT	Sequest HT (A2)	A	2	Unambiguous	IVSSVDATYEEKIDAATK	IVSSVDATYEEKIDAATK		3	A0A363RW53	30S ribosomal protein S14 OS=Stenotrophomonas sp. SPM OX=2170735 GN=rpsN PE=3 SV=1	rpsN	A0A363RW53; A0A854DZ56; A0A8I0XY80	30S ribosomal protein S14 OS=Stenotrophomonas sp. SPM OX=2170735 GN=rpsN PE=3 SV=1; 30S ribosomal protein S14 OS=Stenotrophomonas sp. MB339 OX=1663558 GN=rpsN PE=3 SV=1; 30S ribosomal protein S14 OS=Stenotrophomonas maltophilia OX=40324 GN=rpsN PE=3 SV=1	1	2	2	0.3801	0	1	1	1	970.497	970.497	1939.99	1939.99	0.54	0.00053	0/0	0	0	166836	CID (Collision Induced Dissociation)	MS2	6.556	67.768	42.6666	6825	6825	6822	mcarrera_O1301_272.RAW	F6		31554	5.13	1
High	Sequest HT	Sequest HT (A2)	A	2	Unambiguous	IVSSVDATYEEKIDAATK	IVSSVDATYEEKIDAATK		3	A0A363RW53	30S ribosomal protein S14 OS=Stenotrophomonas sp. SPM OX=2170735 GN=rpsN PE=3 SV=1	rpsN	A0A363RW53; A0A854DZ56; A0A8I0XY80	30S ribosomal protein S14 OS=Stenotrophomonas sp. SPM OX=2170735 GN=rpsN PE=3 SV=1; 30S ribosomal protein S14 OS=Stenotrophomonas sp. MB339 OX=1663558 GN=rpsN PE=3 SV=1; 30S ribosomal protein S14 OS=Stenotrophomonas maltophilia OX=40324 GN=rpsN PE=3 SV=1	1	2	2	0.2767	0	1	1	1	970.494	970.494	1939.98	1939.99	-2.53	-0.00246	0/0	0	0	121382	CID (Collision Induced Dissociation)	MS2	73.655	47.009	102.034	15399	15399	15398	mcarrera_O1301_272.RAW	F6		31427	5.06	1	2485414	102.03
High	Sequest HT	Sequest HT (A2)	A	2	Unambiguous	IVSSVDATYEEKIDAATK	IVSSVDATYEEKIDAATK		3	A0A363RW53	30S ribosomal protein S14 OS=Stenotrophomonas sp. SPM OX=2170735 GN=rpsN PE=3 SV=1	rpsN	A0A363RW53; A0A854DZ56; A0A8I0XY80	30S ribosomal protein S14 OS=Stenotrophomonas sp. SPM OX=2170735 GN=rpsN PE=3 SV=1; 30S ribosomal protein S14 OS=Stenotrophomonas sp. MB339 OX=1663558 GN=rpsN PE=3 SV=1; 30S ribosomal protein S14 OS=Stenotrophomonas maltophilia OX=40324 GN=rpsN PE=3 SV=1	1	2	2	0.4474	0	1	1	1	970.498	970.499	1939.99	1939.99	1.05	0.00101	0/0	0	0	15796.2	CID (Collision Induced Dissociation)	MS2	59.4684	100	104.822	15618	15618	15617	mcarrera_O1301_272.RAW	F6		31343	4.94	1	550515	104.32
High	Sequest HT	Sequest HT (A2)	A	2	Unambiguous	IVSSVDATYEEKIDAATK	IVSSVDATYEEKIDAATK		3	A0A363RW53	30S ribosomal protein S14 OS=Stenotrophomonas sp. SPM OX=2170735 GN=rpsN PE=3 SV=1	rpsN	A0A363RW53; A0A854DZ56; A0A8I0XY80	30S ribosomal protein S14 OS=Stenotrophomonas sp. SPM OX=2170735 GN=rpsN PE=3 SV=1; 30S ribosomal protein S14 OS=Stenotrophomonas sp. MB339 OX=1663558 GN=rpsN PE=3 SV=1; 30S ribosomal protein S14 OS=Stenotrophomonas maltophilia OX=40324 GN=rpsN PE=3 SV=1	1	2	2	0.3164	0	1	1	1	970.495	970.496	1939.98	1939.99	-1.45	-0.00141	0/0	0	0	11925.2	CID (Collision Induced Dissociation)	MS2	41.7731	100	104.234	15565	15565	15564	mcarrera_O1301_272.RAW	F6		31247	4.93	1	550515	104.32
High	Sequest HT	Sequest HT (A2)	A	2	Unambiguous	IVSSVDATYEEKIDAATK	IVSSVDATYEEKIDAATK		3	A0A363RW53	30S ribosomal protein S14 OS=Stenotrophomonas sp. SPM OX=2170735 GN=rpsN PE=3 SV=1	rpsN	A0A363RW53; A0A854DZ56; A0A8I0XY80	30S ribosomal protein S14 OS=Stenotrophomonas sp. SPM OX=2170735 GN=rpsN PE=3 SV=1; 30S ribosomal protein S14 OS=Stenotrophomonas sp. MB339 OX=1663558 GN=rpsN PE=3 SV=1; 30S ribosomal protein S14 OS=Stenotrophomonas maltophilia OX=40324 GN=rpsN PE=3 SV=1	1	2	2	0.2555	0	1	1	1	970.497	970.496	1939.99	1939.99	0.13	0.00013	0/0	0	0	17998.6	CID (Collision Induced Dissociation)	MS2	85.0391	95.555	57.6161	9536	9536	9530	mcarrera_O1301_272.RAW	F6		31668	4.54	1
High	Sequest HT	Sequest HT (A2)	A	2	Unambiguous	IVSSVDATYEEKIDAATK	IVSSVDATYEEKIDAATK		3	A0A363RW53	30S ribosomal protein S14 OS=Stenotrophomonas sp. SPM OX=2170735 GN=rpsN PE=3 SV=1	rpsN	A0A363RW53; A0A854DZ56; A0A8I0XY80	30S ribosomal protein S14 OS=Stenotrophomonas sp. SPM OX=2170735 GN=rpsN PE=3 SV=1; 30S ribosomal protein S14 OS=Stenotrophomonas sp. MB339 OX=1663558 GN=rpsN PE=3 SV=1; 30S ribosomal protein S14 OS=Stenotrophomonas maltophilia OX=40324 GN=rpsN PE=3 SV=1	1	2	2	0.4019	0	1	1	1	970.496	970.495	1939.98	1939.99	-1.07	-0.00104	0/0	0	0	23079.5	CID (Collision Induced Dissociation)	MS2	31.4	100	60.2241	9996	9996	9990	mcarrera_O1301_272.RAW	F6		30903	4.23	1
High	Sequest HT	Sequest HT (A2)	A	2	Unambiguous	IVSSVDATYEEKIDAATK	IVSSVDATYEEKIDAATK		3	A0A363RW53	30S ribosomal protein S14 OS=Stenotrophomonas sp. SPM OX=2170735 GN=rpsN PE=3 SV=1	rpsN	A0A363RW53; A0A854DZ56; A0A8I0XY80	30S ribosomal protein S14 OS=Stenotrophomonas sp. SPM OX=2170735 GN=rpsN PE=3 SV=1; 30S ribosomal protein S14 OS=Stenotrophomonas sp. MB339 OX=1663558 GN=rpsN PE=3 SV=1; 30S ribosomal protein S14 OS=Stenotrophomonas maltophilia OX=40324 GN=rpsN PE=3 SV=1	1	2	2	0.3092	0	1	1	1	970.497	970.497	1939.99	1939.99	0.73	0.00071	0/0	0	0	38159.1	CID (Collision Induced Dissociation)	MS2	45.0491	100	59.0373	9784	9784	9780	mcarrera_O1301_272.RAW	F6		31356	4.14	1
High	Sequest HT	Sequest HT (A2)	A	2	Unambiguous	KIVSSVDATYEEKIDAATK	KIVSSVDATYEEKIDAATK		3	A0A363RW53	30S ribosomal protein S14 OS=Stenotrophomonas sp. SPM OX=2170735 GN=rpsN PE=3 SV=1	rpsN	A0A363RW53; A0A854DZ56; A0A8I0XY80	30S ribosomal protein S14 OS=Stenotrophomonas sp. SPM OX=2170735 GN=rpsN PE=3 SV=1; 30S ribosomal protein S14 OS=Stenotrophomonas sp. MB339 OX=1663558 GN=rpsN PE=3 SV=1; 30S ribosomal protein S14 OS=Stenotrophomonas maltophilia OX=40324 GN=rpsN PE=3 SV=1	2	3	3	0.257	0	1	1	1	690.032	690.033	2068.08	2068.08	0.99	0.00068	0/0	0	0	618623	CID (Collision Induced Dissociation)	MS2	12.9238	19.277	36.9246	5744	5744	5742	mcarrera_O1301_272.RAW	F6		33316	3.93	1	15950273	36.99
High	Sequest HT	Sequest HT (A2)	A	2	Unambiguous	IVSSVDATYEEKIDAATK	IVSSVDATYEEKIDAATK		3	A0A363RW53	30S ribosomal protein S14 OS=Stenotrophomonas sp. SPM OX=2170735 GN=rpsN PE=3 SV=1	rpsN	A0A363RW53; A0A854DZ56; A0A8I0XY80	30S ribosomal protein S14 OS=Stenotrophomonas sp. SPM OX=2170735 GN=rpsN PE=3 SV=1; 30S ribosomal protein S14 OS=Stenotrophomonas sp. MB339 OX=1663558 GN=rpsN PE=3 SV=1; 30S ribosomal protein S14 OS=Stenotrophomonas maltophilia OX=40324 GN=rpsN PE=3 SV=1	1	2	2	0.2784	0	1	1	1	970.497	970.497	1939.99	1939.99	0.42	0.00041	0/0	0	0	26177.5	CID (Collision Induced Dissociation)	MS2	83.8418	100	58.9673	9772	9772	9767	mcarrera_O1301_272.RAW	F6		31619	3.7	1
High	Sequest HT	Sequest HT (A2)	A	2	Unambiguous	IVSSVDATYEEKIDAATK	IVSSVDATYEEKIDAATK		3	A0A363RW53	30S ribosomal protein S14 OS=Stenotrophomonas sp. SPM OX=2170735 GN=rpsN PE=3 SV=1	rpsN	A0A363RW53; A0A854DZ56; A0A8I0XY80	30S ribosomal protein S14 OS=Stenotrophomonas sp. SPM OX=2170735 GN=rpsN PE=3 SV=1; 30S ribosomal protein S14 OS=Stenotrophomonas sp. MB339 OX=1663558 GN=rpsN PE=3 SV=1; 30S ribosomal protein S14 OS=Stenotrophomonas maltophilia OX=40324 GN=rpsN PE=3 SV=1	1	2	2	0.3019	0	1	1	1	970.496	970.496	1939.99	1939.99	-0.15	-0.00015	0/0	0	0	173202	CID (Collision Induced Dissociation)	MS2	0	86.728	43.0869	6556	6556	6550	mcarrera_O1301_278.RAW	F9		31877	6.89	1
High	Sequest HT	Sequest HT (A2)	A	2	Unambiguous	IVSSVDATYEEKIDAATK	IVSSVDATYEEKIDAATK		3	A0A363RW53	30S ribosomal protein S14 OS=Stenotrophomonas sp. SPM OX=2170735 GN=rpsN PE=3 SV=1	rpsN	A0A363RW53; A0A854DZ56; A0A8I0XY80	30S ribosomal protein S14 OS=Stenotrophomonas sp. SPM OX=2170735 GN=rpsN PE=3 SV=1; 30S ribosomal protein S14 OS=Stenotrophomonas sp. MB339 OX=1663558 GN=rpsN PE=3 SV=1; 30S ribosomal protein S14 OS=Stenotrophomonas maltophilia OX=40324 GN=rpsN PE=3 SV=1	1	2	2	0.3266	0	1	1	1	970.496	970.495	1939.98	1939.99	-0.98	-0.00095	0/0	0	0	212096	CID (Collision Induced Dissociation)	MS2	0	88.518	41.4628	6253	6253	6248	mcarrera_O1301_278.RAW	F9		30895	6.46	1	10846626	40.94
High	Sequest HT	Sequest HT (A2)	A	2	Unambiguous	IVSSVDATYEEKIDAATK	IVSSVDATYEEKIDAATK		3	A0A363RW53	30S ribosomal protein S14 OS=Stenotrophomonas sp. SPM OX=2170735 GN=rpsN PE=3 SV=1	rpsN	A0A363RW53; A0A854DZ56; A0A8I0XY80	30S ribosomal protein S14 OS=Stenotrophomonas sp. SPM OX=2170735 GN=rpsN PE=3 SV=1; 30S ribosomal protein S14 OS=Stenotrophomonas sp. MB339 OX=1663558 GN=rpsN PE=3 SV=1; 30S ribosomal protein S14 OS=Stenotrophomonas maltophilia OX=40324 GN=rpsN PE=3 SV=1	1	2	2	0.3296	0	1	1	1	970.497	970.496	1939.99	1939.99	0	0	0/0	0	0	288435	CID (Collision Induced Dissociation)	MS2	4.82253	73.354	40.8057	6130	6130	6128	mcarrera_O1301_278.RAW	F9		31633	6.22	1	10846626	40.94
High	Sequest HT	Sequest HT (A2)	A	2	Unambiguous	IVSSVDATYEEKIDAATK	IVSSVDATYEEKIDAATK		3	A0A363RW53	30S ribosomal protein S14 OS=Stenotrophomonas sp. SPM OX=2170735 GN=rpsN PE=3 SV=1	rpsN	A0A363RW53; A0A854DZ56; A0A8I0XY80	30S ribosomal protein S14 OS=Stenotrophomonas sp. SPM OX=2170735 GN=rpsN PE=3 SV=1; 30S ribosomal protein S14 OS=Stenotrophomonas sp. MB339 OX=1663558 GN=rpsN PE=3 SV=1; 30S ribosomal protein S14 OS=Stenotrophomonas maltophilia OX=40324 GN=rpsN PE=3 SV=1	1	2	2	0.3701	0	1	1	1	970.497	970.496	1939.99	1939.99	-0.03	-3e-05	0/0	0	0	511002	CID (Collision Induced Dissociation)	MS2	7.03328	25.835	40.2436	6020	6020	6017	mcarrera_O1301_278.RAW	F9		31680	6.16	1	97455808	39.55
High	Sequest HT	Sequest HT (A2)	A	2	Unambiguous	IVSSVDATYEEKIDAATK	IVSSVDATYEEKIDAATK		3	A0A363RW53	30S ribosomal protein S14 OS=Stenotrophomonas sp. SPM OX=2170735 GN=rpsN PE=3 SV=1	rpsN	A0A363RW53; A0A854DZ56; A0A8I0XY80	30S ribosomal protein S14 OS=Stenotrophomonas sp. SPM OX=2170735 GN=rpsN PE=3 SV=1; 30S ribosomal protein S14 OS=Stenotrophomonas sp. MB339 OX=1663558 GN=rpsN PE=3 SV=1; 30S ribosomal protein S14 OS=Stenotrophomonas maltophilia OX=40324 GN=rpsN PE=3 SV=1	1	2	2	0.3383	0	1	1	1	970.496	970.496	1939.98	1939.99	-0.79	-0.00076	0/0	0	0	144641	CID (Collision Induced Dissociation)	MS2	11.9116	68.218	42.3732	6421	6421	6416	mcarrera_O1301_278.RAW	F9		30898	6.09	1
High	Sequest HT	Sequest HT (A2)	A	2	Unambiguous	IVSSVDATYEEKIDAATK	IVSSVDATYEEKIDAATK		3	A0A363RW53	30S ribosomal protein S14 OS=Stenotrophomonas sp. SPM OX=2170735 GN=rpsN PE=3 SV=1	rpsN	A0A363RW53; A0A854DZ56; A0A8I0XY80	30S ribosomal protein S14 OS=Stenotrophomonas sp. SPM OX=2170735 GN=rpsN PE=3 SV=1; 30S ribosomal protein S14 OS=Stenotrophomonas sp. MB339 OX=1663558 GN=rpsN PE=3 SV=1; 30S ribosomal protein S14 OS=Stenotrophomonas maltophilia OX=40324 GN=rpsN PE=3 SV=1	1	2	2	0.3816	0	1	1	1	970.495	970.495	1939.98	1939.99	-1.87	-0.00182	0/0	0	0	137067	CID (Collision Induced Dissociation)	MS2	0	99.805	44.157	6755	6755	6750	mcarrera_O1301_278.RAW	F9		31401	6.08	1
High	Sequest HT	Sequest HT (A2)	A	2	Unambiguous	IVSSVDATYEEKIDAATK	IVSSVDATYEEKIDAATK		3	A0A363RW53	30S ribosomal protein S14 OS=Stenotrophomonas sp. SPM OX=2170735 GN=rpsN PE=3 SV=1	rpsN	A0A363RW53; A0A854DZ56; A0A8I0XY80	30S ribosomal protein S14 OS=Stenotrophomonas sp. SPM OX=2170735 GN=rpsN PE=3 SV=1; 30S ribosomal protein S14 OS=Stenotrophomonas sp. MB339 OX=1663558 GN=rpsN PE=3 SV=1; 30S ribosomal protein S14 OS=Stenotrophomonas maltophilia OX=40324 GN=rpsN PE=3 SV=1	1	2	2	0.4043	0	1	1	1	970.498	970.498	1939.99	1939.99	1.13	0.00109	0/0	0	0	113419	CID (Collision Induced Dissociation)	MS2	0	96.137	43.6433	6658	6658	6652	mcarrera_O1301_278.RAW	F9		31346	6.01	1
High	Sequest HT	Sequest HT (A2)	A	2	Unambiguous	IVSSVDATYEEKIDAATK	IVSSVDATYEEKIDAATK		3	A0A363RW53	30S ribosomal protein S14 OS=Stenotrophomonas sp. SPM OX=2170735 GN=rpsN PE=3 SV=1	rpsN	A0A363RW53; A0A854DZ56; A0A8I0XY80	30S ribosomal protein S14 OS=Stenotrophomonas sp. SPM OX=2170735 GN=rpsN PE=3 SV=1; 30S ribosomal protein S14 OS=Stenotrophomonas sp. MB339 OX=1663558 GN=rpsN PE=3 SV=1; 30S ribosomal protein S14 OS=Stenotrophomonas maltophilia OX=40324 GN=rpsN PE=3 SV=1	1	2	2	0.296	0	1	1	1	970.495	970.495	1939.98	1939.99	-1.71	-0.00166	0/0	0	0	147420	CID (Collision Induced Dissociation)	MS2	13.1505	86.262	47.7936	7433	7433	7430	mcarrera_O1301_278.RAW	F9		31402	5.98	1
High	Sequest HT	Sequest HT (A2)	A	2	Unambiguous	IVSSVDATYEEKIDAATK	IVSSVDATYEEKIDAATK		3	A0A363RW53	30S ribosomal protein S14 OS=Stenotrophomonas sp. SPM OX=2170735 GN=rpsN PE=3 SV=1	rpsN	A0A363RW53; A0A854DZ56; A0A8I0XY80	30S ribosomal protein S14 OS=Stenotrophomonas sp. SPM OX=2170735 GN=rpsN PE=3 SV=1; 30S ribosomal protein S14 OS=Stenotrophomonas sp. MB339 OX=1663558 GN=rpsN PE=3 SV=1; 30S ribosomal protein S14 OS=Stenotrophomonas maltophilia OX=40324 GN=rpsN PE=3 SV=1	1	2	2	0.3579	0	1	1	1	970.494	970.495	1939.98	1939.99	-2.15	-0.00209	0/0	0	0	61249.5	CID (Collision Induced Dissociation)	MS2	8.95639	93.672	59.3558	9524	9524	9518	mcarrera_O1301_278.RAW	F9		31392	5.98	1	1.27867e+06	59.02
High	Sequest HT	Sequest HT (A2)	A	2	Unambiguous	IVSSVDATYEEKIDAATK	IVSSVDATYEEKIDAATK		3	A0A363RW53	30S ribosomal protein S14 OS=Stenotrophomonas sp. SPM OX=2170735 GN=rpsN PE=3 SV=1	rpsN	A0A363RW53; A0A854DZ56; A0A8I0XY80	30S ribosomal protein S14 OS=Stenotrophomonas sp. SPM OX=2170735 GN=rpsN PE=3 SV=1; 30S ribosomal protein S14 OS=Stenotrophomonas sp. MB339 OX=1663558 GN=rpsN PE=3 SV=1; 30S ribosomal protein S14 OS=Stenotrophomonas maltophilia OX=40324 GN=rpsN PE=3 SV=1	1	2	2	0.3725	0	1	1	1	970.497	970.496	1939.99	1939.99	0.24	0.00023	0/0	0	0	1.65308e+06	CID (Collision Induced Dissociation)	MS2	1.25507	11.603	39.7256	5920	5920	5919	mcarrera_O1301_278.RAW	F9		31770	5.96	1	97455808	39.55
High	Sequest HT	Sequest HT (A2)	A	2	Unambiguous	IVSSVDATYEEKIDAATK	IVSSVDATYEEKIDAATK		3	A0A363RW53	30S ribosomal protein S14 OS=Stenotrophomonas sp. SPM OX=2170735 GN=rpsN PE=3 SV=1	rpsN	A0A363RW53; A0A854DZ56; A0A8I0XY80	30S ribosomal protein S14 OS=Stenotrophomonas sp. SPM OX=2170735 GN=rpsN PE=3 SV=1; 30S ribosomal protein S14 OS=Stenotrophomonas sp. MB339 OX=1663558 GN=rpsN PE=3 SV=1; 30S ribosomal protein S14 OS=Stenotrophomonas maltophilia OX=40324 GN=rpsN PE=3 SV=1	1	2	2	0.3699	0	1	1	1	970.496	970.496	1939.98	1939.99	-0.58	-0.00056	0/0	0	0	70468.7	CID (Collision Induced Dissociation)	MS2	0	100	51.1666	8062	8062	8059	mcarrera_O1301_278.RAW	F9		30902	5.84	1
High	Sequest HT	Sequest HT (A2)	A	2	Unambiguous	IVSSVDATYEEKIDAATK	IVSSVDATYEEKIDAATK		3	A0A363RW53	30S ribosomal protein S14 OS=Stenotrophomonas sp. SPM OX=2170735 GN=rpsN PE=3 SV=1	rpsN	A0A363RW53; A0A854DZ56; A0A8I0XY80	30S ribosomal protein S14 OS=Stenotrophomonas sp. SPM OX=2170735 GN=rpsN PE=3 SV=1; 30S ribosomal protein S14 OS=Stenotrophomonas sp. MB339 OX=1663558 GN=rpsN PE=3 SV=1; 30S ribosomal protein S14 OS=Stenotrophomonas maltophilia OX=40324 GN=rpsN PE=3 SV=1	1	2	2	0.3413	0	1	1	1	970.495	970.495	1939.98	1939.99	-2.05	-0.00198	0/0	0	0	84688	CID (Collision Induced Dissociation)	MS2	0	86.667	47.111	7308	7308	7304	mcarrera_O1301_278.RAW	F9		31143	5.83	1	2304904	47.02
High	Sequest HT	Sequest HT (A2)	A	2	Unambiguous	IVSSVDATYEEKIDAATK	IVSSVDATYEEKIDAATK		3	A0A363RW53	30S ribosomal protein S14 OS=Stenotrophomonas sp. SPM OX=2170735 GN=rpsN PE=3 SV=1	rpsN	A0A363RW53; A0A854DZ56; A0A8I0XY80	30S ribosomal protein S14 OS=Stenotrophomonas sp. SPM OX=2170735 GN=rpsN PE=3 SV=1; 30S ribosomal protein S14 OS=Stenotrophomonas sp. MB339 OX=1663558 GN=rpsN PE=3 SV=1; 30S ribosomal protein S14 OS=Stenotrophomonas maltophilia OX=40324 GN=rpsN PE=3 SV=1	1	2	2	0.311	0	1	1	1	970.497	970.497	1939.99	1939.99	0.32	0.00031	0/0	0	0	134632	CID (Collision Induced Dissociation)	MS2	0	76.256	46.5955	7214	7214	7210	mcarrera_O1301_278.RAW	F9		31619	5.82	1	5.5581e+06	46.42
High	Sequest HT	Sequest HT (A2)	A	2	Unambiguous	IVSSVDATYEEKIDAATK	IVSSVDATYEEKIDAATK		3	A0A363RW53	30S ribosomal protein S14 OS=Stenotrophomonas sp. SPM OX=2170735 GN=rpsN PE=3 SV=1	rpsN	A0A363RW53; A0A854DZ56; A0A8I0XY80	30S ribosomal protein S14 OS=Stenotrophomonas sp. SPM OX=2170735 GN=rpsN PE=3 SV=1; 30S ribosomal protein S14 OS=Stenotrophomonas sp. MB339 OX=1663558 GN=rpsN PE=3 SV=1; 30S ribosomal protein S14 OS=Stenotrophomonas maltophilia OX=40324 GN=rpsN PE=3 SV=1	1	2	2	0.3772	0	1	1	1	970.497	970.496	1939.99	1939.99	0.12	0.00012	0/0	0	0	463207	CID (Collision Induced Dissociation)	MS2	0	33.73	39.2289	5825	5825	5821	mcarrera_O1301_278.RAW	F9		31668	5.78	1	97455808	39.55
High	Sequest HT	Sequest HT (A2)	A	2	Unambiguous	KIVSSVDATYEEKIDAATK	KIVSSVDATYEEKIDAATK		3	A0A363RW53	30S ribosomal protein S14 OS=Stenotrophomonas sp. SPM OX=2170735 GN=rpsN PE=3 SV=1	rpsN	A0A363RW53; A0A854DZ56; A0A8I0XY80	30S ribosomal protein S14 OS=Stenotrophomonas sp. SPM OX=2170735 GN=rpsN PE=3 SV=1; 30S ribosomal protein S14 OS=Stenotrophomonas sp. MB339 OX=1663558 GN=rpsN PE=3 SV=1; 30S ribosomal protein S14 OS=Stenotrophomonas maltophilia OX=40324 GN=rpsN PE=3 SV=1	2	3	3	0.2686	0	1	1	1	690.032	690.032	2068.08	2068.08	0.64	0.00044	0/0	0	0	1.15495e+06	CID (Collision Induced Dissociation)	MS2	11.7162	13.643	36.1324	5240	5240	5238	mcarrera_O1301_278.RAW	F9		33244	5.77	1	55489204	36.23
High	Sequest HT	Sequest HT (A2)	A	2	Unambiguous	IVSSVDATYEEKIDAATK	IVSSVDATYEEKIDAATK		3	A0A363RW53	30S ribosomal protein S14 OS=Stenotrophomonas sp. SPM OX=2170735 GN=rpsN PE=3 SV=1	rpsN	A0A363RW53; A0A854DZ56; A0A8I0XY80	30S ribosomal protein S14 OS=Stenotrophomonas sp. SPM OX=2170735 GN=rpsN PE=3 SV=1; 30S ribosomal protein S14 OS=Stenotrophomonas sp. MB339 OX=1663558 GN=rpsN PE=3 SV=1; 30S ribosomal protein S14 OS=Stenotrophomonas maltophilia OX=40324 GN=rpsN PE=3 SV=1	1	2	2	0.3436	0	1	1	1	970.496	970.493	1939.99	1939.99	-0.19	-0.00019	0/0	0	0	29977.1	CID (Collision Induced Dissociation)	MS2	27.0156	100	104.762	15142	15142	15141	mcarrera_O1301_278.RAW	F9		31877	5.5	1	382270	104.25
High	Sequest HT	Sequest HT (A2)	A	2	Unambiguous	IVSSVDATYEEKIDAATK	IVSSVDATYEEKIDAATK		3	A0A363RW53	30S ribosomal protein S14 OS=Stenotrophomonas sp. SPM OX=2170735 GN=rpsN PE=3 SV=1	rpsN	A0A363RW53; A0A854DZ56; A0A8I0XY80	30S ribosomal protein S14 OS=Stenotrophomonas sp. SPM OX=2170735 GN=rpsN PE=3 SV=1; 30S ribosomal protein S14 OS=Stenotrophomonas sp. MB339 OX=1663558 GN=rpsN PE=3 SV=1; 30S ribosomal protein S14 OS=Stenotrophomonas maltophilia OX=40324 GN=rpsN PE=3 SV=1	1	2	2	0.403	0	1	1	1	970.494	970.494	1939.98	1939.99	-2.76	-0.00267	0/0	0	0	81583.3	CID (Collision Induced Dissociation)	MS2	0	100	50.6483	7969	7969	7966	mcarrera_O1301_278.RAW	F9		30849	5.31	1	470989	50.95
High	Sequest HT	Sequest HT (A2)	A	2	Unambiguous	IVSSVDATYEEKIDAATK	IVSSVDATYEEKIDAATK		3	A0A363RW53	30S ribosomal protein S14 OS=Stenotrophomonas sp. SPM OX=2170735 GN=rpsN PE=3 SV=1	rpsN	A0A363RW53; A0A854DZ56; A0A8I0XY80	30S ribosomal protein S14 OS=Stenotrophomonas sp. SPM OX=2170735 GN=rpsN PE=3 SV=1; 30S ribosomal protein S14 OS=Stenotrophomonas sp. MB339 OX=1663558 GN=rpsN PE=3 SV=1; 30S ribosomal protein S14 OS=Stenotrophomonas maltophilia OX=40324 GN=rpsN PE=3 SV=1	1	2	2	0.3504	0	1	1	1	970.495	970.494	1939.98	1939.99	-1.92	-0.00187	0/0	0	0	43331.3	CID (Collision Induced Dissociation)	MS2	39.6063	100	67.2695	10919	10919	10913	mcarrera_O1301_278.RAW	F9		31399	5.28	1
High	Sequest HT	Sequest HT (A2)	A	2	Unambiguous	IVSSVDATYEEKIDAATK	IVSSVDATYEEKIDAATK		3	A0A363RW53	30S ribosomal protein S14 OS=Stenotrophomonas sp. SPM OX=2170735 GN=rpsN PE=3 SV=1	rpsN	A0A363RW53; A0A854DZ56; A0A8I0XY80	30S ribosomal protein S14 OS=Stenotrophomonas sp. SPM OX=2170735 GN=rpsN PE=3 SV=1; 30S ribosomal protein S14 OS=Stenotrophomonas sp. MB339 OX=1663558 GN=rpsN PE=3 SV=1; 30S ribosomal protein S14 OS=Stenotrophomonas maltophilia OX=40324 GN=rpsN PE=3 SV=1	1	2	2	0.352	0	1	1	1	970.495	970.495	1939.98	1939.99	-1.62	-0.00157	0/0	0	0	83231.4	CID (Collision Induced Dissociation)	MS2	0	38.299	55.93	8897	8897	8894	mcarrera_O1301_278.RAW	F9		31438	5.17	1	766010	56.03
High	Sequest HT	Sequest HT (A2)	A	2	Unambiguous	IVSSVDATYEEKIDAATK	IVSSVDATYEEKIDAATK		3	A0A363RW53	30S ribosomal protein S14 OS=Stenotrophomonas sp. SPM OX=2170735 GN=rpsN PE=3 SV=1	rpsN	A0A363RW53; A0A854DZ56; A0A8I0XY80	30S ribosomal protein S14 OS=Stenotrophomonas sp. SPM OX=2170735 GN=rpsN PE=3 SV=1; 30S ribosomal protein S14 OS=Stenotrophomonas sp. MB339 OX=1663558 GN=rpsN PE=3 SV=1; 30S ribosomal protein S14 OS=Stenotrophomonas maltophilia OX=40324 GN=rpsN PE=3 SV=1	1	2	2	0.3887	0	1	1	1	970.497	970.497	1939.99	1939.99	0	0	0/0	0	0	94134.4	CID (Collision Induced Dissociation)	MS2	31.2889	56.812	52.2571	8256	8256	8254	mcarrera_O1301_278.RAW	F9		31633	5.12	1
High	Sequest HT	Sequest HT (A2)	A	2	Unambiguous	IVSSVDATYEEKIDAATK	IVSSVDATYEEKIDAATK		3	A0A363RW53	30S ribosomal protein S14 OS=Stenotrophomonas sp. SPM OX=2170735 GN=rpsN PE=3 SV=1	rpsN	A0A363RW53; A0A854DZ56; A0A8I0XY80	30S ribosomal protein S14 OS=Stenotrophomonas sp. SPM OX=2170735 GN=rpsN PE=3 SV=1; 30S ribosomal protein S14 OS=Stenotrophomonas sp. MB339 OX=1663558 GN=rpsN PE=3 SV=1; 30S ribosomal protein S14 OS=Stenotrophomonas maltophilia OX=40324 GN=rpsN PE=3 SV=1	1	2	2	0.3373	0	1	1	1	970.496	970.496	1939.98	1939.99	-0.88	-0.00086	0/0	0	0	42862.7	CID (Collision Induced Dissociation)	MS2	53.5333	100	62.0106	9988	9988	9983	mcarrera_O1301_278.RAW	F9		30890	5.01	1	26495872	61.52
High	Sequest HT	Sequest HT (A2)	A	2	Unambiguous	IVSSVDATYEEKIDAATK	IVSSVDATYEEKIDAATK		3	A0A363RW53	30S ribosomal protein S14 OS=Stenotrophomonas sp. SPM OX=2170735 GN=rpsN PE=3 SV=1	rpsN	A0A363RW53; A0A854DZ56; A0A8I0XY80	30S ribosomal protein S14 OS=Stenotrophomonas sp. SPM OX=2170735 GN=rpsN PE=3 SV=1; 30S ribosomal protein S14 OS=Stenotrophomonas sp. MB339 OX=1663558 GN=rpsN PE=3 SV=1; 30S ribosomal protein S14 OS=Stenotrophomonas maltophilia OX=40324 GN=rpsN PE=3 SV=1	1	2	2	0.4818	0	1	1	1	970.495	970.495	1939.98	1939.99	-1.93	-0.00188	0/0	0	0	117577	CID (Collision Induced Dissociation)	MS2	14.2064	100	54.164	8586	8586	8583	mcarrera_O1301_278.RAW	F9		31401	4.94	1
High	Sequest HT	Sequest HT (A2)	A	2	Unambiguous	IVSSVDATYEEKIDAATK	IVSSVDATYEEKIDAATK		3	A0A363RW53	30S ribosomal protein S14 OS=Stenotrophomonas sp. SPM OX=2170735 GN=rpsN PE=3 SV=1	rpsN	A0A363RW53; A0A854DZ56; A0A8I0XY80	30S ribosomal protein S14 OS=Stenotrophomonas sp. SPM OX=2170735 GN=rpsN PE=3 SV=1; 30S ribosomal protein S14 OS=Stenotrophomonas sp. MB339 OX=1663558 GN=rpsN PE=3 SV=1; 30S ribosomal protein S14 OS=Stenotrophomonas maltophilia OX=40324 GN=rpsN PE=3 SV=1	1	2	2	0.3809	0	1	1	1	970.495	970.495	1939.98	1939.99	-1.61	-0.00156	0/0	0	0	70921	CID (Collision Induced Dissociation)	MS2	0	89.185	54.9089	8714	8714	8709	mcarrera_O1301_278.RAW	F9		31438	4.91	1	3531257	55.04
High	Sequest HT	Sequest HT (A2)	A	2	Unambiguous	IVSSVDATYEEKIDAATK	IVSSVDATYEEKIDAATK		3	A0A363RW53	30S ribosomal protein S14 OS=Stenotrophomonas sp. SPM OX=2170735 GN=rpsN PE=3 SV=1	rpsN	A0A363RW53; A0A854DZ56; A0A8I0XY80	30S ribosomal protein S14 OS=Stenotrophomonas sp. SPM OX=2170735 GN=rpsN PE=3 SV=1; 30S ribosomal protein S14 OS=Stenotrophomonas sp. MB339 OX=1663558 GN=rpsN PE=3 SV=1; 30S ribosomal protein S14 OS=Stenotrophomonas maltophilia OX=40324 GN=rpsN PE=3 SV=1	1	2	2	0.3805	0	1	1	1	970.494	970.494	1939.98	1939.99	-3.17	-0.00307	0/0	0	0	110630	CID (Collision Induced Dissociation)	MS2	24.9879	46.242	50.1028	7868	7868	7863	mcarrera_O1301_278.RAW	F9		31098	4.73	1
High	Sequest HT	Sequest HT (A2)	A	2	Unambiguous	IVSSVDATYEEKIDAATK	IVSSVDATYEEKIDAATK		3	A0A363RW53	30S ribosomal protein S14 OS=Stenotrophomonas sp. SPM OX=2170735 GN=rpsN PE=3 SV=1	rpsN	A0A363RW53; A0A854DZ56; A0A8I0XY80	30S ribosomal protein S14 OS=Stenotrophomonas sp. SPM OX=2170735 GN=rpsN PE=3 SV=1; 30S ribosomal protein S14 OS=Stenotrophomonas sp. MB339 OX=1663558 GN=rpsN PE=3 SV=1; 30S ribosomal protein S14 OS=Stenotrophomonas maltophilia OX=40324 GN=rpsN PE=3 SV=1	1	2	2	0.4417	0	1	1	1	970.497	970.497	1939.99	1939.99	0.32	0.00031	0/0	0	0	130443	CID (Collision Induced Dissociation)	MS2	16.9777	46.509	44.9819	6908	6908	6902	mcarrera_O1301_278.RAW	F9		31619	4.46	1	7502198	45.22
High	Sequest HT	Sequest HT (A2)	A	2	Unambiguous	IVSSVDATYEEKIDAATK	IVSSVDATYEEKIDAATK		3	A0A363RW53	30S ribosomal protein S14 OS=Stenotrophomonas sp. SPM OX=2170735 GN=rpsN PE=3 SV=1	rpsN	A0A363RW53; A0A854DZ56; A0A8I0XY80	30S ribosomal protein S14 OS=Stenotrophomonas sp. SPM OX=2170735 GN=rpsN PE=3 SV=1; 30S ribosomal protein S14 OS=Stenotrophomonas sp. MB339 OX=1663558 GN=rpsN PE=3 SV=1; 30S ribosomal protein S14 OS=Stenotrophomonas maltophilia OX=40324 GN=rpsN PE=3 SV=1	1	2	2	0.3531	0	1	1	1	970.496	970.497	1939.99	1939.99	-0.12	-0.00011	0/0	0	0	49066	CID (Collision Induced Dissociation)	MS2	10.9939	75.886	60.7841	9773	9773	9770	mcarrera_O1301_278.RAW	F9		31706	4.39	1	2.00734e+06	60.46
High	Sequest HT	Sequest HT (A2)	A	2	Unambiguous	IVSSVDATYEEKIDAATK	IVSSVDATYEEKIDAATK		3	A0A363RW53	30S ribosomal protein S14 OS=Stenotrophomonas sp. SPM OX=2170735 GN=rpsN PE=3 SV=1	rpsN	A0A363RW53; A0A854DZ56; A0A8I0XY80	30S ribosomal protein S14 OS=Stenotrophomonas sp. SPM OX=2170735 GN=rpsN PE=3 SV=1; 30S ribosomal protein S14 OS=Stenotrophomonas sp. MB339 OX=1663558 GN=rpsN PE=3 SV=1; 30S ribosomal protein S14 OS=Stenotrophomonas maltophilia OX=40324 GN=rpsN PE=3 SV=1	1	2	2	0.3501	0	1	1	1	970.497	970.494	1939.99	1939.99	0.91	0.00088	0/0	0	0	71678.1	CID (Collision Induced Dissociation)	MS2	81.1632	28.033	101.974	14923	14923	14921	mcarrera_O1301_278.RAW	F9		31357	4.37	1	3.83954e+06	101.9
High	Sequest HT	Sequest HT (A2)	A	2	Unambiguous	IVSSVDATYEEKIDAATK	IVSSVDATYEEKIDAATK		3	A0A363RW53	30S ribosomal protein S14 OS=Stenotrophomonas sp. SPM OX=2170735 GN=rpsN PE=3 SV=1	rpsN	A0A363RW53; A0A854DZ56; A0A8I0XY80	30S ribosomal protein S14 OS=Stenotrophomonas sp. SPM OX=2170735 GN=rpsN PE=3 SV=1; 30S ribosomal protein S14 OS=Stenotrophomonas sp. MB339 OX=1663558 GN=rpsN PE=3 SV=1; 30S ribosomal protein S14 OS=Stenotrophomonas maltophilia OX=40324 GN=rpsN PE=3 SV=1	1	2	2	0.2908	0	1	1	1	970.496	970.492	1939.98	1939.99	-1.05	-0.00102	0/0	0	0	30883.5	CID (Collision Induced Dissociation)	MS2	51.1743	100	104.203	15082	15082	15081	mcarrera_O1301_278.RAW	F9		30903	3.92	1	382270	104.25
High	Sequest HT	Sequest HT (A2)	A	2	Unambiguous	KIVSSVDATYEEKIDAATK	KIVSSVDATYEEKIDAATK		3	A0A363RW53	30S ribosomal protein S14 OS=Stenotrophomonas sp. SPM OX=2170735 GN=rpsN PE=3 SV=1	rpsN	A0A363RW53; A0A854DZ56; A0A8I0XY80	30S ribosomal protein S14 OS=Stenotrophomonas sp. SPM OX=2170735 GN=rpsN PE=3 SV=1; 30S ribosomal protein S14 OS=Stenotrophomonas sp. MB339 OX=1663558 GN=rpsN PE=3 SV=1; 30S ribosomal protein S14 OS=Stenotrophomonas maltophilia OX=40324 GN=rpsN PE=3 SV=1	2	3	3	0.2038	0	1	1	1	690.032	690.032	2068.08	2068.08	0.66	0.00045	0/0	0	0	468783	CID (Collision Induced Dissociation)	MS2	36.4645	21.675	36.6605	5340	5340	5335	mcarrera_O1301_278.RAW	F9		33244	3.73	1	55489204	36.23
High	Sequest HT	Sequest HT (A2)	A	2	Unambiguous	GKDLASYTSILER	GKDLASYTSILER		3	M7CC93	30S ribosomal protein S15 OS=Morganella morganii SC01 OX=1239989 GN=rpsO PE=3 SV=1	rpsO	M7CC93; A0A2T4HSV3; A0A1M7M6Q2	30S ribosomal protein S15 OS=Morganella morganii SC01 OX=1239989 GN=rpsO PE=3 SV=1; 30S ribosomal protein S15 OS=Morganella morganii OX=582 GN=rpsO PE=3 SV=1; 30S ribosomal protein S15 OS=Morganella morganii OX=582 GN=rpsO PE=3 SV=1	1	2	2	0.3898	0	1	1	1	726.888	726.889	1452.77	1452.77	0.01	1e-05	0/0	0	0	1.40859e+06	CID (Collision Induced Dissociation)	MS2	4.63459	17.731	78.0731	7905	7905	7904	mcarrera_O1301_262.RAW	F1		23903	4.31	1	87350384	78.25
High	Sequest HT	Sequest HT (A2)	A	2	Unambiguous	GKDLASYTSILER	GKDLASYTSILER		3	M7CC93	30S ribosomal protein S15 OS=Morganella morganii SC01 OX=1239989 GN=rpsO PE=3 SV=1	rpsO	M7CC93; A0A2T4HSV3; A0A1M7M6Q2	30S ribosomal protein S15 OS=Morganella morganii SC01 OX=1239989 GN=rpsO PE=3 SV=1; 30S ribosomal protein S15 OS=Morganella morganii OX=582 GN=rpsO PE=3 SV=1; 30S ribosomal protein S15 OS=Morganella morganii OX=582 GN=rpsO PE=3 SV=1	1	2	2	0.3673	0	1	1	1	726.889	726.89	1452.77	1452.77	0.68	0.0005	0/0	0	0	553677	CID (Collision Induced Dissociation)	MS2	12.1811	51.782	78.6229	8004	8004	7999	mcarrera_O1301_262.RAW	F1		23983	3.92	1	87350384	78.25
High	Sequest HT	Sequest HT (A2)	A	2	Unambiguous	GKDLASYTSILER	GKDLASYTSILER		3	M7CC93	30S ribosomal protein S15 OS=Morganella morganii SC01 OX=1239989 GN=rpsO PE=3 SV=1	rpsO	M7CC93; A0A2T4HSV3; A0A1M7M6Q2	30S ribosomal protein S15 OS=Morganella morganii SC01 OX=1239989 GN=rpsO PE=3 SV=1; 30S ribosomal protein S15 OS=Morganella morganii OX=582 GN=rpsO PE=3 SV=1; 30S ribosomal protein S15 OS=Morganella morganii OX=582 GN=rpsO PE=3 SV=1	1	2	2	0.414	0	1	1	1	726.89	726.891	1452.77	1452.77	2.36	0.00171	0/0	0	0	242295	CID (Collision Induced Dissociation)	MS2	16.4313	36.74	77.8032	7539	7539	7533	mcarrera_O1301_270.RAW	F5		23863	4.13	1	171164944	78.2
High	Sequest HT	Sequest HT (A2)	A	2	Unambiguous	GKDLASYTSILER	GKDLASYTSILER		3	M7CC93	30S ribosomal protein S15 OS=Morganella morganii SC01 OX=1239989 GN=rpsO PE=3 SV=1	rpsO	M7CC93; A0A2T4HSV3; A0A1M7M6Q2	30S ribosomal protein S15 OS=Morganella morganii SC01 OX=1239989 GN=rpsO PE=3 SV=1; 30S ribosomal protein S15 OS=Morganella morganii OX=582 GN=rpsO PE=3 SV=1; 30S ribosomal protein S15 OS=Morganella morganii OX=582 GN=rpsO PE=3 SV=1	1	2	2	0.4163	0	1	1	1	726.888	726.889	1452.77	1452.77	0.12	9e-05	0/0	0	0	5.61397e+06	CID (Collision Induced Dissociation)	MS2	4.51659	3.802	78.3213	7630	7630	7627	mcarrera_O1301_270.RAW	F5		23595	4.06	1	171164944	78.2
High	Sequest HT	Sequest HT (A2)	A	2	Unambiguous	GKDLASYTSILER	GKDLASYTSILER		3	M7CC93	30S ribosomal protein S15 OS=Morganella morganii SC01 OX=1239989 GN=rpsO PE=3 SV=1	rpsO	M7CC93; A0A2T4HSV3; A0A1M7M6Q2	30S ribosomal protein S15 OS=Morganella morganii SC01 OX=1239989 GN=rpsO PE=3 SV=1; 30S ribosomal protein S15 OS=Morganella morganii OX=582 GN=rpsO PE=3 SV=1; 30S ribosomal protein S15 OS=Morganella morganii OX=582 GN=rpsO PE=3 SV=1	1	3	3	0.2362	0	1	1	1	484.929	484.929	1452.77	1452.77	1.18	0.00057	0/0	0	0	6251085	CID (Collision Induced Dissociation)	MS2	3.59021	5.253	78.3169	7629	7629	7627	mcarrera_O1301_270.RAW	F5		23928	3.81	1	210172400	78.17
High	Sequest HT	Sequest HT (A2)	A	2	Unambiguous	SAADTGSPEVQVALLTAR	SAADTGSPEVQVALLTAR		9	A0A0R0DBW6	30S ribosomal protein S15 OS=Stenotrophomonas chelatiphaga OX=517011 GN=rpsO PE=3 SV=1	rpsO	A0A0R0DBW6; A0A1D8Y714; A0A1A6Y639; A0A0R0ATM8; A0A7W3FMV6; A0A1E7RNR7; A0A349Y7Y4; A0A0R0C3J3; A0A246L135	30S ribosomal protein S15 OS=Stenotrophomonas chelatiphaga OX=517011 GN=rpsO PE=3 SV=1; 30S ribosomal protein S15 OS=Stenotrophomonas sp. LM091 OX=1904944 GN=rpsO PE=3 SV=1; 30S ribosomal protein S15 OS=Stenotrophomonas maltophilia OX=40324 GN=rpsO PE=3 SV=1; 30S ribosomal protein S15 OS=Stenotrophomonas panacihumi OX=676599 GN=rpsO PE=3 SV=1; 30S ribosomal protein S15 OS=Stenotrophomonas tumulic…	0	2	2	0.4011	0	1	1	1	893.471	893.467	1785.93	1785.93	0.21	0.00018	0/0	0	0	203951	CID (Collision Induced Dissociation)	MS2	11.0632	40.865	97.7821	7990	7990	7987	mcarrera_O1301_290.RAW	F15		32025	5.51	1	284316736	98.1
High	Sequest HT	Sequest HT (A2)	A	2	Unambiguous	SAADTGSPEVQVALLTAR	SAADTGSPEVQVALLTAR		9	A0A0R0DBW6	30S ribosomal protein S15 OS=Stenotrophomonas chelatiphaga OX=517011 GN=rpsO PE=3 SV=1	rpsO	A0A0R0DBW6; A0A1D8Y714; A0A1A6Y639; A0A0R0ATM8; A0A7W3FMV6; A0A1E7RNR7; A0A349Y7Y4; A0A0R0C3J3; A0A246L135	30S ribosomal protein S15 OS=Stenotrophomonas chelatiphaga OX=517011 GN=rpsO PE=3 SV=1; 30S ribosomal protein S15 OS=Stenotrophomonas sp. LM091 OX=1904944 GN=rpsO PE=3 SV=1; 30S ribosomal protein S15 OS=Stenotrophomonas maltophilia OX=40324 GN=rpsO PE=3 SV=1; 30S ribosomal protein S15 OS=Stenotrophomonas panacihumi OX=676599 GN=rpsO PE=3 SV=1; 30S ribosomal protein S15 OS=Stenotrophomonas tumulic…	0	2	2	0.4627	0	1	1	1	893.47	893.467	1785.93	1785.93	-0.55	-0.00049	0/0	0	0	7.07998e+06	CID (Collision Induced Dissociation)	MS2	2.07132	3.935	98.2279	8075	8075	8074	mcarrera_O1301_290.RAW	F15		32744	4.82	1	284316736	98.1
High	Sequest HT	Sequest HT (A2)	A	2	Unambiguous	SAADTGSPEVQVALLTAR	SAADTGSPEVQVALLTAR		9	A0A0R0DBW6	30S ribosomal protein S15 OS=Stenotrophomonas chelatiphaga OX=517011 GN=rpsO PE=3 SV=1	rpsO	A0A0R0DBW6; A0A1D8Y714; A0A1A6Y639; A0A0R0ATM8; A0A7W3FMV6; A0A1E7RNR7; A0A349Y7Y4; A0A0R0C3J3; A0A246L135	30S ribosomal protein S15 OS=Stenotrophomonas chelatiphaga OX=517011 GN=rpsO PE=3 SV=1; 30S ribosomal protein S15 OS=Stenotrophomonas sp. LM091 OX=1904944 GN=rpsO PE=3 SV=1; 30S ribosomal protein S15 OS=Stenotrophomonas maltophilia OX=40324 GN=rpsO PE=3 SV=1; 30S ribosomal protein S15 OS=Stenotrophomonas panacihumi OX=676599 GN=rpsO PE=3 SV=1; 30S ribosomal protein S15 OS=Stenotrophomonas tumulic…	0	2	2	0.4383	0	1	1	1	893.47	893.467	1785.93	1785.93	-0.41	-0.00037	0/0	0	0	516179	CID (Collision Induced Dissociation)	MS2	18.5603	60.206	98.7008	8164	8164	8160	mcarrera_O1301_290.RAW	F15		32738	4.7	1	284316736	98.1
High	Sequest HT	Sequest HT (A2)	A	2	Unambiguous	SSADTGSPEVQVALLTAR	SSADTGSPEVQVALLTAR		3	A0A1B2N610	30S ribosomal protein S15 OS=Stenotrophomonas rhizophila OX=216778 GN=rpsO PE=3 SV=1	rpsO	A0A1B2N610; A0A3C0GUX8; A0A3S7KH81	30S ribosomal protein S15 OS=Stenotrophomonas rhizophila OX=216778 GN=rpsO PE=3 SV=1; 30S ribosomal protein S15 OS=Stenotrophomonas sp OX=69392 GN=rpsO PE=3 SV=1; 30S ribosomal protein S15 OS=Stenotrophomonas sp. SAU14A_NAIMI4_5 OX=2072413 GN=rpsO PE=3 SV=1	0	2	2	0.4208	0	1	1	1	901.468	901.467	1801.93	1801.93	-0.14	-0.00013	0/0	0	0	386865	CID (Collision Induced Dissociation)	MS2	0	27.988	52.0635	8542	8542	8540	mcarrera_O1301_272.RAW	F6		33682	5.49	1	159440560	52.28
High	Sequest HT	Sequest HT (A2)	A	2	Unambiguous	SSADTGSPEVQVALLTAR	SSADTGSPEVQVALLTAR		3	A0A1B2N610	30S ribosomal protein S15 OS=Stenotrophomonas rhizophila OX=216778 GN=rpsO PE=3 SV=1	rpsO	A0A1B2N610; A0A3C0GUX8; A0A3S7KH81	30S ribosomal protein S15 OS=Stenotrophomonas rhizophila OX=216778 GN=rpsO PE=3 SV=1; 30S ribosomal protein S15 OS=Stenotrophomonas sp OX=69392 GN=rpsO PE=3 SV=1; 30S ribosomal protein S15 OS=Stenotrophomonas sp. SAU14A_NAIMI4_5 OX=2072413 GN=rpsO PE=3 SV=1	0	2	2	0.4482	0	1	1	1	901.468	901.468	1801.93	1801.93	0.24	0.00021	0/0	0	0	647791	CID (Collision Induced Dissociation)	MS2	5.75233	38.165	52.5855	8639	8639	8637	mcarrera_O1301_272.RAW	F6		34132	5.02	1	159440560	52.28
High	Sequest HT	Sequest HT (A2)	A	2	Unambiguous	SSADTGSPEVQVALLTAR	SSADTGSPEVQVALLTAR		3	A0A1B2N610	30S ribosomal protein S15 OS=Stenotrophomonas rhizophila OX=216778 GN=rpsO PE=3 SV=1	rpsO	A0A1B2N610; A0A3C0GUX8; A0A3S7KH81	30S ribosomal protein S15 OS=Stenotrophomonas rhizophila OX=216778 GN=rpsO PE=3 SV=1; 30S ribosomal protein S15 OS=Stenotrophomonas sp OX=69392 GN=rpsO PE=3 SV=1; 30S ribosomal protein S15 OS=Stenotrophomonas sp. SAU14A_NAIMI4_5 OX=2072413 GN=rpsO PE=3 SV=1	0	2	2	0.4342	0	1	1	1	901.467	901.467	1801.93	1801.93	-1.19	-0.00107	0/0	0	0	190000	CID (Collision Induced Dissociation)	MS2	5.35126	38.179	50.2024	7887	7887	7883	mcarrera_O1301_278.RAW	F9		33619	5.32	1	327791040	50.83
High	Sequest HT	Sequest HT (A2)	A	2	Unambiguous	SSADTGSPEVQVALLTAR	SSADTGSPEVQVALLTAR		3	A0A1B2N610	30S ribosomal protein S15 OS=Stenotrophomonas rhizophila OX=216778 GN=rpsO PE=3 SV=1	rpsO	A0A1B2N610; A0A3C0GUX8; A0A3S7KH81	30S ribosomal protein S15 OS=Stenotrophomonas rhizophila OX=216778 GN=rpsO PE=3 SV=1; 30S ribosomal protein S15 OS=Stenotrophomonas sp OX=69392 GN=rpsO PE=3 SV=1; 30S ribosomal protein S15 OS=Stenotrophomonas sp. SAU14A_NAIMI4_5 OX=2072413 GN=rpsO PE=3 SV=1	0	2	2	0.4346	0	1	1	1	901.469	901.469	1801.93	1801.93	0.6	0.00054	0/0	0	0	133266	CID (Collision Induced Dissociation)	MS2	8.07267	57.096	52.4199	8286	8286	8281	mcarrera_O1301_278.RAW	F9		33572	5.2	1	6.83048e+06	52.5
High	Sequest HT	Sequest HT (A2)	A	2	Unambiguous	SSADTGSPEVQVALLTAR	SSADTGSPEVQVALLTAR		3	A0A1B2N610	30S ribosomal protein S15 OS=Stenotrophomonas rhizophila OX=216778 GN=rpsO PE=3 SV=1	rpsO	A0A1B2N610; A0A3C0GUX8; A0A3S7KH81	30S ribosomal protein S15 OS=Stenotrophomonas rhizophila OX=216778 GN=rpsO PE=3 SV=1; 30S ribosomal protein S15 OS=Stenotrophomonas sp OX=69392 GN=rpsO PE=3 SV=1; 30S ribosomal protein S15 OS=Stenotrophomonas sp. SAU14A_NAIMI4_5 OX=2072413 GN=rpsO PE=3 SV=1	0	2	2	0.449	0	1	1	1	901.468	901.468	1801.93	1801.93	-0.7	-0.00063	0/0	0	0	1603514	CID (Collision Induced Dissociation)	MS2	0	21.525	51.2379	8075	8075	8072	mcarrera_O1301_278.RAW	F9		33890	5.1	1	327791040	50.83
High	Sequest HT	Sequest HT (A2)	A	2	Unambiguous	SSADTGSPEVQVALLTAR	SSADTGSPEVQVALLTAR		3	A0A1B2N610	30S ribosomal protein S15 OS=Stenotrophomonas rhizophila OX=216778 GN=rpsO PE=3 SV=1	rpsO	A0A1B2N610; A0A3C0GUX8; A0A3S7KH81	30S ribosomal protein S15 OS=Stenotrophomonas rhizophila OX=216778 GN=rpsO PE=3 SV=1; 30S ribosomal protein S15 OS=Stenotrophomonas sp OX=69392 GN=rpsO PE=3 SV=1; 30S ribosomal protein S15 OS=Stenotrophomonas sp. SAU14A_NAIMI4_5 OX=2072413 GN=rpsO PE=3 SV=1	0	2	2	0.4701	0	1	1	1	901.468	901.468	1801.93	1801.93	-0.6	-0.00054	0/0	0	0	6.4758e+06	CID (Collision Induced Dissociation)	MS2	2.00082	2.919	50.704	7979	7979	7978	mcarrera_O1301_278.RAW	F9		33905	4.85	1	327791040	50.83
High	Sequest HT	Sequest HT (A2)	A	2	Unambiguous	SSADTGSPEVQVALLTAR	SSADTGSPEVQVALLTAR		3	A0A1B2N610	30S ribosomal protein S15 OS=Stenotrophomonas rhizophila OX=216778 GN=rpsO PE=3 SV=1	rpsO	A0A1B2N610; A0A3C0GUX8; A0A3S7KH81	30S ribosomal protein S15 OS=Stenotrophomonas rhizophila OX=216778 GN=rpsO PE=3 SV=1; 30S ribosomal protein S15 OS=Stenotrophomonas sp OX=69392 GN=rpsO PE=3 SV=1; 30S ribosomal protein S15 OS=Stenotrophomonas sp. SAU14A_NAIMI4_5 OX=2072413 GN=rpsO PE=3 SV=1	0	2	2	0.343	0	1	1	1	901.469	901.469	1801.93	1801.93	0.66	0.0006	0/0	0	0	49797.3	CID (Collision Induced Dissociation)	MS2	52.2672	100	54.8501	8704	8704	8698	mcarrera_O1301_278.RAW	F9		33454	4.81	1	2.67059e+06	54.71
High	Sequest HT	Sequest HT (A2)	A	2	Unambiguous	SSADTGSPEVQVALLTAR	SSADTGSPEVQVALLTAR		3	A0A1B2N610	30S ribosomal protein S15 OS=Stenotrophomonas rhizophila OX=216778 GN=rpsO PE=3 SV=1	rpsO	A0A1B2N610; A0A3C0GUX8; A0A3S7KH81	30S ribosomal protein S15 OS=Stenotrophomonas rhizophila OX=216778 GN=rpsO PE=3 SV=1; 30S ribosomal protein S15 OS=Stenotrophomonas sp OX=69392 GN=rpsO PE=3 SV=1; 30S ribosomal protein S15 OS=Stenotrophomonas sp. SAU14A_NAIMI4_5 OX=2072413 GN=rpsO PE=3 SV=1	0	2	2	0.3775	0	1	1	1	901.468	901.468	1801.93	1801.93	-0.31	-0.00028	0/0	0	0	171549	CID (Collision Induced Dissociation)	MS2	52.6276	63.368	51.7658	8168	8168	8163	mcarrera_O1301_278.RAW	F9		33967	4	1	327791040	50.83
High	Sequest HT	Sequest HT (A2)	A	2	Unambiguous	VGFFNPLAAGAEEETR	VGFFNPLAAGAEEETR		2	A0A837FG20	30S ribosomal protein S16 OS=Enterobacter hormaechei subsp. xiangfangensis OX=1296536 GN=rpsP PE=3 SV=1	rpsP	A0A837FG20; A0A5C1C3E5	30S ribosomal protein S16 OS=Enterobacter hormaechei subsp. xiangfangensis OX=1296536 GN=rpsP PE=3 SV=1; 30S ribosomal protein S16 OS=Enterobacter chengduensis OX=2494701 GN=rpsP PE=3 SV=1	0	2	2	0.3852	0	1	1	1	854.418	854.418	1707.83	1707.83	-2.83	-0.00242	0/0	0	0	95278.2	CID (Collision Induced Dissociation)	MS2	29.14	100	61.8587	9961	9961	9955	mcarrera_O1301_278.RAW	F9		23835	3.66	1
High	Sequest HT	Sequest HT (A2)	A	2	Unambiguous	VGFFNPLAAGAEEETR	VGFFNPLAAGAEEETR		2	A0A837FG20	30S ribosomal protein S16 OS=Enterobacter hormaechei subsp. xiangfangensis OX=1296536 GN=rpsP PE=3 SV=1	rpsP	A0A837FG20; A0A5C1C3E5	30S ribosomal protein S16 OS=Enterobacter hormaechei subsp. xiangfangensis OX=1296536 GN=rpsP PE=3 SV=1; 30S ribosomal protein S16 OS=Enterobacter chengduensis OX=2494701 GN=rpsP PE=3 SV=1	0	2	2	0.3203	0	1	1	1	854.423	854.424	1707.84	1707.83	2.99	0.00255	0/0	0	0	49359.7	CID (Collision Induced Dissociation)	MS2	51.3086	82.284	105.143	9932	9932	9927	mcarrera_O1301_280.RAW	F10		25923	4.34	1	16320806	110.72
High	Sequest HT	Sequest HT (A2)	A	2	Unambiguous	VGFFNPLAAGAEEETRLDLDRIAHWVGQGATVSDR	VGFFNPLAAGAEEETRLDLDRIAHWVGQGATVSDR		2	A0A837FG20	30S ribosomal protein S16 OS=Enterobacter hormaechei subsp. xiangfangensis OX=1296536 GN=rpsP PE=3 SV=1	rpsP	A0A837FG20; A0A5C1C3E5	30S ribosomal protein S16 OS=Enterobacter hormaechei subsp. xiangfangensis OX=1296536 GN=rpsP PE=3 SV=1; 30S ribosomal protein S16 OS=Enterobacter chengduensis OX=2494701 GN=rpsP PE=3 SV=1	2	3	3	0.1335	0	1	1	1	1266.66	1266.66	3797.96	3797.9	15.7	0.01988	0/0	0	0	3514.99	CID (Collision Induced Dissociation)	MS2	96.7401	100	127.266	14653	14653	14651	mcarrera_O1301_280.RAW	F10		33213	4.12	1	637888	127.21
High	Sequest HT	Sequest HT (A2)	A	2	Unambiguous	VGFFNPLAAGAEEETR	VGFFNPLAAGAEEETR		2	A0A837FG20	30S ribosomal protein S16 OS=Enterobacter hormaechei subsp. xiangfangensis OX=1296536 GN=rpsP PE=3 SV=1	rpsP	A0A837FG20; A0A5C1C3E5	30S ribosomal protein S16 OS=Enterobacter hormaechei subsp. xiangfangensis OX=1296536 GN=rpsP PE=3 SV=1; 30S ribosomal protein S16 OS=Enterobacter chengduensis OX=2494701 GN=rpsP PE=3 SV=1	0	2	2	0.3208	0	1	1	1	854.421	854.422	1707.84	1707.83	0.9	0.00077	0/0	0	0	105443	CID (Collision Induced Dissociation)	MS2	44.9278	49.491	111.034	10017	10017	10014	mcarrera_O1301_280.RAW	F10		25119	3.99	1	16320806	110.72
High	Sequest HT	Sequest HT (A2)	A	2	Unambiguous	IAHWVGQGATVSDRVATLIK	IAHWVGQGATVSDRVATLIK		7	A0A837FG20	30S ribosomal protein S16 OS=Enterobacter hormaechei subsp. xiangfangensis OX=1296536 GN=rpsP PE=3 SV=1	rpsP	G8LNW3; A0A1A9FE11; A0A8B4YTH9; A0A837FG20; A0A2J7T7X6; A0A7M2V6B1; A0A5C1C3E5	30S ribosomal protein S16 OS=Enterobacter ludwigii OX=299767 GN=rpsP PE=3 SV=1; 30S ribosomal protein S16 OS=Lelliottia amnigena OX=61646 GN=rpsP PE=3 SV=1; 30S ribosomal protein S16 OS=Raoultella sp. BIGb0149 OX=2485116 GN=rpsP PE=3 SV=1; 30S ribosomal protein S16 OS=Enterobacter hormaechei subsp. xiangfangensis OX=1296536 GN=rpsP PE=3 SV=1; 30S ribosomal protein S16 OS=Enterobacter bugandensis …	1	2	2	0.299	0	1	1	1	1061.59	1061.59	2122.18	2122.18	0.03	3e-05	0/0	0	0	109800	CID (Collision Induced Dissociation)	MS2	0	100	83.7494	8436	8436	8430	mcarrera_O1301_280.RAW	F10		18633	5.15	1	6.08008e+06	83.89
High	Sequest HT	Sequest HT (A2)	A	2	Unambiguous	IAHWVGQGATVSDRVATLIK	IAHWVGQGATVSDRVATLIK		7	A0A837FG20	30S ribosomal protein S16 OS=Enterobacter hormaechei subsp. xiangfangensis OX=1296536 GN=rpsP PE=3 SV=1	rpsP	G8LNW3; A0A1A9FE11; A0A8B4YTH9; A0A837FG20; A0A2J7T7X6; A0A7M2V6B1; A0A5C1C3E5	30S ribosomal protein S16 OS=Enterobacter ludwigii OX=299767 GN=rpsP PE=3 SV=1; 30S ribosomal protein S16 OS=Lelliottia amnigena OX=61646 GN=rpsP PE=3 SV=1; 30S ribosomal protein S16 OS=Raoultella sp. BIGb0149 OX=2485116 GN=rpsP PE=3 SV=1; 30S ribosomal protein S16 OS=Enterobacter hormaechei subsp. xiangfangensis OX=1296536 GN=rpsP PE=3 SV=1; 30S ribosomal protein S16 OS=Enterobacter bugandensis …	1	2	2	0.2844	0	1	1	1	1061.59	1061.59	2122.18	2122.18	-0.23	-0.00024	0/0	0	0	67803	CID (Collision Induced Dissociation)	MS2	0	100	84.2674	8529	8529	8523	mcarrera_O1301_280.RAW	F10		18785	4.36	1	6.08008e+06	83.89
High	Sequest HT	Sequest HT (A2)	A	2	Unambiguous	VGFFNPIASANEEETR	VGFFNPIASANEEETR		2	A0A808Y564	30S ribosomal protein S16 OS=Raoultella sp. X13 OX=2259647 GN=rpsP PE=3 SV=1	rpsP	A0A7G8QLZ7; A0A808Y564	30S ribosomal protein S16 OS=Enterobacter sp. JUb54 OX=2724468 GN=rpsP PE=3 SV=1; 30S ribosomal protein S16 OS=Raoultella sp. X13 OX=2259647 GN=rpsP PE=3 SV=1	0	2	2	0.3154	0	1	1	1	890.928	890.925	1780.85	1780.85	-0.36	-0.00032	0/0	0	0	114118	CID (Collision Induced Dissociation)	MS2	28.6094	78.898	85.7615	8805	8805	8799	mcarrera_O1301_268.RAW	F4		20337	5.01	1	2.66568e+06	85.81
High	Sequest HT	Sequest HT (A2)	A	2	Unambiguous	VGFFNPLAAGQAESLR	VGFFNPLAAGQAESLR		1	A0A097QZA3	30S ribosomal protein S16 OS=Hafnia alvei FB1 OX=1453496 GN=rpsP PE=3 SV=1	rpsP	A0A097QZA3	30S ribosomal protein S16 OS=Hafnia alvei FB1 OX=1453496 GN=rpsP PE=3 SV=1	0	2	2	0.4368	0	1	1	1	838.942	838.942	1676.88	1676.88	0.87	0.00073	0/0	0	0	4094163	CID (Collision Induced Dissociation)	MS2	22.3819	6.112	96.0024	10964	10964	10963	mcarrera_O1301_286.RAW	F13		32574	5.54	1	211923456	95.8
High	Sequest HT	Sequest HT (A2)	A	2	Unambiguous	VGFFNPLAAGQAESLR	VGFFNPLAAGQAESLR		1	A0A097QZA3	30S ribosomal protein S16 OS=Hafnia alvei FB1 OX=1453496 GN=rpsP PE=3 SV=1	rpsP	A0A097QZA3	30S ribosomal protein S16 OS=Hafnia alvei FB1 OX=1453496 GN=rpsP PE=3 SV=1	0	2	2	0.3875	0	1	1	1	838.941	838.941	1676.87	1676.88	-0.82	-0.00069	0/0	0	0	419861	CID (Collision Induced Dissociation)	MS2	15.2828	24.548	95.4713	10880	10880	10875	mcarrera_O1301_286.RAW	F13		32202	5.11	1	211923456	95.8
High	Sequest HT	Sequest HT (A2)	A	2	Unambiguous	LDLDRVNHWVGLGATVSDRVSALIK	LDLDRVNHWVGLGATVSDRVSALIK		1	A0A097QZA3	30S ribosomal protein S16 OS=Hafnia alvei FB1 OX=1453496 GN=rpsP PE=3 SV=1	rpsP	A0A097QZA3	30S ribosomal protein S16 OS=Hafnia alvei FB1 OX=1453496 GN=rpsP PE=3 SV=1	2	3	3	0.3911	0	1	1	1	912.173	912.175	2734.5	2734.5	1.45	0.00132	0/0	0	0	102111	CID (Collision Induced Dissociation)	MS2	16.374	100	109.281	12908	12908	12906	mcarrera_O1301_286.RAW	F13		18582	4.5	1	5.39191e+06	109.39
High	Sequest HT	Sequest HT (A2)	A	2	Unambiguous	KRPFYQVVVTDSR	KRPFYQVVVTDSR		78	A0A097QZA3; B4EUW4; A0A837FG20; A0A181Y8B8; A0A094X7T8; A0A1V0LAD7; A0A808Y564	30S ribosomal protein S16 OS=Hafnia alvei FB1 OX=1453496 GN=rpsP PE=3 SV=1 30S ribosomal protein S16 OS=Proteus mirabilis (strain HI4320) OX=529507 GN=rpsP PE=3 SV=1 30S ribosomal protein S16 OS=Enterobacter hormaechei subsp. xiangfangensis OX=1296536 GN=rpsP PE=3 SV=1 30S ribosomal protein S16 OS=Klebsiella oxytoca OX=571 GN=rpsP PE=3 SV=1 30S ribosomal protein S16 OS=Klebsiella aerogenes OX=548…	rpsP	A0A2A2MB52; J6IHM2; A0A7U8V8D0; A0A443IBK4; A0A0J8VSA9; A0A6I6AZ14; H3RH91; G8LNW3; A0A2S5KBP1; A0A2K9P674; A0A1A9FE11; A0A097QZA3; D4GLD7; A0A809GA41; J3CZR6; A0A8B4YTH9; A0A3N4NXN7; A0A7G8QLZ7; A0A1Y0LGK1; B4EUW4; A0A837FG20; A0A0B1RAQ1; E6WFS8; A0A078LNI0; A0A181Y8B8; A0A3S5XS09; A0A7L6CMV3; A0A377RIL3; A7MEG2; A0A6I4VD64; A0A094X7T8; A0A6B9G4B2; A0A4P7JD25; K8D5X5; A0A2J7T7X6; A0A2S9I959; A0A…	30S ribosomal protein S16 OS=Hafnia paralvei OX=546367 GN=rpsP PE=3 SV=1; 30S ribosomal protein S16 OS=Klebsiella sp. OBRC7 OX=936565 GN=rpsP PE=3 SV=1; 30S ribosomal protein S16 OS=Klebsiella variicola OX=244366 GN=rpsP PE=3 SV=1; 30S ribosomal protein S16 OS=[Pantoea] beijingensis OX=1324864 GN=rpsP PE=3 SV=1; 30S ribosomal protein S16 OS=Franconibacter pulveris OX=435910 GN=rpsP PE=3 SV=1; 30S…	1	3	3	0.2968	0	1	1	1	532.296	532.296	1594.87	1594.87	1.83	0.00097	0/0	0	0	7592498	CID (Collision Induced Dissociation)	MS2	4.65707	3.03	60.205	4689	4689	4688	mcarrera_O1301_274.RAW	F7		20788	3.74	7	534807904	59.75
High	Sequest HT	Sequest HT (A2)	A	2	Unambiguous	KRPFYQVVVTDSR	KRPFYQVVVTDSR		78	A0A097QZA3; B4EUW4; A0A837FG20; A0A181Y8B8; A0A094X7T8; A0A1V0LAD7; A0A808Y564	30S ribosomal protein S16 OS=Hafnia alvei FB1 OX=1453496 GN=rpsP PE=3 SV=1 30S ribosomal protein S16 OS=Proteus mirabilis (strain HI4320) OX=529507 GN=rpsP PE=3 SV=1 30S ribosomal protein S16 OS=Enterobacter hormaechei subsp. xiangfangensis OX=1296536 GN=rpsP PE=3 SV=1 30S ribosomal protein S16 OS=Klebsiella oxytoca OX=571 GN=rpsP PE=3 SV=1 30S ribosomal protein S16 OS=Klebsiella aerogenes OX=548…	rpsP	A0A2A2MB52; J6IHM2; A0A7U8V8D0; A0A443IBK4; A0A0J8VSA9; A0A6I6AZ14; H3RH91; G8LNW3; A0A2S5KBP1; A0A2K9P674; A0A1A9FE11; A0A097QZA3; D4GLD7; A0A809GA41; J3CZR6; A0A8B4YTH9; A0A3N4NXN7; A0A7G8QLZ7; A0A1Y0LGK1; B4EUW4; A0A837FG20; A0A0B1RAQ1; E6WFS8; A0A078LNI0; A0A181Y8B8; A0A3S5XS09; A0A7L6CMV3; A0A377RIL3; A7MEG2; A0A6I4VD64; A0A094X7T8; A0A6B9G4B2; A0A4P7JD25; K8D5X5; A0A2J7T7X6; A0A2S9I959; A0A…	30S ribosomal protein S16 OS=Hafnia paralvei OX=546367 GN=rpsP PE=3 SV=1; 30S ribosomal protein S16 OS=Klebsiella sp. OBRC7 OX=936565 GN=rpsP PE=3 SV=1; 30S ribosomal protein S16 OS=Klebsiella variicola OX=244366 GN=rpsP PE=3 SV=1; 30S ribosomal protein S16 OS=[Pantoea] beijingensis OX=1324864 GN=rpsP PE=3 SV=1; 30S ribosomal protein S16 OS=Franconibacter pulveris OX=435910 GN=rpsP PE=3 SV=1; 30S…	1	2	2	0.355	0	1	1	1	797.938	797.938	1594.87	1594.87	-0.22	-0.00018	0/0	0	0	2.98699e+06	CID (Collision Induced Dissociation)	MS2	7.50441	9.226	59.7517	4607	4607	4606	mcarrera_O1301_274.RAW	F7		20516	3.38	7	165978512	59.78
High	Sequest HT	Sequest HT (A2)	A	2	Unambiguous	KRPFYQVVVTDSR	KRPFYQVVVTDSR		78	A0A097QZA3; B4EUW4; A0A837FG20; A0A181Y8B8; A0A094X7T8; A0A1V0LAD7; A0A808Y564	30S ribosomal protein S16 OS=Hafnia alvei FB1 OX=1453496 GN=rpsP PE=3 SV=1 30S ribosomal protein S16 OS=Proteus mirabilis (strain HI4320) OX=529507 GN=rpsP PE=3 SV=1 30S ribosomal protein S16 OS=Enterobacter hormaechei subsp. xiangfangensis OX=1296536 GN=rpsP PE=3 SV=1 30S ribosomal protein S16 OS=Klebsiella oxytoca OX=571 GN=rpsP PE=3 SV=1 30S ribosomal protein S16 OS=Klebsiella aerogenes OX=548…	rpsP	A0A2A2MB52; J6IHM2; A0A7U8V8D0; A0A443IBK4; A0A0J8VSA9; A0A6I6AZ14; H3RH91; G8LNW3; A0A2S5KBP1; A0A2K9P674; A0A1A9FE11; A0A097QZA3; D4GLD7; A0A809GA41; J3CZR6; A0A8B4YTH9; A0A3N4NXN7; A0A7G8QLZ7; A0A1Y0LGK1; B4EUW4; A0A837FG20; A0A0B1RAQ1; E6WFS8; A0A078LNI0; A0A181Y8B8; A0A3S5XS09; A0A7L6CMV3; A0A377RIL3; A7MEG2; A0A6I4VD64; A0A094X7T8; A0A6B9G4B2; A0A4P7JD25; K8D5X5; A0A2J7T7X6; A0A2S9I959; A0A…	30S ribosomal protein S16 OS=Hafnia paralvei OX=546367 GN=rpsP PE=3 SV=1; 30S ribosomal protein S16 OS=Klebsiella sp. OBRC7 OX=936565 GN=rpsP PE=3 SV=1; 30S ribosomal protein S16 OS=Klebsiella variicola OX=244366 GN=rpsP PE=3 SV=1; 30S ribosomal protein S16 OS=[Pantoea] beijingensis OX=1324864 GN=rpsP PE=3 SV=1; 30S ribosomal protein S16 OS=Franconibacter pulveris OX=435910 GN=rpsP PE=3 SV=1; 30S…	1	3	3	0.2745	0	1	1	1	532.295	532.295	1594.87	1594.87	0.67	0.00036	0/0	0	0	11761303	CID (Collision Induced Dissociation)	MS2	9.99953	0.818	59.416	4745	4745	4744	mcarrera_O1301_276.RAW	F8		21607	4.08	7	547603328	59.49
High	Sequest HT	Sequest HT (A2)	A	2	Unambiguous	KRPFYQVVVTDSR	KRPFYQVVVTDSR		78	A0A097QZA3; B4EUW4; A0A837FG20; A0A181Y8B8; A0A094X7T8; A0A1V0LAD7; A0A808Y564	30S ribosomal protein S16 OS=Hafnia alvei FB1 OX=1453496 GN=rpsP PE=3 SV=1 30S ribosomal protein S16 OS=Proteus mirabilis (strain HI4320) OX=529507 GN=rpsP PE=3 SV=1 30S ribosomal protein S16 OS=Enterobacter hormaechei subsp. xiangfangensis OX=1296536 GN=rpsP PE=3 SV=1 30S ribosomal protein S16 OS=Klebsiella oxytoca OX=571 GN=rpsP PE=3 SV=1 30S ribosomal protein S16 OS=Klebsiella aerogenes OX=548…	rpsP	A0A2A2MB52; J6IHM2; A0A7U8V8D0; A0A443IBK4; A0A0J8VSA9; A0A6I6AZ14; H3RH91; G8LNW3; A0A2S5KBP1; A0A2K9P674; A0A1A9FE11; A0A097QZA3; D4GLD7; A0A809GA41; J3CZR6; A0A8B4YTH9; A0A3N4NXN7; A0A7G8QLZ7; A0A1Y0LGK1; B4EUW4; A0A837FG20; A0A0B1RAQ1; E6WFS8; A0A078LNI0; A0A181Y8B8; A0A3S5XS09; A0A7L6CMV3; A0A377RIL3; A7MEG2; A0A6I4VD64; A0A094X7T8; A0A6B9G4B2; A0A4P7JD25; K8D5X5; A0A2J7T7X6; A0A2S9I959; A0A…	30S ribosomal protein S16 OS=Hafnia paralvei OX=546367 GN=rpsP PE=3 SV=1; 30S ribosomal protein S16 OS=Klebsiella sp. OBRC7 OX=936565 GN=rpsP PE=3 SV=1; 30S ribosomal protein S16 OS=Klebsiella variicola OX=244366 GN=rpsP PE=3 SV=1; 30S ribosomal protein S16 OS=[Pantoea] beijingensis OX=1324864 GN=rpsP PE=3 SV=1; 30S ribosomal protein S16 OS=Franconibacter pulveris OX=435910 GN=rpsP PE=3 SV=1; 30S…	1	2	2	0.4913	0	1	1	1	797.938	797.938	1594.87	1594.87	-0.64	-0.00051	0/0	0	0	4.1118e+06	CID (Collision Induced Dissociation)	MS2	17.9829	4.869	59.5802	4772	4772	4771	mcarrera_O1301_276.RAW	F8		20768	4.03	7	158348720	59.58
High	Sequest HT	Sequest HT (A2)	A	2	Unambiguous	KRPFYQVVVTDSR	KRPFYQVVVTDSR		78	A0A097QZA3; B4EUW4; A0A837FG20; A0A181Y8B8; A0A094X7T8; A0A1V0LAD7; A0A808Y564	30S ribosomal protein S16 OS=Hafnia alvei FB1 OX=1453496 GN=rpsP PE=3 SV=1 30S ribosomal protein S16 OS=Proteus mirabilis (strain HI4320) OX=529507 GN=rpsP PE=3 SV=1 30S ribosomal protein S16 OS=Enterobacter hormaechei subsp. xiangfangensis OX=1296536 GN=rpsP PE=3 SV=1 30S ribosomal protein S16 OS=Klebsiella oxytoca OX=571 GN=rpsP PE=3 SV=1 30S ribosomal protein S16 OS=Klebsiella aerogenes OX=548…	rpsP	A0A2A2MB52; J6IHM2; A0A7U8V8D0; A0A443IBK4; A0A0J8VSA9; A0A6I6AZ14; H3RH91; G8LNW3; A0A2S5KBP1; A0A2K9P674; A0A1A9FE11; A0A097QZA3; D4GLD7; A0A809GA41; J3CZR6; A0A8B4YTH9; A0A3N4NXN7; A0A7G8QLZ7; A0A1Y0LGK1; B4EUW4; A0A837FG20; A0A0B1RAQ1; E6WFS8; A0A078LNI0; A0A181Y8B8; A0A3S5XS09; A0A7L6CMV3; A0A377RIL3; A7MEG2; A0A6I4VD64; A0A094X7T8; A0A6B9G4B2; A0A4P7JD25; K8D5X5; A0A2J7T7X6; A0A2S9I959; A0A…	30S ribosomal protein S16 OS=Hafnia paralvei OX=546367 GN=rpsP PE=3 SV=1; 30S ribosomal protein S16 OS=Klebsiella sp. OBRC7 OX=936565 GN=rpsP PE=3 SV=1; 30S ribosomal protein S16 OS=Klebsiella variicola OX=244366 GN=rpsP PE=3 SV=1; 30S ribosomal protein S16 OS=[Pantoea] beijingensis OX=1324864 GN=rpsP PE=3 SV=1; 30S ribosomal protein S16 OS=Franconibacter pulveris OX=435910 GN=rpsP PE=3 SV=1; 30S…	1	2	2	0.4316	0	1	1	1	797.939	797.938	1594.87	1594.87	0.16	0.00012	0/0	0	0	1.02909e+06	CID (Collision Induced Dissociation)	MS2	0.614664	21.827	60.1492	4863	4863	4862	mcarrera_O1301_276.RAW	F8		20466	3.8	7	158348720	59.58
High	Sequest HT	Sequest HT (A2)	A	2	Unambiguous	KRPFYQVVVTDSR	KRPFYQVVVTDSR		78	A0A097QZA3; B4EUW4; A0A837FG20; A0A181Y8B8; A0A094X7T8; A0A1V0LAD7; A0A808Y564	30S ribosomal protein S16 OS=Hafnia alvei FB1 OX=1453496 GN=rpsP PE=3 SV=1 30S ribosomal protein S16 OS=Proteus mirabilis (strain HI4320) OX=529507 GN=rpsP PE=3 SV=1 30S ribosomal protein S16 OS=Enterobacter hormaechei subsp. xiangfangensis OX=1296536 GN=rpsP PE=3 SV=1 30S ribosomal protein S16 OS=Klebsiella oxytoca OX=571 GN=rpsP PE=3 SV=1 30S ribosomal protein S16 OS=Klebsiella aerogenes OX=548…	rpsP	A0A2A2MB52; J6IHM2; A0A7U8V8D0; A0A443IBK4; A0A0J8VSA9; A0A6I6AZ14; H3RH91; G8LNW3; A0A2S5KBP1; A0A2K9P674; A0A1A9FE11; A0A097QZA3; D4GLD7; A0A809GA41; J3CZR6; A0A8B4YTH9; A0A3N4NXN7; A0A7G8QLZ7; A0A1Y0LGK1; B4EUW4; A0A837FG20; A0A0B1RAQ1; E6WFS8; A0A078LNI0; A0A181Y8B8; A0A3S5XS09; A0A7L6CMV3; A0A377RIL3; A7MEG2; A0A6I4VD64; A0A094X7T8; A0A6B9G4B2; A0A4P7JD25; K8D5X5; A0A2J7T7X6; A0A2S9I959; A0A…	30S ribosomal protein S16 OS=Hafnia paralvei OX=546367 GN=rpsP PE=3 SV=1; 30S ribosomal protein S16 OS=Klebsiella sp. OBRC7 OX=936565 GN=rpsP PE=3 SV=1; 30S ribosomal protein S16 OS=Klebsiella variicola OX=244366 GN=rpsP PE=3 SV=1; 30S ribosomal protein S16 OS=[Pantoea] beijingensis OX=1324864 GN=rpsP PE=3 SV=1; 30S ribosomal protein S16 OS=Franconibacter pulveris OX=435910 GN=rpsP PE=3 SV=1; 30S…	1	2	2	0.4271	0	1	1	1	797.939	797.939	1594.87	1594.87	0.38	0.00031	0/0	0	0	2678732	CID (Collision Induced Dissociation)	MS2	2.47516	9.077	60.2786	4499	4499	4497	mcarrera_O1301_280.RAW	F10		21547	3.77	7	82226472	60.32
High	Sequest HT	Sequest HT (A2)	A	2	Unambiguous	KRPFYQVVVTDSR	KRPFYQVVVTDSR		78	A0A097QZA3; B4EUW4; A0A837FG20; A0A181Y8B8; A0A094X7T8; A0A1V0LAD7; A0A808Y564	30S ribosomal protein S16 OS=Hafnia alvei FB1 OX=1453496 GN=rpsP PE=3 SV=1 30S ribosomal protein S16 OS=Proteus mirabilis (strain HI4320) OX=529507 GN=rpsP PE=3 SV=1 30S ribosomal protein S16 OS=Enterobacter hormaechei subsp. xiangfangensis OX=1296536 GN=rpsP PE=3 SV=1 30S ribosomal protein S16 OS=Klebsiella oxytoca OX=571 GN=rpsP PE=3 SV=1 30S ribosomal protein S16 OS=Klebsiella aerogenes OX=548…	rpsP	A0A2A2MB52; J6IHM2; A0A7U8V8D0; A0A443IBK4; A0A0J8VSA9; A0A6I6AZ14; H3RH91; G8LNW3; A0A2S5KBP1; A0A2K9P674; A0A1A9FE11; A0A097QZA3; D4GLD7; A0A809GA41; J3CZR6; A0A8B4YTH9; A0A3N4NXN7; A0A7G8QLZ7; A0A1Y0LGK1; B4EUW4; A0A837FG20; A0A0B1RAQ1; E6WFS8; A0A078LNI0; A0A181Y8B8; A0A3S5XS09; A0A7L6CMV3; A0A377RIL3; A7MEG2; A0A6I4VD64; A0A094X7T8; A0A6B9G4B2; A0A4P7JD25; K8D5X5; A0A2J7T7X6; A0A2S9I959; A0A…	30S ribosomal protein S16 OS=Hafnia paralvei OX=546367 GN=rpsP PE=3 SV=1; 30S ribosomal protein S16 OS=Klebsiella sp. OBRC7 OX=936565 GN=rpsP PE=3 SV=1; 30S ribosomal protein S16 OS=Klebsiella variicola OX=244366 GN=rpsP PE=3 SV=1; 30S ribosomal protein S16 OS=[Pantoea] beijingensis OX=1324864 GN=rpsP PE=3 SV=1; 30S ribosomal protein S16 OS=Franconibacter pulveris OX=435910 GN=rpsP PE=3 SV=1; 30S…	1	3	3	0.2234	0	1	1	1	532.296	532.296	1594.87	1594.87	2.57	0.00137	0/0	0	0	5625195	CID (Collision Induced Dissociation)	MS2	3.44546	3.785	60.2349	4511	4511	4510	mcarrera_O1301_282.RAW	F11		20900	3.76	7	169606256	60.22
High	Sequest HT	Sequest HT (A2)	A	2	Unambiguous	KRPFYQVVVTDSR	KRPFYQVVVTDSR		78	A0A097QZA3; B4EUW4; A0A837FG20; A0A181Y8B8; A0A094X7T8; A0A1V0LAD7; A0A808Y564	30S ribosomal protein S16 OS=Hafnia alvei FB1 OX=1453496 GN=rpsP PE=3 SV=1 30S ribosomal protein S16 OS=Proteus mirabilis (strain HI4320) OX=529507 GN=rpsP PE=3 SV=1 30S ribosomal protein S16 OS=Enterobacter hormaechei subsp. xiangfangensis OX=1296536 GN=rpsP PE=3 SV=1 30S ribosomal protein S16 OS=Klebsiella oxytoca OX=571 GN=rpsP PE=3 SV=1 30S ribosomal protein S16 OS=Klebsiella aerogenes OX=548…	rpsP	A0A2A2MB52; J6IHM2; A0A7U8V8D0; A0A443IBK4; A0A0J8VSA9; A0A6I6AZ14; H3RH91; G8LNW3; A0A2S5KBP1; A0A2K9P674; A0A1A9FE11; A0A097QZA3; D4GLD7; A0A809GA41; J3CZR6; A0A8B4YTH9; A0A3N4NXN7; A0A7G8QLZ7; A0A1Y0LGK1; B4EUW4; A0A837FG20; A0A0B1RAQ1; E6WFS8; A0A078LNI0; A0A181Y8B8; A0A3S5XS09; A0A7L6CMV3; A0A377RIL3; A7MEG2; A0A6I4VD64; A0A094X7T8; A0A6B9G4B2; A0A4P7JD25; K8D5X5; A0A2J7T7X6; A0A2S9I959; A0A…	30S ribosomal protein S16 OS=Hafnia paralvei OX=546367 GN=rpsP PE=3 SV=1; 30S ribosomal protein S16 OS=Klebsiella sp. OBRC7 OX=936565 GN=rpsP PE=3 SV=1; 30S ribosomal protein S16 OS=Klebsiella variicola OX=244366 GN=rpsP PE=3 SV=1; 30S ribosomal protein S16 OS=[Pantoea] beijingensis OX=1324864 GN=rpsP PE=3 SV=1; 30S ribosomal protein S16 OS=Franconibacter pulveris OX=435910 GN=rpsP PE=3 SV=1; 30S…	1	2	2	0.359	0	1	1	1	797.939	797.939	1594.87	1594.87	0.31	0.00025	0/0	0	0	1.61282e+06	CID (Collision Induced Dissociation)	MS2	4.96933	12.531	60.8749	4613	4613	4612	mcarrera_O1301_282.RAW	F11		21547	3.51	7	30746280	60.88
High	Sequest HT	Sequest HT (A2)	A	2	Unambiguous	KRPFYQVVVTDSR	KRPFYQVVVTDSR		78	A0A097QZA3; B4EUW4; A0A837FG20; A0A181Y8B8; A0A094X7T8; A0A1V0LAD7; A0A808Y564	30S ribosomal protein S16 OS=Hafnia alvei FB1 OX=1453496 GN=rpsP PE=3 SV=1 30S ribosomal protein S16 OS=Proteus mirabilis (strain HI4320) OX=529507 GN=rpsP PE=3 SV=1 30S ribosomal protein S16 OS=Enterobacter hormaechei subsp. xiangfangensis OX=1296536 GN=rpsP PE=3 SV=1 30S ribosomal protein S16 OS=Klebsiella oxytoca OX=571 GN=rpsP PE=3 SV=1 30S ribosomal protein S16 OS=Klebsiella aerogenes OX=548…	rpsP	A0A2A2MB52; J6IHM2; A0A7U8V8D0; A0A443IBK4; A0A0J8VSA9; A0A6I6AZ14; H3RH91; G8LNW3; A0A2S5KBP1; A0A2K9P674; A0A1A9FE11; A0A097QZA3; D4GLD7; A0A809GA41; J3CZR6; A0A8B4YTH9; A0A3N4NXN7; A0A7G8QLZ7; A0A1Y0LGK1; B4EUW4; A0A837FG20; A0A0B1RAQ1; E6WFS8; A0A078LNI0; A0A181Y8B8; A0A3S5XS09; A0A7L6CMV3; A0A377RIL3; A7MEG2; A0A6I4VD64; A0A094X7T8; A0A6B9G4B2; A0A4P7JD25; K8D5X5; A0A2J7T7X6; A0A2S9I959; A0A…	30S ribosomal protein S16 OS=Hafnia paralvei OX=546367 GN=rpsP PE=3 SV=1; 30S ribosomal protein S16 OS=Klebsiella sp. OBRC7 OX=936565 GN=rpsP PE=3 SV=1; 30S ribosomal protein S16 OS=Klebsiella variicola OX=244366 GN=rpsP PE=3 SV=1; 30S ribosomal protein S16 OS=[Pantoea] beijingensis OX=1324864 GN=rpsP PE=3 SV=1; 30S ribosomal protein S16 OS=Franconibacter pulveris OX=435910 GN=rpsP PE=3 SV=1; 30S…	1	2	2	0.4348	0	1	1	1	797.939	797.939	1594.87	1594.87	0.16	0.00013	0/0	0	0	1.22906e+06	CID (Collision Induced Dissociation)	MS2	0.440414	27.008	31.9515	4372	4372	4370	mcarrera_O1301_284.RAW	F12		20466	3.45	7	73863768	32.14
High	Sequest HT	Sequest HT (A2)	A	2	Unambiguous	KRPFYQVVVTDSR	KRPFYQVVVTDSR		78	A0A097QZA3; B4EUW4; A0A837FG20; A0A181Y8B8; A0A094X7T8; A0A1V0LAD7; A0A808Y564	30S ribosomal protein S16 OS=Hafnia alvei FB1 OX=1453496 GN=rpsP PE=3 SV=1 30S ribosomal protein S16 OS=Proteus mirabilis (strain HI4320) OX=529507 GN=rpsP PE=3 SV=1 30S ribosomal protein S16 OS=Enterobacter hormaechei subsp. xiangfangensis OX=1296536 GN=rpsP PE=3 SV=1 30S ribosomal protein S16 OS=Klebsiella oxytoca OX=571 GN=rpsP PE=3 SV=1 30S ribosomal protein S16 OS=Klebsiella aerogenes OX=548…	rpsP	A0A2A2MB52; J6IHM2; A0A7U8V8D0; A0A443IBK4; A0A0J8VSA9; A0A6I6AZ14; H3RH91; G8LNW3; A0A2S5KBP1; A0A2K9P674; A0A1A9FE11; A0A097QZA3; D4GLD7; A0A809GA41; J3CZR6; A0A8B4YTH9; A0A3N4NXN7; A0A7G8QLZ7; A0A1Y0LGK1; B4EUW4; A0A837FG20; A0A0B1RAQ1; E6WFS8; A0A078LNI0; A0A181Y8B8; A0A3S5XS09; A0A7L6CMV3; A0A377RIL3; A7MEG2; A0A6I4VD64; A0A094X7T8; A0A6B9G4B2; A0A4P7JD25; K8D5X5; A0A2J7T7X6; A0A2S9I959; A0A…	30S ribosomal protein S16 OS=Hafnia paralvei OX=546367 GN=rpsP PE=3 SV=1; 30S ribosomal protein S16 OS=Klebsiella sp. OBRC7 OX=936565 GN=rpsP PE=3 SV=1; 30S ribosomal protein S16 OS=Klebsiella variicola OX=244366 GN=rpsP PE=3 SV=1; 30S ribosomal protein S16 OS=[Pantoea] beijingensis OX=1324864 GN=rpsP PE=3 SV=1; 30S ribosomal protein S16 OS=Franconibacter pulveris OX=435910 GN=rpsP PE=3 SV=1; 30S…	1	2	2	0.4537	0	1	1	1	797.938	797.938	1594.87	1594.87	-0.28	-0.00023	0/0	0	0	2174068	CID (Collision Induced Dissociation)	MS2	0	11.602	60.3296	4805	4805	4804	mcarrera_O1301_286.RAW	F13		20516	4.1	7	63954040	60.38
High	Sequest HT	Sequest HT (A2)	A	2	Unambiguous	KRPFYQVVVTDSR	KRPFYQVVVTDSR		78	A0A097QZA3; B4EUW4; A0A837FG20; A0A181Y8B8; A0A094X7T8; A0A1V0LAD7; A0A808Y564	30S ribosomal protein S16 OS=Hafnia alvei FB1 OX=1453496 GN=rpsP PE=3 SV=1 30S ribosomal protein S16 OS=Proteus mirabilis (strain HI4320) OX=529507 GN=rpsP PE=3 SV=1 30S ribosomal protein S16 OS=Enterobacter hormaechei subsp. xiangfangensis OX=1296536 GN=rpsP PE=3 SV=1 30S ribosomal protein S16 OS=Klebsiella oxytoca OX=571 GN=rpsP PE=3 SV=1 30S ribosomal protein S16 OS=Klebsiella aerogenes OX=548…	rpsP	A0A2A2MB52; J6IHM2; A0A7U8V8D0; A0A443IBK4; A0A0J8VSA9; A0A6I6AZ14; H3RH91; G8LNW3; A0A2S5KBP1; A0A2K9P674; A0A1A9FE11; A0A097QZA3; D4GLD7; A0A809GA41; J3CZR6; A0A8B4YTH9; A0A3N4NXN7; A0A7G8QLZ7; A0A1Y0LGK1; B4EUW4; A0A837FG20; A0A0B1RAQ1; E6WFS8; A0A078LNI0; A0A181Y8B8; A0A3S5XS09; A0A7L6CMV3; A0A377RIL3; A7MEG2; A0A6I4VD64; A0A094X7T8; A0A6B9G4B2; A0A4P7JD25; K8D5X5; A0A2J7T7X6; A0A2S9I959; A0A…	30S ribosomal protein S16 OS=Hafnia paralvei OX=546367 GN=rpsP PE=3 SV=1; 30S ribosomal protein S16 OS=Klebsiella sp. OBRC7 OX=936565 GN=rpsP PE=3 SV=1; 30S ribosomal protein S16 OS=Klebsiella variicola OX=244366 GN=rpsP PE=3 SV=1; 30S ribosomal protein S16 OS=[Pantoea] beijingensis OX=1324864 GN=rpsP PE=3 SV=1; 30S ribosomal protein S16 OS=Franconibacter pulveris OX=435910 GN=rpsP PE=3 SV=1; 30S…	1	3	3	0.2668	0	1	1	1	532.296	532.296	1594.87	1594.87	1.8	0.00096	0/0	0	0	5660292	CID (Collision Induced Dissociation)	MS2	3.87082	4.4	60.7025	4693	4693	4692	mcarrera_O1301_288.RAW	F14		21057	4.01	7	513725472	60.34
High	Sequest HT	Sequest HT (A2)	A	2	Unambiguous	KRPFYQVVVTDSR	KRPFYQVVVTDSR		78	A0A097QZA3; B4EUW4; A0A837FG20; A0A181Y8B8; A0A094X7T8; A0A1V0LAD7; A0A808Y564	30S ribosomal protein S16 OS=Hafnia alvei FB1 OX=1453496 GN=rpsP PE=3 SV=1 30S ribosomal protein S16 OS=Proteus mirabilis (strain HI4320) OX=529507 GN=rpsP PE=3 SV=1 30S ribosomal protein S16 OS=Enterobacter hormaechei subsp. xiangfangensis OX=1296536 GN=rpsP PE=3 SV=1 30S ribosomal protein S16 OS=Klebsiella oxytoca OX=571 GN=rpsP PE=3 SV=1 30S ribosomal protein S16 OS=Klebsiella aerogenes OX=548…	rpsP	A0A2A2MB52; J6IHM2; A0A7U8V8D0; A0A443IBK4; A0A0J8VSA9; A0A6I6AZ14; H3RH91; G8LNW3; A0A2S5KBP1; A0A2K9P674; A0A1A9FE11; A0A097QZA3; D4GLD7; A0A809GA41; J3CZR6; A0A8B4YTH9; A0A3N4NXN7; A0A7G8QLZ7; A0A1Y0LGK1; B4EUW4; A0A837FG20; A0A0B1RAQ1; E6WFS8; A0A078LNI0; A0A181Y8B8; A0A3S5XS09; A0A7L6CMV3; A0A377RIL3; A7MEG2; A0A6I4VD64; A0A094X7T8; A0A6B9G4B2; A0A4P7JD25; K8D5X5; A0A2J7T7X6; A0A2S9I959; A0A…	30S ribosomal protein S16 OS=Hafnia paralvei OX=546367 GN=rpsP PE=3 SV=1; 30S ribosomal protein S16 OS=Klebsiella sp. OBRC7 OX=936565 GN=rpsP PE=3 SV=1; 30S ribosomal protein S16 OS=Klebsiella variicola OX=244366 GN=rpsP PE=3 SV=1; 30S ribosomal protein S16 OS=[Pantoea] beijingensis OX=1324864 GN=rpsP PE=3 SV=1; 30S ribosomal protein S16 OS=Franconibacter pulveris OX=435910 GN=rpsP PE=3 SV=1; 30S…	1	2	2	0.3323	0	1	1	1	797.939	797.939	1594.87	1594.87	0.27	0.00022	0/0	0	0	1.6665e+06	CID (Collision Induced Dissociation)	MS2	0.829936	21.161	60.7766	4705	4705	4704	mcarrera_O1301_288.RAW	F14		20467	3.34	7	180604256	60.33
High	Sequest HT	Sequest HT (A2)	A	2	Unambiguous	VGFFNPIATEKEEGTR	VGFFNPIATEKEEGTR		1	A0A094X7T8	30S ribosomal protein S16 OS=Klebsiella aerogenes OX=548 GN=rpsP PE=3 SV=1	rpsP	A0A094X7T8	30S ribosomal protein S16 OS=Klebsiella aerogenes OX=548 GN=rpsP PE=3 SV=1	1	2	2	0.381	0	1	1	1	897.954	897.955	1794.9	1794.9	-0.76	-0.00068	0/0	0	0	131155	CID (Collision Induced Dissociation)	MS2	4.76128	43.674	76.6156	7669	7669	7663	mcarrera_O1301_274.RAW	F7		29796	4.41	1	4.13505e+06	76.7
High	Sequest HT	Sequest HT (A2)	A	2	Unambiguous	VGFFNPIASATEEGTR	VGFFNPIASATEEGTR		3	A0A181Y8B8	30S ribosomal protein S16 OS=Klebsiella oxytoca OX=571 GN=rpsP PE=3 SV=1	rpsP	J6IHM2; A0A181Y8B8; A0A3N2RUL1	30S ribosomal protein S16 OS=Klebsiella sp. OBRC7 OX=936565 GN=rpsP PE=3 SV=1; 30S ribosomal protein S16 OS=Klebsiella oxytoca OX=571 GN=rpsP PE=3 SV=1; 30S ribosomal protein S16 OS=Kluyvera ascorbata OX=51288 GN=rpsP PE=3 SV=1	0	2	2	0.4242	0	1	1	1	848.42	848.42	1695.83	1695.83	-0.12	-0.0001	0/0	0	0	321795	CID (Collision Induced Dissociation)	MS2	17.8931	31.059	89.9473	10196	10196	10191	mcarrera_O1301_264.RAW	F2		25526	3.89	1	22071222	90.04
High	Sequest HT	Sequest HT (A2)	A	2	Unambiguous	IQHWVGQGATVSDR	IQHWVGQGATVSDR		1	A0A1V0LAD7	30S ribosomal protein S16 OS=Kosakonia radicincitans DSM 16656 OX=1177180 GN=rpsP PE=3 SV=1	rpsP	A0A1V0LAD7	30S ribosomal protein S16 OS=Kosakonia radicincitans DSM 16656 OX=1177180 GN=rpsP PE=3 SV=1	0	2	2	0.2429	0	1	1	1	777.395	777.395	1553.78	1553.78	0.21	0.00017	0/0	0	0	97276.1	CID (Collision Induced Dissociation)	MS2	29.4666	55.655	54.965	3690	3690	3688	mcarrera_O1301_274.RAW	F7		25339	3.54	1	2.36496e+06	54.91
High	Sequest HT	Sequest HT (A2)	A	2	Unambiguous	IQHWVGQGATVSDR	IQHWVGQGATVSDR		1	A0A1V0LAD7	30S ribosomal protein S16 OS=Kosakonia radicincitans DSM 16656 OX=1177180 GN=rpsP PE=3 SV=1	rpsP	A0A1V0LAD7	30S ribosomal protein S16 OS=Kosakonia radicincitans DSM 16656 OX=1177180 GN=rpsP PE=3 SV=1	0	2	2	0.2707	0	1	1	1	777.395	777.395	1553.78	1553.78	0.81	0.00063	0/0	0	0	115172	CID (Collision Induced Dissociation)	MS2	19.7577	76.122	56.6319	3894	3894	3891	mcarrera_O1301_280.RAW	F10		24926	3.99	1	4.67225e+06	56.79
High	Sequest HT	Sequest HT (A2)	A	2	Unambiguous	LDLDRVEHWVGLGATVSDRVAVLIK	LDLDRVEHWVGLGATVSDRVAVLIK		2	A0A0A2R5K8	30S ribosomal protein S16 OS=Morganella morganii OX=582 GN=rpsP PE=3 SV=1	rpsP	A0A0A2R5K8; A0A0D8L9V8	30S ribosomal protein S16 OS=Morganella morganii OX=582 GN=rpsP PE=3 SV=1; 30S ribosomal protein S16 OS=Morganella morganii OX=582 GN=rpsP PE=3 SV=1	2	3	3	0.3104	0	1	1	1	921.191	921.193	2761.56	2761.54	7.62	0.00701	0/0	0	0	57150.5	CID (Collision Induced Dissociation)	MS2	30.5276	100	120.435	13375	13375	13373	mcarrera_O1301_270.RAW	F5		10682	3.93	1	19485914	120.52
High	Sequest HT	Sequest HT (A2)	A	2	Unambiguous	IGFFNPIAAGKAETLR	IGFFNPIAAGKAETLR		4	A0A0A2R5K8	30S ribosomal protein S16 OS=Morganella morganii OX=582 GN=rpsP PE=3 SV=1	rpsP	A0A0A2R5K8; A0A3D3HR82; A0A433ZWE8; A0A0D8L9V8	30S ribosomal protein S16 OS=Morganella morganii OX=582 GN=rpsP PE=3 SV=1; 30S ribosomal protein S16 OS=Morganella sp. OX=1912315 GN=rpsP PE=3 SV=1; 30S ribosomal protein S16 OS=Morganella morganii OX=582 GN=rpsP PE=3 SV=1; 30S ribosomal protein S16 OS=Morganella morganii OX=582 GN=rpsP PE=3 SV=1	1	2	2	0.4619	0	1	1	1	852.975	852.975	1704.94	1704.94	-0.56	-0.00047	0/0	0	0	330566	CID (Collision Induced Dissociation)	MS2	2.71262	49.474	88.1125	9752	9752	9748	mcarrera_O1301_262.RAW	F1		21617	4.59	1	43982440	88.32
High	Sequest HT	Sequest HT (A2)	A	2	Unambiguous	IGFFNPIAAGKAETLR	IGFFNPIAAGKAETLR		4	A0A0A2R5K8	30S ribosomal protein S16 OS=Morganella morganii OX=582 GN=rpsP PE=3 SV=1	rpsP	A0A0A2R5K8; A0A3D3HR82; A0A433ZWE8; A0A0D8L9V8	30S ribosomal protein S16 OS=Morganella morganii OX=582 GN=rpsP PE=3 SV=1; 30S ribosomal protein S16 OS=Morganella sp. OX=1912315 GN=rpsP PE=3 SV=1; 30S ribosomal protein S16 OS=Morganella morganii OX=582 GN=rpsP PE=3 SV=1; 30S ribosomal protein S16 OS=Morganella morganii OX=582 GN=rpsP PE=3 SV=1	1	2	2	0.3802	0	1	1	1	852.974	852.974	1704.94	1704.94	-1.1	-0.00094	0/0	0	0	907804	CID (Collision Induced Dissociation)	MS2	18.7839	8.35	88.6007	9841	9841	9840	mcarrera_O1301_262.RAW	F1		20862	4.05	1	43982440	88.32
High	Sequest HT	Sequest HT (A2)	A	2	Unambiguous	IGFFNPIAAGK	IGFFNPIAAGK		4	A0A0A2R5K8	30S ribosomal protein S16 OS=Morganella morganii OX=582 GN=rpsP PE=3 SV=1	rpsP	A0A0A2R5K8; A0A3D3HR82; A0A433ZWE8; A0A0D8L9V8	30S ribosomal protein S16 OS=Morganella morganii OX=582 GN=rpsP PE=3 SV=1; 30S ribosomal protein S16 OS=Morganella sp. OX=1912315 GN=rpsP PE=3 SV=1; 30S ribosomal protein S16 OS=Morganella morganii OX=582 GN=rpsP PE=3 SV=1; 30S ribosomal protein S16 OS=Morganella morganii OX=582 GN=rpsP PE=3 SV=1	0	2	2	0.3887	0	1	1	1	567.819	567.819	1134.63	1134.63	-0.41	-0.00023	0/0	0	0	1.78224e+06	CID (Collision Induced Dissociation)	MS2	24.2216	9.085	86.4973	9441	9441	9440	mcarrera_O1301_262.RAW	F1		20458	3.37	1	389419360	86.76
High	Sequest HT	Sequest HT (A2)	A	2	Unambiguous	IGFFNPIAAGKAETLR	IGFFNPIAAGKAETLR		4	A0A0A2R5K8	30S ribosomal protein S16 OS=Morganella morganii OX=582 GN=rpsP PE=3 SV=1	rpsP	A0A0A2R5K8; A0A3D3HR82; A0A433ZWE8; A0A0D8L9V8	30S ribosomal protein S16 OS=Morganella morganii OX=582 GN=rpsP PE=3 SV=1; 30S ribosomal protein S16 OS=Morganella sp. OX=1912315 GN=rpsP PE=3 SV=1; 30S ribosomal protein S16 OS=Morganella morganii OX=582 GN=rpsP PE=3 SV=1; 30S ribosomal protein S16 OS=Morganella morganii OX=582 GN=rpsP PE=3 SV=1	1	2	2	0.4702	0	1	1	1	852.976	852.976	1704.95	1704.94	1.45	0.00123	0/0	0	0	836378	CID (Collision Induced Dissociation)	MS2	4.14612	32.457	89.7882	9549	9549	9547	mcarrera_O1301_270.RAW	F5		20854	4.36	1	92838328	89.4
High	Sequest HT	Sequest HT (A2)	A	2	Unambiguous	IGFFNPIAAGKAETLR	IGFFNPIAAGKAETLR		4	A0A0A2R5K8	30S ribosomal protein S16 OS=Morganella morganii OX=582 GN=rpsP PE=3 SV=1	rpsP	A0A0A2R5K8; A0A3D3HR82; A0A433ZWE8; A0A0D8L9V8	30S ribosomal protein S16 OS=Morganella morganii OX=582 GN=rpsP PE=3 SV=1; 30S ribosomal protein S16 OS=Morganella sp. OX=1912315 GN=rpsP PE=3 SV=1; 30S ribosomal protein S16 OS=Morganella morganii OX=582 GN=rpsP PE=3 SV=1; 30S ribosomal protein S16 OS=Morganella morganii OX=582 GN=rpsP PE=3 SV=1	1	2	2	0.4759	0	1	1	1	852.971	852.971	1704.94	1704.94	-4.41	-0.00376	0/0	0	0	342950	CID (Collision Induced Dissociation)	MS2	10.0066	38.844	89.2037	9455	9455	9452	mcarrera_O1301_270.RAW	F5		24282	4.35	1	92838328	89.4
High	Sequest HT	Sequest HT (A2)	A	2	Unambiguous	AETLRLDLDRVEHWVGLGATVSDR	AETLRLDLDRVEHWVGLGATVSDR		4	A0A0A2R5K8	30S ribosomal protein S16 OS=Morganella morganii OX=582 GN=rpsP PE=3 SV=1	rpsP	A0A0A2R5K8; A0A3D3HR82; A0A433ZWE8; A0A0D8L9V8	30S ribosomal protein S16 OS=Morganella morganii OX=582 GN=rpsP PE=3 SV=1; 30S ribosomal protein S16 OS=Morganella sp. OX=1912315 GN=rpsP PE=3 SV=1; 30S ribosomal protein S16 OS=Morganella morganii OX=582 GN=rpsP PE=3 SV=1; 30S ribosomal protein S16 OS=Morganella morganii OX=582 GN=rpsP PE=3 SV=1	2	3	3	0.2332	0	1	1	1	903.471	903.473	2708.4	2708.41	-4.63	-0.00418	0/0	0	0	445595	CID (Collision Induced Dissociation)	MS2	15.2176	100	114.685	12247	12247	12244	mcarrera_O1301_270.RAW	F5		37749	3.86	1	9259909	114.63
High	Sequest HT	Sequest HT (A2)	A	2	Unambiguous	IGFFNPIAAGK	IGFFNPIAAGK		4	A0A0A2R5K8	30S ribosomal protein S16 OS=Morganella morganii OX=582 GN=rpsP PE=3 SV=1	rpsP	A0A0A2R5K8; A0A3D3HR82; A0A433ZWE8; A0A0D8L9V8	30S ribosomal protein S16 OS=Morganella morganii OX=582 GN=rpsP PE=3 SV=1; 30S ribosomal protein S16 OS=Morganella sp. OX=1912315 GN=rpsP PE=3 SV=1; 30S ribosomal protein S16 OS=Morganella morganii OX=582 GN=rpsP PE=3 SV=1; 30S ribosomal protein S16 OS=Morganella morganii OX=582 GN=rpsP PE=3 SV=1	0	2	2	0.4157	0	1	1	1	567.819	567.819	1134.63	1134.63	-0.16	-9e-05	0/0	0	0	4.23627e+06	CID (Collision Induced Dissociation)	MS2	14.0278	5.021	87.3865	9161	9161	9160	mcarrera_O1301_270.RAW	F5		20564	3.56	1	462850336	87.63
High	Sequest HT	Sequest HT (A2)	A	2	Unambiguous	IAHWVGQGATVSDR	IAHWVGQGATVSDR		18	A0A837FG20; A0A181Y8B8; A0A094X7T8; A0A808Y564	30S ribosomal protein S16 OS=Enterobacter hormaechei subsp. xiangfangensis OX=1296536 GN=rpsP PE=3 SV=1 30S ribosomal protein S16 OS=Klebsiella oxytoca OX=571 GN=rpsP PE=3 SV=1 30S ribosomal protein S16 OS=Klebsiella aerogenes OX=548 GN=rpsP PE=3 SV=1 30S ribosomal protein S16 OS=Raoultella sp. X13 OX=2259647 GN=rpsP PE=3 SV=1	rpsP	A0A1Y4YB24; G8LNW3; A0A1A9FE11; A0A8B4YTH9; A0A837FG20; A0A181Y8B8; A0A377RIL3; A0A094X7T8; A0A2J7T7X6; A0A3S4GE18; A0A285L2X7; A0A7M2V6B1; A0A5C1C3E5; A0A8B3QKU7; A0A6B8N3R6; A0A0E1CEW7; A0A5R9L8W0; A0A808Y564	30S ribosomal protein S16 OS=Pluralibacter gergoviae OX=61647 GN=rpsP PE=3 SV=1; 30S ribosomal protein S16 OS=Enterobacter ludwigii OX=299767 GN=rpsP PE=3 SV=1; 30S ribosomal protein S16 OS=Lelliottia amnigena OX=61646 GN=rpsP PE=3 SV=1; 30S ribosomal protein S16 OS=Raoultella sp. BIGb0149 OX=2485116 GN=rpsP PE=3 SV=1; 30S ribosomal protein S16 OS=Enterobacter hormaechei subsp. xiangfangensis OX=…	0	2	2	0.3722	0	1	1	1	748.884	748.884	1496.76	1496.76	0.46	0.00035	0/0	0	0	868732	CID (Collision Induced Dissociation)	MS2	40.1298	9.61	54.7249	3747	3747	3743	mcarrera_O1301_264.RAW	F2		24978	3.52	4	12148102	54.74
High	Sequest HT	Sequest HT (A2)	A	2	Unambiguous	LDLDRIAHWVGQGATVSDR	LDLDRIAHWVGQGATVSDR		16	A0A837FG20; A0A181Y8B8; A0A094X7T8; A0A808Y564	30S ribosomal protein S16 OS=Enterobacter hormaechei subsp. xiangfangensis OX=1296536 GN=rpsP PE=3 SV=1 30S ribosomal protein S16 OS=Klebsiella oxytoca OX=571 GN=rpsP PE=3 SV=1 30S ribosomal protein S16 OS=Klebsiella aerogenes OX=548 GN=rpsP PE=3 SV=1 30S ribosomal protein S16 OS=Raoultella sp. X13 OX=2259647 GN=rpsP PE=3 SV=1	rpsP	A0A1Y4YB24; G8LNW3; A0A1A9FE11; A0A8B4YTH9; A0A837FG20; A0A181Y8B8; A0A377RIL3; A0A094X7T8; A0A2J7T7X6; A0A3S4GE18; A0A7M2V6B1; A0A5C1C3E5; A0A8B3QKU7; A0A6B8N3R6; A0A0E1CEW7; A0A808Y564	30S ribosomal protein S16 OS=Pluralibacter gergoviae OX=61647 GN=rpsP PE=3 SV=1; 30S ribosomal protein S16 OS=Enterobacter ludwigii OX=299767 GN=rpsP PE=3 SV=1; 30S ribosomal protein S16 OS=Lelliottia amnigena OX=61646 GN=rpsP PE=3 SV=1; 30S ribosomal protein S16 OS=Raoultella sp. BIGb0149 OX=2485116 GN=rpsP PE=3 SV=1; 30S ribosomal protein S16 OS=Enterobacter hormaechei subsp. xiangfangensis OX=…	1	3	3	0.3054	0	1	1	1	703.7	703.699	2109.09	2109.08	0.88	0.00062	0/0	0	0	45583.4	CID (Collision Induced Dissociation)	MS2	76.6324	44.491	93.0254	10491	10491	10488	mcarrera_O1301_274.RAW	F7		34978	3.7	4	1.93482e+06	93.04
High	Sequest HT	Sequest HT (A2)	A	2	Unambiguous	IAHWVGQGATVSDR	IAHWVGQGATVSDR		18	A0A837FG20; A0A181Y8B8; A0A094X7T8; A0A808Y564	30S ribosomal protein S16 OS=Enterobacter hormaechei subsp. xiangfangensis OX=1296536 GN=rpsP PE=3 SV=1 30S ribosomal protein S16 OS=Klebsiella oxytoca OX=571 GN=rpsP PE=3 SV=1 30S ribosomal protein S16 OS=Klebsiella aerogenes OX=548 GN=rpsP PE=3 SV=1 30S ribosomal protein S16 OS=Raoultella sp. X13 OX=2259647 GN=rpsP PE=3 SV=1	rpsP	A0A1Y4YB24; G8LNW3; A0A1A9FE11; A0A8B4YTH9; A0A837FG20; A0A181Y8B8; A0A377RIL3; A0A094X7T8; A0A2J7T7X6; A0A3S4GE18; A0A285L2X7; A0A7M2V6B1; A0A5C1C3E5; A0A8B3QKU7; A0A6B8N3R6; A0A0E1CEW7; A0A5R9L8W0; A0A808Y564	30S ribosomal protein S16 OS=Pluralibacter gergoviae OX=61647 GN=rpsP PE=3 SV=1; 30S ribosomal protein S16 OS=Enterobacter ludwigii OX=299767 GN=rpsP PE=3 SV=1; 30S ribosomal protein S16 OS=Lelliottia amnigena OX=61646 GN=rpsP PE=3 SV=1; 30S ribosomal protein S16 OS=Raoultella sp. BIGb0149 OX=2485116 GN=rpsP PE=3 SV=1; 30S ribosomal protein S16 OS=Enterobacter hormaechei subsp. xiangfangensis OX=…	0	2	2	0.3804	0	1	1	1	748.884	748.884	1496.76	1496.76	-0.35	-0.00026	0/0	0	0	905483	CID (Collision Induced Dissociation)	MS2	35.4746	17.325	54.5712	3614	3614	3612	mcarrera_O1301_274.RAW	F7		25280	3.68	4	103583608	54.8
High	Sequest HT	Sequest HT (A2)	A	2	Unambiguous	IAHWVGQGATVSDR	IAHWVGQGATVSDR		18	A0A837FG20; A0A181Y8B8; A0A094X7T8; A0A808Y564	30S ribosomal protein S16 OS=Enterobacter hormaechei subsp. xiangfangensis OX=1296536 GN=rpsP PE=3 SV=1 30S ribosomal protein S16 OS=Klebsiella oxytoca OX=571 GN=rpsP PE=3 SV=1 30S ribosomal protein S16 OS=Klebsiella aerogenes OX=548 GN=rpsP PE=3 SV=1 30S ribosomal protein S16 OS=Raoultella sp. X13 OX=2259647 GN=rpsP PE=3 SV=1	rpsP	A0A1Y4YB24; G8LNW3; A0A1A9FE11; A0A8B4YTH9; A0A837FG20; A0A181Y8B8; A0A377RIL3; A0A094X7T8; A0A2J7T7X6; A0A3S4GE18; A0A285L2X7; A0A7M2V6B1; A0A5C1C3E5; A0A8B3QKU7; A0A6B8N3R6; A0A0E1CEW7; A0A5R9L8W0; A0A808Y564	30S ribosomal protein S16 OS=Pluralibacter gergoviae OX=61647 GN=rpsP PE=3 SV=1; 30S ribosomal protein S16 OS=Enterobacter ludwigii OX=299767 GN=rpsP PE=3 SV=1; 30S ribosomal protein S16 OS=Lelliottia amnigena OX=61646 GN=rpsP PE=3 SV=1; 30S ribosomal protein S16 OS=Raoultella sp. BIGb0149 OX=2485116 GN=rpsP PE=3 SV=1; 30S ribosomal protein S16 OS=Enterobacter hormaechei subsp. xiangfangensis OX=…	0	2	2	0.3965	0	1	1	1	748.884	748.884	1496.76	1496.76	0.5	0.00037	0/0	0	0	424782	CID (Collision Induced Dissociation)	MS2	35.8558	28.862	25.0928	3159	3159	3156	mcarrera_O1301_278.RAW	F9		24978	3.43	4	4.73226e+06	25.11
High	Sequest HT	Sequest HT (A2)	A	2	Unambiguous	IAHWVGQGATVSDR	IAHWVGQGATVSDR		18	A0A837FG20; A0A181Y8B8; A0A094X7T8; A0A808Y564	30S ribosomal protein S16 OS=Enterobacter hormaechei subsp. xiangfangensis OX=1296536 GN=rpsP PE=3 SV=1 30S ribosomal protein S16 OS=Klebsiella oxytoca OX=571 GN=rpsP PE=3 SV=1 30S ribosomal protein S16 OS=Klebsiella aerogenes OX=548 GN=rpsP PE=3 SV=1 30S ribosomal protein S16 OS=Raoultella sp. X13 OX=2259647 GN=rpsP PE=3 SV=1	rpsP	A0A1Y4YB24; G8LNW3; A0A1A9FE11; A0A8B4YTH9; A0A837FG20; A0A181Y8B8; A0A377RIL3; A0A094X7T8; A0A2J7T7X6; A0A3S4GE18; A0A285L2X7; A0A7M2V6B1; A0A5C1C3E5; A0A8B3QKU7; A0A6B8N3R6; A0A0E1CEW7; A0A5R9L8W0; A0A808Y564	30S ribosomal protein S16 OS=Pluralibacter gergoviae OX=61647 GN=rpsP PE=3 SV=1; 30S ribosomal protein S16 OS=Enterobacter ludwigii OX=299767 GN=rpsP PE=3 SV=1; 30S ribosomal protein S16 OS=Lelliottia amnigena OX=61646 GN=rpsP PE=3 SV=1; 30S ribosomal protein S16 OS=Raoultella sp. BIGb0149 OX=2485116 GN=rpsP PE=3 SV=1; 30S ribosomal protein S16 OS=Enterobacter hormaechei subsp. xiangfangensis OX=…	0	2	2	0.4248	0	1	1	1	748.884	748.884	1496.76	1496.76	-0.21	-0.00015	0/0	0	0	373071	CID (Collision Induced Dissociation)	MS2	16.0398	68.717	54.066	3459	3459	3454	mcarrera_O1301_280.RAW	F10		25125	4.12	4	51839216	53.63
High	Sequest HT	Sequest HT (A2)	A	2	Unambiguous	IAHWVGQGATVSDR	IAHWVGQGATVSDR		18	A0A837FG20; A0A181Y8B8; A0A094X7T8; A0A808Y564	30S ribosomal protein S16 OS=Enterobacter hormaechei subsp. xiangfangensis OX=1296536 GN=rpsP PE=3 SV=1 30S ribosomal protein S16 OS=Klebsiella oxytoca OX=571 GN=rpsP PE=3 SV=1 30S ribosomal protein S16 OS=Klebsiella aerogenes OX=548 GN=rpsP PE=3 SV=1 30S ribosomal protein S16 OS=Raoultella sp. X13 OX=2259647 GN=rpsP PE=3 SV=1	rpsP	A0A1Y4YB24; G8LNW3; A0A1A9FE11; A0A8B4YTH9; A0A837FG20; A0A181Y8B8; A0A377RIL3; A0A094X7T8; A0A2J7T7X6; A0A3S4GE18; A0A285L2X7; A0A7M2V6B1; A0A5C1C3E5; A0A8B3QKU7; A0A6B8N3R6; A0A0E1CEW7; A0A5R9L8W0; A0A808Y564	30S ribosomal protein S16 OS=Pluralibacter gergoviae OX=61647 GN=rpsP PE=3 SV=1; 30S ribosomal protein S16 OS=Enterobacter ludwigii OX=299767 GN=rpsP PE=3 SV=1; 30S ribosomal protein S16 OS=Lelliottia amnigena OX=61646 GN=rpsP PE=3 SV=1; 30S ribosomal protein S16 OS=Raoultella sp. BIGb0149 OX=2485116 GN=rpsP PE=3 SV=1; 30S ribosomal protein S16 OS=Enterobacter hormaechei subsp. xiangfangensis OX=…	0	3	3	0.1821	0	1	1	1	499.591	499.591	1496.76	1496.76	-0.91	-0.00045	0/0	0	0	3.08826e+06	CID (Collision Induced Dissociation)	MS2	2.88684	6.788	53.835	3418	3418	3417	mcarrera_O1301_280.RAW	F10		24634	3.79	4	101900512	53.64
High	Sequest HT	Sequest HT (A2)	A	2	Unambiguous	IAHWVGQGATVSDR	IAHWVGQGATVSDR		18	A0A837FG20; A0A181Y8B8; A0A094X7T8; A0A808Y564	30S ribosomal protein S16 OS=Enterobacter hormaechei subsp. xiangfangensis OX=1296536 GN=rpsP PE=3 SV=1 30S ribosomal protein S16 OS=Klebsiella oxytoca OX=571 GN=rpsP PE=3 SV=1 30S ribosomal protein S16 OS=Klebsiella aerogenes OX=548 GN=rpsP PE=3 SV=1 30S ribosomal protein S16 OS=Raoultella sp. X13 OX=2259647 GN=rpsP PE=3 SV=1	rpsP	A0A1Y4YB24; G8LNW3; A0A1A9FE11; A0A8B4YTH9; A0A837FG20; A0A181Y8B8; A0A377RIL3; A0A094X7T8; A0A2J7T7X6; A0A3S4GE18; A0A285L2X7; A0A7M2V6B1; A0A5C1C3E5; A0A8B3QKU7; A0A6B8N3R6; A0A0E1CEW7; A0A5R9L8W0; A0A808Y564	30S ribosomal protein S16 OS=Pluralibacter gergoviae OX=61647 GN=rpsP PE=3 SV=1; 30S ribosomal protein S16 OS=Enterobacter ludwigii OX=299767 GN=rpsP PE=3 SV=1; 30S ribosomal protein S16 OS=Lelliottia amnigena OX=61646 GN=rpsP PE=3 SV=1; 30S ribosomal protein S16 OS=Raoultella sp. BIGb0149 OX=2485116 GN=rpsP PE=3 SV=1; 30S ribosomal protein S16 OS=Enterobacter hormaechei subsp. xiangfangensis OX=…	0	2	2	0.3275	0	1	1	1	748.883	748.883	1496.76	1496.76	-1.03	-0.00077	0/0	0	0	1.33587e+06	CID (Collision Induced Dissociation)	MS2	32.3023	10	53.5025	3359	3359	3358	mcarrera_O1301_280.RAW	F10		24008	3.42	4	51839216	53.63
High	Sequest HT	Sequest HT (A2)	A	2	Unambiguous	IAHWVGQGATVSDRVAALIK	IAHWVGQGATVSDRVAALIK		10	A0A181Y8B8; A0A094X7T8; A0A808Y564	30S ribosomal protein S16 OS=Klebsiella oxytoca OX=571 GN=rpsP PE=3 SV=1 30S ribosomal protein S16 OS=Klebsiella aerogenes OX=548 GN=rpsP PE=3 SV=1 30S ribosomal protein S16 OS=Raoultella sp. X13 OX=2259647 GN=rpsP PE=3 SV=1	rpsP	A0A1Y4YB24; A0A181Y8B8; A0A377RIL3; A0A094X7T8; A0A285L2X7; A0A8B3QKU7; A0A6B8N3R6; A0A0E1CEW7; A0A5R9L8W0; A0A808Y564	30S ribosomal protein S16 OS=Pluralibacter gergoviae OX=61647 GN=rpsP PE=3 SV=1; 30S ribosomal protein S16 OS=Klebsiella oxytoca OX=571 GN=rpsP PE=3 SV=1; 30S ribosomal protein S16 OS=Klebsiella aerogenes OX=548 GN=rpsP PE=3 SV=1; 30S ribosomal protein S16 OS=Klebsiella aerogenes OX=548 GN=rpsP PE=3 SV=1; 30S ribosomal protein S16 OS=Enterobacter sp. CC120223-11 OX=1378073 GN=rpsP PE=3 SV=1; 30S …	1	2	2	0.5348	0	1	1	1	1046.59	1046.58	2092.16	2092.17	-1.31	-0.00137	0/0	0	0	146128	CID (Collision Induced Dissociation)	MS2	0	100	86.7892	8982	8982	8980	mcarrera_O1301_268.RAW	F4		17898	5.46	3	6824626	86.91
High	Sequest HT	Sequest HT (A2)	A	2	Unambiguous	IAHWVGQGATVSDRVAALIK	IAHWVGQGATVSDRVAALIK		10	A0A181Y8B8; A0A094X7T8; A0A808Y564	30S ribosomal protein S16 OS=Klebsiella oxytoca OX=571 GN=rpsP PE=3 SV=1 30S ribosomal protein S16 OS=Klebsiella aerogenes OX=548 GN=rpsP PE=3 SV=1 30S ribosomal protein S16 OS=Raoultella sp. X13 OX=2259647 GN=rpsP PE=3 SV=1	rpsP	A0A1Y4YB24; A0A181Y8B8; A0A377RIL3; A0A094X7T8; A0A285L2X7; A0A8B3QKU7; A0A6B8N3R6; A0A0E1CEW7; A0A5R9L8W0; A0A808Y564	30S ribosomal protein S16 OS=Pluralibacter gergoviae OX=61647 GN=rpsP PE=3 SV=1; 30S ribosomal protein S16 OS=Klebsiella oxytoca OX=571 GN=rpsP PE=3 SV=1; 30S ribosomal protein S16 OS=Klebsiella aerogenes OX=548 GN=rpsP PE=3 SV=1; 30S ribosomal protein S16 OS=Klebsiella aerogenes OX=548 GN=rpsP PE=3 SV=1; 30S ribosomal protein S16 OS=Enterobacter sp. CC120223-11 OX=1378073 GN=rpsP PE=3 SV=1; 30S …	1	2	2	0.6104	0	1	1	1	1046.59	1046.59	2092.17	2092.17	0.01	1e-05	0/0	0	0	784722	CID (Collision Induced Dissociation)	MS2	1.68503	52.393	87.0297	9515	9515	9511	mcarrera_O1301_274.RAW	F7		16855	5.75	3	10676931	87.07
High	Sequest HT	Sequest HT (A2)	A	2	Unambiguous	IAHWVGQGATVSDRVAALIK	IAHWVGQGATVSDRVAALIK		10	A0A181Y8B8; A0A094X7T8; A0A808Y564	30S ribosomal protein S16 OS=Klebsiella oxytoca OX=571 GN=rpsP PE=3 SV=1 30S ribosomal protein S16 OS=Klebsiella aerogenes OX=548 GN=rpsP PE=3 SV=1 30S ribosomal protein S16 OS=Raoultella sp. X13 OX=2259647 GN=rpsP PE=3 SV=1	rpsP	A0A1Y4YB24; A0A181Y8B8; A0A377RIL3; A0A094X7T8; A0A285L2X7; A0A8B3QKU7; A0A6B8N3R6; A0A0E1CEW7; A0A5R9L8W0; A0A808Y564	30S ribosomal protein S16 OS=Pluralibacter gergoviae OX=61647 GN=rpsP PE=3 SV=1; 30S ribosomal protein S16 OS=Klebsiella oxytoca OX=571 GN=rpsP PE=3 SV=1; 30S ribosomal protein S16 OS=Klebsiella aerogenes OX=548 GN=rpsP PE=3 SV=1; 30S ribosomal protein S16 OS=Klebsiella aerogenes OX=548 GN=rpsP PE=3 SV=1; 30S ribosomal protein S16 OS=Enterobacter sp. CC120223-11 OX=1378073 GN=rpsP PE=3 SV=1; 30S …	1	2	2	0.5932	0	1	1	1	1046.59	1046.59	2092.17	2092.17	-0.47	-0.00049	0/0	0	0	196487	CID (Collision Induced Dissociation)	MS2	3.35961	100	86.4872	9430	9430	9424	mcarrera_O1301_274.RAW	F7		16893	5.26	3	14213108	86.72
High	Sequest HT	Sequest HT (A2)	A	2	Unambiguous	VGFYNPLATGNAEELRLDVDRVEHWVAQGATVSER	VGFYNPLATGNAEELRLDVDRVEHWVAQGATVSER		2	B4EUW4	30S ribosomal protein S16 OS=Proteus mirabilis (strain HI4320) OX=529507 GN=rpsP PE=3 SV=1	rpsP	B4EUW4; A0A379FHN1	30S ribosomal protein S16 OS=Proteus mirabilis (strain HI4320) OX=529507 GN=rpsP PE=3 SV=1; 30S ribosomal protein S16 OS=Proteus mirabilis OX=584 GN=rpsP PE=3 SV=1	2	3	3	0.3289	0	1	1	1	1300.33	1300.32	3898.96	3898.95	4.02	0.00523	0/0	0	0	51987.5	CID (Collision Induced Dissociation)	MS2	2.75653	100	127.66	13322	13322	13321	mcarrera_O1301_266.RAW	F3		35714	4.47	1	9323932	127.8
High	Sequest HT	Sequest HT (A2)	A	2	Unambiguous	VGFYNPLATGNAEELRLDVDRVEHWVAQGATVSER	VGFYNPLATGNAEELRLDVDRVEHWVAQGATVSER		2	B4EUW4	30S ribosomal protein S16 OS=Proteus mirabilis (strain HI4320) OX=529507 GN=rpsP PE=3 SV=1	rpsP	B4EUW4; A0A379FHN1	30S ribosomal protein S16 OS=Proteus mirabilis (strain HI4320) OX=529507 GN=rpsP PE=3 SV=1; 30S ribosomal protein S16 OS=Proteus mirabilis OX=584 GN=rpsP PE=3 SV=1	2	3	3	0.2945	0	1	1	1	1300.33	1300.33	3898.97	3898.95	6.65	0.00865	0/0	0	0	35735.8	CID (Collision Induced Dissociation)	MS2	1.31049	100	127.852	13375	13375	13373	mcarrera_O1301_266.RAW	F3		35722	4.21	1	9323932	127.8
High	Sequest HT	Sequest HT (A2)	A	2	Unambiguous	VGFYNPLATGNAEELR	VGFYNPLATGNAEELR		2	B4EUW4	30S ribosomal protein S16 OS=Proteus mirabilis (strain HI4320) OX=529507 GN=rpsP PE=3 SV=1	rpsP	B4EUW4; A0A379FHN1	30S ribosomal protein S16 OS=Proteus mirabilis (strain HI4320) OX=529507 GN=rpsP PE=3 SV=1; 30S ribosomal protein S16 OS=Proteus mirabilis OX=584 GN=rpsP PE=3 SV=1	0	2	2	0.3889	0	1	1	1	875.937	875.934	1750.87	1750.88	-5.49	-0.00481	0/0	0	0	485147	CID (Collision Induced Dissociation)	MS2	14.6316	32.683	102.293	9324	9324	9322	mcarrera_O1301_266.RAW	F3		28309	4.14	1	34259652	102.38
High	Sequest HT	Sequest HT (A2)	A	2	Unambiguous	VGFYNPLATGNAEELR	VGFYNPLATGNAEELR		2	B4EUW4	30S ribosomal protein S16 OS=Proteus mirabilis (strain HI4320) OX=529507 GN=rpsP PE=3 SV=1	rpsP	B4EUW4; A0A379FHN1	30S ribosomal protein S16 OS=Proteus mirabilis (strain HI4320) OX=529507 GN=rpsP PE=3 SV=1; 30S ribosomal protein S16 OS=Proteus mirabilis OX=584 GN=rpsP PE=3 SV=1	0	2	2	0.2817	0	1	1	1	875.944	875.941	1750.88	1750.88	3.09	0.0027	0/0	0	0	74676.1	CID (Collision Induced Dissociation)	MS2	36.8727	100	102.491	9416	9416	9414	mcarrera_O1301_266.RAW	F3		31087	3.87	1	34259652	102.38
High	Sequest HT	Sequest HT (A2)	A	2	Unambiguous	VEHWVAQGATVSER	VEHWVAQGATVSER		2	B4EUW4	30S ribosomal protein S16 OS=Proteus mirabilis (strain HI4320) OX=529507 GN=rpsP PE=3 SV=1	rpsP	B4EUW4; A0A379FHN1	30S ribosomal protein S16 OS=Proteus mirabilis (strain HI4320) OX=529507 GN=rpsP PE=3 SV=1; 30S ribosomal protein S16 OS=Proteus mirabilis OX=584 GN=rpsP PE=3 SV=1	0	2	2	0.404	0	1	1	1	784.894	784.894	1568.78	1568.78	-0.67	-0.00053	0/0	0	0	263693	CID (Collision Induced Dissociation)	MS2	15.2584	41.033	54.084	3775	3775	3770	mcarrera_O1301_276.RAW	F8		23969	4.95	1	3.18176e+06	54.12
High	Sequest HT	Sequest HT (A2)	A	2	Unambiguous	VGFYNPLATGNAEELRLDVDRVEHWVAQGATVSER	VGFYNPLATGNAEELRLDVDRVEHWVAQGATVSER		2	B4EUW4	30S ribosomal protein S16 OS=Proteus mirabilis (strain HI4320) OX=529507 GN=rpsP PE=3 SV=1	rpsP	B4EUW4; A0A379FHN1	30S ribosomal protein S16 OS=Proteus mirabilis (strain HI4320) OX=529507 GN=rpsP PE=3 SV=1; 30S ribosomal protein S16 OS=Proteus mirabilis OX=584 GN=rpsP PE=3 SV=1	2	3	3	0.2431	0	1	1	1	1300.32	1300.32	3898.96	3898.95	2.84	0.00369	0/0	0	0	101886	CID (Collision Induced Dissociation)	MS2	0.700072	100	124.532	14835	14835	14834	mcarrera_O1301_276.RAW	F8		35774	4.32	1	35022592	124.58
High	Sequest HT	Sequest HT (A2)	A	2	Unambiguous	VGFYNPLATGNAEELRLDVDRVEHWVAQGATVSER	VGFYNPLATGNAEELRLDVDRVEHWVAQGATVSER		2	B4EUW4	30S ribosomal protein S16 OS=Proteus mirabilis (strain HI4320) OX=529507 GN=rpsP PE=3 SV=1	rpsP	B4EUW4; A0A379FHN1	30S ribosomal protein S16 OS=Proteus mirabilis (strain HI4320) OX=529507 GN=rpsP PE=3 SV=1; 30S ribosomal protein S16 OS=Proteus mirabilis OX=584 GN=rpsP PE=3 SV=1	2	3	3	0.2483	0	1	1	1	1300.32	1300.32	3898.94	3898.95	-0.97	-0.00126	0/0	0	0	105032	CID (Collision Induced Dissociation)	MS2	3.55326	5.042	124.779	14900	14900	14899	mcarrera_O1301_276.RAW	F8		35556	4.31	1	35022592	124.58
High	Sequest HT	Sequest HT (A2)	A	2	Unambiguous	LDVDRVEHWVAQGATVSER	LDVDRVEHWVAQGATVSER		2	B4EUW4	30S ribosomal protein S16 OS=Proteus mirabilis (strain HI4320) OX=529507 GN=rpsP PE=3 SV=1	rpsP	B4EUW4; A0A379FHN1	30S ribosomal protein S16 OS=Proteus mirabilis (strain HI4320) OX=529507 GN=rpsP PE=3 SV=1; 30S ribosomal protein S16 OS=Proteus mirabilis OX=584 GN=rpsP PE=3 SV=1	1	3	3	0.3051	0	1	1	1	723.038	723.038	2167.1	2167.09	4.53	0.00327	0/0	0	0	1.45127e+06	CID (Collision Induced Dissociation)	MS2	21.6775	4.395	87.2403	9793	9793	9791	mcarrera_O1301_276.RAW	F8		34792	4.13	1	38966200	87.36
High	Sequest HT	Sequest HT (A2)	A	2	Unambiguous	LDVDRVEHWVAQGATVSER	LDVDRVEHWVAQGATVSER		2	B4EUW4	30S ribosomal protein S16 OS=Proteus mirabilis (strain HI4320) OX=529507 GN=rpsP PE=3 SV=1	rpsP	B4EUW4; A0A379FHN1	30S ribosomal protein S16 OS=Proteus mirabilis (strain HI4320) OX=529507 GN=rpsP PE=3 SV=1; 30S ribosomal protein S16 OS=Proteus mirabilis OX=584 GN=rpsP PE=3 SV=1	1	2	2	0.4789	0	1	1	1	1084.05	1084.05	2167.1	2167.09	3.28	0.00355	0/0	0	0	438420	CID (Collision Induced Dissociation)	MS2	0	100	87.358	9814	9814	9812	mcarrera_O1301_276.RAW	F8		34490	4.03	1	5162317	87.34
High	Sequest HT	Sequest HT (A2)	A	2	Unambiguous	VGFYNPLATGNAEELR	VGFYNPLATGNAEELR		2	B4EUW4	30S ribosomal protein S16 OS=Proteus mirabilis (strain HI4320) OX=529507 GN=rpsP PE=3 SV=1	rpsP	B4EUW4; A0A379FHN1	30S ribosomal protein S16 OS=Proteus mirabilis (strain HI4320) OX=529507 GN=rpsP PE=3 SV=1; 30S ribosomal protein S16 OS=Proteus mirabilis OX=584 GN=rpsP PE=3 SV=1	0	2	2	0.3887	0	1	1	1	875.941	875.941	1750.87	1750.88	-0.85	-0.00074	0/0	0	0	395646	CID (Collision Induced Dissociation)	MS2	37.1921	24.712	88.5231	10004	10004	10001	mcarrera_O1301_276.RAW	F8		29852	3.91	1	52802100	88.73
High	Sequest HT	Sequest HT (A2)	A	2	Unambiguous	VGFYNPLATGNAEELR	VGFYNPLATGNAEELR		2	B4EUW4	30S ribosomal protein S16 OS=Proteus mirabilis (strain HI4320) OX=529507 GN=rpsP PE=3 SV=1	rpsP	B4EUW4; A0A379FHN1	30S ribosomal protein S16 OS=Proteus mirabilis (strain HI4320) OX=529507 GN=rpsP PE=3 SV=1; 30S ribosomal protein S16 OS=Proteus mirabilis OX=584 GN=rpsP PE=3 SV=1	0	2	2	0.4335	0	1	1	1	875.94	875.941	1750.87	1750.88	-2.04	-0.00178	0/0	0	0	601051	CID (Collision Induced Dissociation)	MS2	2.87972	52.747	89.545	9504	9504	9500	mcarrera_O1301_282.RAW	F11		28850	5.26	1	31191316	89.19
High	Sequest HT	Sequest HT (A2)	A	2	Unambiguous	VGFYNPLATGNAEELRLDVDRVEHWVAQGATVSER	VGFYNPLATGNAEELRLDVDRVEHWVAQGATVSER		2	B4EUW4	30S ribosomal protein S16 OS=Proteus mirabilis (strain HI4320) OX=529507 GN=rpsP PE=3 SV=1	rpsP	B4EUW4; A0A379FHN1	30S ribosomal protein S16 OS=Proteus mirabilis (strain HI4320) OX=529507 GN=rpsP PE=3 SV=1; 30S ribosomal protein S16 OS=Proteus mirabilis OX=584 GN=rpsP PE=3 SV=1	2	3	3	0.3198	0	1	1	1	1300.33	1300.33	3898.99	3898.95	10.49	0.01363	0/0	0	0	38872.3	CID (Collision Induced Dissociation)	MS2	24.5032	100	125.302	13276	13276	13274	mcarrera_O1301_282.RAW	F11		34882	4.91	1	10360230	125.38
High	Sequest HT	Sequest HT (A2)	A	2	Unambiguous	VGFYNPLATGNAEELR	VGFYNPLATGNAEELR		2	B4EUW4	30S ribosomal protein S16 OS=Proteus mirabilis (strain HI4320) OX=529507 GN=rpsP PE=3 SV=1	rpsP	B4EUW4; A0A379FHN1	30S ribosomal protein S16 OS=Proteus mirabilis (strain HI4320) OX=529507 GN=rpsP PE=3 SV=1; 30S ribosomal protein S16 OS=Proteus mirabilis OX=584 GN=rpsP PE=3 SV=1	0	2	2	0.3584	0	1	1	1	875.943	875.945	1750.88	1750.88	2.15	0.00188	0/0	0	0	143538	CID (Collision Induced Dissociation)	MS2	34.4423	35.252	88.8858	9416	9416	9413	mcarrera_O1301_282.RAW	F11		30179	4.38	1	31191316	89.19
High	Sequest HT	Sequest HT (A2)	A	2	Unambiguous	LDVDRVEHWVAQGATVSER	LDVDRVEHWVAQGATVSER		2	B4EUW4	30S ribosomal protein S16 OS=Proteus mirabilis (strain HI4320) OX=529507 GN=rpsP PE=3 SV=1	rpsP	B4EUW4; A0A379FHN1	30S ribosomal protein S16 OS=Proteus mirabilis (strain HI4320) OX=529507 GN=rpsP PE=3 SV=1; 30S ribosomal protein S16 OS=Proteus mirabilis OX=584 GN=rpsP PE=3 SV=1	1	3	3	0.2547	0	1	1	1	723.036	723.037	2167.09	2167.09	1.84	0.00133	0/0	0	0	105628	CID (Collision Induced Dissociation)	MS2	59.8032	31.748	87.4356	9187	9187	9183	mcarrera_O1301_282.RAW	F11		33976	3.73	1	18702406	87.6
High	Sequest HT	Sequest HT (A2)	A	2	Unambiguous	LDVDRVEHWVAQGATVSER	LDVDRVEHWVAQGATVSER		2	B4EUW4	30S ribosomal protein S16 OS=Proteus mirabilis (strain HI4320) OX=529507 GN=rpsP PE=3 SV=1	rpsP	B4EUW4; A0A379FHN1	30S ribosomal protein S16 OS=Proteus mirabilis (strain HI4320) OX=529507 GN=rpsP PE=3 SV=1; 30S ribosomal protein S16 OS=Proteus mirabilis OX=584 GN=rpsP PE=3 SV=1	1	2	2	0.3479	0	1	1	1	1084.05	1084.05	2167.09	2167.09	1.46	0.00158	0/0	0	0	75347.6	CID (Collision Induced Dissociation)	MS2	26.3597	100	87.6103	9217	9217	9212	mcarrera_O1301_282.RAW	F11		34032	3.65	1	1.48769e+06	87.59
High	Sequest HT	Sequest HT (A2)	A	2	Unambiguous	VGFYNPLATGNAEELRLDVDRVEHWVAQGATVSER	VGFYNPLATGNAEELRLDVDRVEHWVAQGATVSER		2	B4EUW4	30S ribosomal protein S16 OS=Proteus mirabilis (strain HI4320) OX=529507 GN=rpsP PE=3 SV=1	rpsP	B4EUW4; A0A379FHN1	30S ribosomal protein S16 OS=Proteus mirabilis (strain HI4320) OX=529507 GN=rpsP PE=3 SV=1; 30S ribosomal protein S16 OS=Proteus mirabilis OX=584 GN=rpsP PE=3 SV=1	2	3	3	0.2876	0	1	1	1	1300.34	1300.34	3899.01	3898.95	16.35	0.02126	0/0	0	0	19671	CID (Collision Induced Dissociation)	MS2	91.4786	23.294	90.175	12504	12504	12502	mcarrera_O1301_284.RAW	F12		32664	4.59	1	13070281	89.77
High	Sequest HT	Sequest HT (A2)	A	2	Unambiguous	VGFYNPLATGNAEELR	VGFYNPLATGNAEELR		2	B4EUW4	30S ribosomal protein S16 OS=Proteus mirabilis (strain HI4320) OX=529507 GN=rpsP PE=3 SV=1	rpsP	B4EUW4; A0A379FHN1	30S ribosomal protein S16 OS=Proteus mirabilis (strain HI4320) OX=529507 GN=rpsP PE=3 SV=1; 30S ribosomal protein S16 OS=Proteus mirabilis OX=584 GN=rpsP PE=3 SV=1	0	2	2	0.3488	0	1	1	1	875.944	875.942	1750.88	1750.88	2.56	0.00224	0/0	0	0	367387	CID (Collision Induced Dissociation)	MS2	23.3016	33.283	59.2003	8997	8997	8994	mcarrera_O1301_284.RAW	F12		30173	4.53	1	13157220	59.28
High	Sequest HT	Sequest HT (A2)	A	2	Unambiguous	VGFYNPLATGNAEELRLDVDRVEHWVAQGATVSER	VGFYNPLATGNAEELRLDVDRVEHWVAQGATVSER		2	B4EUW4	30S ribosomal protein S16 OS=Proteus mirabilis (strain HI4320) OX=529507 GN=rpsP PE=3 SV=1	rpsP	B4EUW4; A0A379FHN1	30S ribosomal protein S16 OS=Proteus mirabilis (strain HI4320) OX=529507 GN=rpsP PE=3 SV=1; 30S ribosomal protein S16 OS=Proteus mirabilis OX=584 GN=rpsP PE=3 SV=1	2	3	3	0.2126	0	1	1	1	1300.32	1300.32	3898.96	3898.95	3.39	0.00441	0/0	0	0	695434	CID (Collision Induced Dissociation)	MS2	3.39046	100	89.6378	12444	12444	12443	mcarrera_O1301_284.RAW	F12		35725	4.14	1	13070281	89.77
High	Sequest HT	Sequest HT (A2)	A	2	Unambiguous	VGFYNPLATGNAEELR	VGFYNPLATGNAEELR		2	B4EUW4	30S ribosomal protein S16 OS=Proteus mirabilis (strain HI4320) OX=529507 GN=rpsP PE=3 SV=1	rpsP	B4EUW4; A0A379FHN1	30S ribosomal protein S16 OS=Proteus mirabilis (strain HI4320) OX=529507 GN=rpsP PE=3 SV=1; 30S ribosomal protein S16 OS=Proteus mirabilis OX=584 GN=rpsP PE=3 SV=1	0	2	2	0.4579	0	1	1	1	875.942	875.943	1750.88	1750.88	0.62	0.00054	0/0	0	0	1.98168e+06	CID (Collision Induced Dissociation)	MS2	2.11392	11.798	89.2721	9732	9732	9731	mcarrera_O1301_288.RAW	F14		29763	5.35	1	66111836	89
High	Sequest HT	Sequest HT (A2)	A	2	Unambiguous	VGFYNPLATGNAEELRLDVDRVEHWVAQGATVSER	VGFYNPLATGNAEELRLDVDRVEHWVAQGATVSER		2	B4EUW4	30S ribosomal protein S16 OS=Proteus mirabilis (strain HI4320) OX=529507 GN=rpsP PE=3 SV=1	rpsP	B4EUW4; A0A379FHN1	30S ribosomal protein S16 OS=Proteus mirabilis (strain HI4320) OX=529507 GN=rpsP PE=3 SV=1; 30S ribosomal protein S16 OS=Proteus mirabilis OX=584 GN=rpsP PE=3 SV=1	2	3	3	0.3608	0	1	1	1	1300.31	1300.31	3898.92	3898.95	-6.12	-0.00796	0/0	0	0	62321.9	CID (Collision Induced Dissociation)	MS2	0	100	122.286	14416	14416	14415	mcarrera_O1301_288.RAW	F14		34221	5.21	1	20691750	122.4
High	Sequest HT	Sequest HT (A2)	A	2	Unambiguous	VGFYNPLATGNAEELR	VGFYNPLATGNAEELR		2	B4EUW4	30S ribosomal protein S16 OS=Proteus mirabilis (strain HI4320) OX=529507 GN=rpsP PE=3 SV=1	rpsP	B4EUW4; A0A379FHN1	30S ribosomal protein S16 OS=Proteus mirabilis (strain HI4320) OX=529507 GN=rpsP PE=3 SV=1; 30S ribosomal protein S16 OS=Proteus mirabilis OX=584 GN=rpsP PE=3 SV=1	0	2	2	0.3924	0	1	1	1	875.941	875.942	1750.87	1750.88	-0.73	-0.00064	0/0	0	0	316602	CID (Collision Induced Dissociation)	MS2	11.5724	26.46	88.7455	9643	9643	9640	mcarrera_O1301_288.RAW	F14		29822	4.97	1	66111836	89
High	Sequest HT	Sequest HT (A2)	A	2	Unambiguous	VGFYNPLATGNAEELRLDVDRVEHWVAQGATVSER	VGFYNPLATGNAEELRLDVDRVEHWVAQGATVSER		2	B4EUW4	30S ribosomal protein S16 OS=Proteus mirabilis (strain HI4320) OX=529507 GN=rpsP PE=3 SV=1	rpsP	B4EUW4; A0A379FHN1	30S ribosomal protein S16 OS=Proteus mirabilis (strain HI4320) OX=529507 GN=rpsP PE=3 SV=1; 30S ribosomal protein S16 OS=Proteus mirabilis OX=584 GN=rpsP PE=3 SV=1	2	3	3	0.3875	0	1	1	1	1300.32	1300.32	3898.93	3898.95	-3.18	-0.00413	0/0	0	0	170358	CID (Collision Induced Dissociation)	MS2	1.41722	14.687	121.786	14348	14348	14347	mcarrera_O1301_288.RAW	F14		35199	4.8	1	13673708	121.86
[truncated: 10,241 more rows]

## Sheet: Complete_Unredundant_Dataset
Confidence	Identifying Node Type	Identifying Node	Search ID	Identifying Node No	PSM Ambiguity	Sequence	Annotated Sequence	Modifications	# Proteins	Master Protein Accessions	Master Protein Descriptions	Gene	Protein Accessions	Protein Descriptions	# Missed Cleavages	Charge	Original Precursor Charge	DeltaScore	DeltaCn	Rank	Search Engine Rank	Concatenated Rank	m/z [Da]	Aligned m/z [Da]	MH+ [Da]	Theo. MH+ [Da]	DeltaM [ppm]	Deltam/z [Da]	Ions Matched	Matched Ions	Total Ions	Intensity	Activation Type	MS Order	Isolation Interference [%]	Ion Inject Time [ms]	RT [min]	First Scan	Last Scan	Master Scan(s)	Spectrum File	File ID	Quan Info	Peptides Matched	XCorr	# Protein Groups	Precursor Abundance	Apex RT [min]
[truncated: 4,081 more rows]

[truncated: 16 more sheets: H1_EbAe1_274, H2_EbCl1_280, H3_HaAl2_286, H4_KlOx1_264, H5_MoMo1_270, H6_MoMo2_262, H7_PrMi1_282, H8_PrPe1_288, H9_PrVu1_276, H10_Sard1_284, H11_Sard2_266, H12_RaPl2_268, H13_25MC6_278, H14_5PC6_290, H15_StMa2_272, Gene]
