# Supplementary material for: Shotgun Proteomics Analysis, Functional Networks, and Peptide Biomarkers for Seafood-Originating Biogenic-Amine-Producing Bacteria
Source: Int J Mol Sci. 2023 Apr 22;24(9):7704. doi: 10.3390/ijms24097704 (PMC10178689; doi:10.3390/ijms24097704)
Supplement: Supplementary file 1 [file ijms-24-07704-s001.zip › Supplementary_Data_3.xls]

## Sheet: STRING Clustering
#clustering method	cluster number	cluster color	gene count	gene/protein code	protein identifier	protein description
MCL	1	Red	63	atpF	511145.b3736	F0 sector of membrane-bound ATP synthase, subunit b; F(1)F(0) ATP synthase produces ATP from ADP in the presence of a proton or sodium gradient. F-type ATPases consist of two structural domains, F(1) containing the extramembraneous catalytic core and F(0) containing the membrane proton channel, linked together by a central stalk and a peripheral stalk. During catalysis, ATP synthesis in the catal…
MCL	1	Red	63	bcsC	511145.b3530	Cellulose biosynthesis protein bcsc; Required for maximal bacterial cellulose synthesis
MCL	1	Red	63	frr	511145.b0172	Ribosome recycling factor; Responsible for the release of ribosomes from messenger RNA at the termination of protein biosynthesis. May increase the efficiency of translation by recycling ribosomes from one round of translation to another
MCL	1	Red	63	infA	511145.b0884	Translation initiation factor if-1; One of the essential components for the initiation of protein synthesis. Binds in the vicinity of the A-site. Stabilizes the binding of IF-2 and IF-3 on the 30S subunit to which N-formylmethionyl- tRNA(fMet) subsequently binds. Helps modulate mRNA selection, yielding the 30S pre-initiation complex (PIC). Upon addition of the 50S ribosomal subunit, IF-1, IF-2 an…
MCL	1	Red	63	infC	511145.b1718	Translation initiation factor if-3; One of the essential components for the initiation of protein synthesis.IF-3 binds to the 30S ribosomal subunit and shifts the equilibrum between 70S ribosomes and their 50S and 30S subunits in favor of the free subunits, thus enhancing the availability of 30S subunits on which protein synthesis initiation begins
MCL	1	Red	63	prfA	511145.b1211	Peptide chain release factor 1 directs the termination of translation in response to the peptide chain termination codons UAG and UAA
MCL	1	Red	63	raiA	511145.b2597	Stationary phase translation inhibitor and ribosome stability factor; During stationary phase prevents 70S dimer formation, probably in order to regulate translation efficiency during transition between the exponential and the stationary phases . During environmental stress such as cold shock or excessive cell density at stationary phase, stabilizes the 70S ribosome against dissociation, inhibits…
MCL	1	Red	63	rbfA	511145.b3167	30S ribosome binding factor; One of at least 4 proteins (Era, RbfA, RimM and RsgA/YjeQ) that assist in the late maturation steps of the functional core of the 30S subunit. Essential for efficient processing of pre-16S rRNA . Probably part of the 30S subunit prior to or during the final step in the processing of 16S free 30S ribosomal subunits. Probably interacts with the 5'- terminal helix region…
MCL	1	Red	63	relA	511145.b2784	(p)ppgpp synthetase i/gtp pyrophosphokinase; In eubacteria ppGpp (guanosine 3'-diphosphate 5-' diphosphate) is a mediator of the stringent response which coordinates a variety of cellular activities in response to changes in nutritional abundance. This enzyme catalyzes the formation of pppGpp which is then hydrolyzed to form ppGpp. The second messengers ppGpp and c-di-GMP together control biofilm…
MCL	1	Red	63	rmf	511145.b0953	Ribosome modulation factor; During stationary phase, converts 70S ribosomes to an immature dimeric form (90S ribosomes) which are converted to inactive 100S ribosomes (a process called ribosomal hibernation) by the hibernation promoting factor HPF . Inactivates ribosomes by covering the peptidyl transferase (PTase) center of the 23S rRNA and the entrance of peptide exit tunnel . However crystalli…
MCL	1	Red	63	rplA	511145.b3984	Large subunit ribosomal protein l1; One of the primary rRNA binding proteins, it binds very close to the 3'-end of the 23S rRNA. Forms part of the L1 stalk. It is often not seen in high-resolution crystal structures, but can be seen in cryo_EM and 3D reconstruction models. These indicate that the distal end of the stalk moves by approximately 20 angstroms This stalk movement is thought to be coup…
MCL	1	Red	63	rplB	511145.b3317	Large subunit ribosomal protein l2; One of the primary rRNA binding proteins . Located near the base of the L1 stalk, it is probably also mobile. Required for association of the 30S and 50S subunits to form the 70S ribosome, for tRNA binding and peptide bond formation . It has been suggested to have peptidyltransferase activity; this is highly controversial
MCL	1	Red	63	rplE	511145.b3308	This is 1 of the proteins that binds and probably mediates the attachment of the 5S RNA into the large ribosomal subunit, where it forms part of the central protuberance. Its 5S rRNA binding is significantly enhanced in the presence of L18. Contacts the P site tRNA; the 5S rRNA and some of its associated proteins might help stabilize positioning of ribosome-bound tRNAs
MCL	1	Red	63	rplF	511145.b3305	Large subunit ribosomal protein l6; This protein binds directly to at least 2 domains of the 23S ribosomal RNA, thus is important in its secondary structure. It is located near the subunit interface in the base of the L7/L12 stalk, and near the tRNA binding site of the peptidyltransferase center
MCL	1	Red	63	rplJ	511145.b3985	Large subunit ribosomal protein l10; Forms part of the ribosomal stalk, playing a central role in the interaction of the ribosome with GTP-bound translation factors
MCL	1	Red	63	rplK	511145.b3983	Large subunit ribosomal protein l11; Forms part of the ribosomal stalk which helps the ribosome interact with GTP-bound translation factors
MCL	1	Red	63	rplL	511145.b3986	Large subunit ribosomal protein l7/l12; The binding site for several of the GTPase factors involved in protein synthesis (IF-2, EF-Tu, EF-G and RF3). Is thus essential for accurate translation. Deletion of 1 of the L12 dimers from the ribosome (by deleting the binding site on L10) leads to decreased IF-2 association with the 70S ribosome and decreased stimulation of the GTPase activity of EF-G
MCL	1	Red	63	rplM	511145.b3231	Large subunit ribosomal protein l13; This protein is one of the early assembly proteins of the 50S ribosomal subunit, although it is not seen to bind rRNA by itself. It is important during the early stages of 50S assembly
MCL	1	Red	63	rplN	511145.b3310	This protein binds directly to 23S ribosomal RNA. In the E.coli 70S ribosome it has been modeled to make two contacts with the 16S rRNA of the 30S subunit, forming part of bridges B5 and B8, connecting the 2 subunits . Although the protein undergoes significant rotation during the transition from an initiation to and EF-G bound state, the bridges remain stable. In the 3.5 A resolved structures L1…
MCL	1	Red	63	rplO	511145.b3301	Large subunit ribosomal protein l15; This protein binds the 5S rRNA. It is required for the late stages of subunit assembly, and is essential for 5S rRNA assembly onto the ribosome
MCL	1	Red	63	rplP	511145.b3313	Large subunit ribosomal protein l16; This protein binds directly to 23S ribosomal RNA and is located at the A site of the peptidyltransferase center. It contacts the A and P site tRNAs . It has an essential role in subunit assembly, which is not well understood
MCL	1	Red	63	rplQ	511145.b3294	Large subunit ribosomal protein l17; Requires L15 for assembly into the 50S subunit
MCL	1	Red	63	rplR	511145.b3304	This is one of the proteins that mediates the attachment of the 5S rRNA subcomplex onto the large ribosomal subunit where it forms part of the central protuberance. Binds stably to 5S rRNA; increases binding abilities of L5 in a cooperative fashion; both proteins together confer 23S rRNA binding. The 5S rRNA and some of its associated proteins might help stabilize positioning of ribosome-bound tR…
MCL	1	Red	63	rplS	511145.b2606	This protein is located at the 30S-50S ribosomal subunit interface. In the 70S ribosome it has been modeled to make two contacts with the 16S rRNA of the 30S subunit forming part of bridges B6 and B8 . In the 3.5 A resolved structures L14 and L19 interact and together make contact with the 16S rRNA . The protein conformation is quite different between the 50S and 70S structures, which may be nece…
MCL	1	Red	63	rplT	511145.b1716	Phenylalanyl-trna synthetase operon leader peptide; One of the primary rRNA binding proteins, it binds close to the 5'-end of the 23S rRNA. It is important during the early stages of 50S assembly
MCL	1	Red	63	rplV	511145.b3315	Large subunit ribosomal protein l22; This protein binds specifically to 23S rRNA; its binding is stimulated by other ribosomal proteins, e.g. L4, L17, and L20. It is important during the early stages of 50S assembly. It makes multiple contacts with different domains of the 23S rRNA in the assembled 50S subunit and ribosome
MCL	1	Red	63	rplW	511145.b3318	Large subunit ribosomal protein l23; One of the early assembly proteins, it binds 23S rRNA; is essential for growth. One of the proteins that surround the polypeptide exit tunnel on the outside of the subunit. Acts as the docking site for trigger factor for Ffh binding to the ribosome (SRP54, and and to nascent polypeptide chains
MCL	1	Red	63	rplX	511145.b3309	Large subunit ribosomal protein l24; One of two assembly initiator proteins, it binds directly to the 5'-end of the 23S rRNA, where it nucleates assembly of the 50S subunit. It is not thought to be involved in the functions of the mature 50S subunit in vitro
MCL	1	Red	63	rplY	511145.b2185	Large subunit ribosomal protein l25; This is one of the proteins that binds to the 5S RNA in the ribosome where it forms part of the central protuberance. Binds to the 5S rRNA independently of L5 and L18. Not required for binding of the 5S rRNA/L5/L18 subcomplex to 23S rRNA
MCL	1	Red	63	rpmA	511145.b3185	Large subunit ribosomal protein l27; 50S ribosomal protein L27; Protein involved in structural constituent of ribosome and translation
MCL	1	Red	63	rpmB	511145.b3637	Large subunit ribosomal protein l28; 50S ribosomal protein L28; Protein involved in structural constituent of ribosome and translation
MCL	1	Red	63	rpmC	511145.b3312	Large subunit ribosomal protein l29; Binds 23S rRNA. It is not essential for growth
MCL	1	Red	63	rpmD	511145.b3302	Large subunit ribosomal protein l30; 50S ribosomal protein L30; Protein involved in structural constituent of ribosome and translation
MCL	1	Red	63	rpmE	511145.b3936	Large subunit ribosomal protein l31; Binds the 23S rRNA
MCL	1	Red	63	rpmF	511145.b1089	Large subunit ribosomal protein l32; 50S ribosomal protein L32; Protein involved in structural constituent of ribosome and translation
MCL	1	Red	63	rpmG	511145.b3636	Large subunit ribosomal protein l33; 50S ribosomal protein L33; Protein involved in structural constituent of ribosome and translation
MCL	1	Red	63	rpmI	511145.b1717	Large subunit ribosomal protein l35; Belongs to the bacterial ribosomal protein bL35 family
MCL	1	Red	63	rpoC	511145.b3988	Dna-directed rna polymerase subunit beta'; DNA-dependent RNA polymerase catalyzes the transcription of DNA into RNA using the four ribonucleoside triphosphates as substrates
MCL	1	Red	63	rpoZ	511145.b3649	Dna-directed rna polymerase subunit omega; Promotes RNA polymerase assembly. Latches the N- and C- terminal regions of the beta' subunit thereby facilitating its interaction with the beta and alpha subunits
MCL	1	Red	63	rpsB	511145.b0169	Small subunit ribosomal protein s2; Required for ribosomal protein S1 to bind to the 30S subunit
MCL	1	Red	63	rpsC	511145.b3314	Small subunit ribosomal protein s3; Binds the lower part of the 30S subunit head. Binds mRNA in the 70S ribosome, positioning it for translation (By similarity)
MCL	1	Red	63	rpsD	511145.b3296	Small subunit ribosomal protein s4; One of two assembly initiator proteins for the 30S subunit, it binds directly to 16S rRNA where it nucleates assembly of the body of the 30S subunit. Plays a role in mRNA unwinding by the ribosome, possibly by forming part of a processivity clamp. Also functions as a rho-dependent antiterminator of rRNA transcription, increasing the synthesis of rRNA under cond…
MCL	1	Red	63	rpsE	511145.b3303	Small subunit ribosomal protein s5; With S4 and S12 plays an important role in translational accuracy. Many suppressors of streptomycin-dependent mutants of protein S12 are found in this protein, some but not all of which decrease translational accuracy (ram, ribosomal ambiguity mutations). The physical location of this protein suggests it may also play a role in mRNA unwinding by the ribosome, p…
MCL	1	Red	63	rpsF	511145.b4200	Small subunit ribosomal protein s6; Binds together with S18 to 16S ribosomal RNA
MCL	1	Red	63	rpsG	511145.b3341	Small subunit ribosomal protein s7; One of the primary rRNA binding proteins, it binds directly to 16S rRNA where it nucleates assembly of the head domain of the 30S subunit . Is located at the subunit interface close to the decoding center, where it has been shown to contact mRNA . Has been shown to contact tRNA in both the P and E sites; it probably blocks exit of the E site tRNA
MCL	1	Red	63	rpsI	511145.b3230	Small subunit ribosomal protein s9; The C-terminal tail plays a role in the affinity of the 30S P site for different tRNAs. Mutations that decrease this affinity are suppressed in the 70S ribosome
MCL	1	Red	63	rpsJ	511145.b3321	Small subunit ribosomal protein s10; Involved in the binding of tRNA to the ribosomes . In addition, in complex with NusB, is involved in the regulation of ribosomal RNA (rRNA) biosynthesis by transcriptional antitermination. S10 binds RNA non-specifically and increases the affinity of NusB for the boxA RNA sequence S10 may constitute the critical antitermination component of the NusB-S10 complex
MCL	1	Red	63	rpsK	511145.b3297	Small subunit ribosomal protein s11; Located on the platform of the 30S subunit, it bridges several disparate RNA helices of the 16S rRNA. Forms part of the Shine- Dalgarno cleft in the 70S ribosome (By similarity)
MCL	1	Red	63	rpsL	511145.b3342	Small subunit ribosomal protein s12; With S4 and S5 plays an important role in translational accuracy. Cryo-EM studies suggest that S12 contacts the EF-Tu bound tRNA in the A-site during codon-recognition. This contact is most likely broken as the aminoacyl-tRNA moves into the peptidyl transferase center in the 50S subunit
MCL	1	Red	63	rpsM	511145.b3298	Small subunit ribosomal protein s13; Located at the top of the head of the 30S subunit, it contacts several helices of the 16S rRNA. Contacts the tRNAs in the A and P sites
MCL	1	Red	63	rpsN	511145.b3307	Small subunit ribosomal protein s14; Binds 16S rRNA, required for the assembly of 30S particles and may also be responsible for determining the conformation of the 16S rRNA at the A site
MCL	1	Red	63	rpsO	511145.b3165	Small subunit ribosomal protein s15; One of the primary rRNA binding proteins, it binds directly to 16S rRNA where it helps nucleate assembly of the platform of the 30S subunit by binding and bridging several RNA helices of the 16S rRNA . Binds to its own mRNA, stabilizing it 5-UTR and preventing its translation
MCL	1	Red	63	rpsP	511145.b2609	Small subunit ribosomal protein s16; In addition to being a ribosomal protein, S16 also has a cation-dependent endonuclease activity
MCL	1	Red	63	rpsQ	511145.b3311	Small subunit ribosomal protein s17; One of the primary rRNA binding proteins, it binds specifically to the 5'-end of 16S ribosomal RNA . Also plays a role in translational accuracy; neamine-resistant ribosomes show reduced neamine-induced misreading in vitro
MCL	1	Red	63	rpsR	511145.b4202	Small subunit ribosomal protein s18; Binds as a heterodimer with protein S6 to the central domain of the 16S rRNA, where it helps stabilize the platform of the 30S subunit
MCL	1	Red	63	rpsS	511145.b3316	Small subunit ribosomal protein s19; In the E.coli 70S ribosome in the initiation state it has been modeled to contact the 23S rRNA of the 50S subunit forming part of bridge B1a; this bridge is broken in the model with bound EF-G. The 23S rRNA contact site in bridge B1a is modeled to differ in different ribosomal states , contacting alternately S13 or S19. In the 3.5 angstroms resolved ribosome s…
MCL	1	Red	63	rpsT	511145.b0023	Small subunit ribosomal protein s20; Binds directly to 16S ribosomal RNA
MCL	1	Red	63	rpsU	511145.b3065	Small subunit ribosomal protein s21; Belongs to the bacterial ribosomal protein bS21 family
MCL	1	Red	63	secG	511145.b3175	Preprotein translocase membrane subunit; Subunit of the protein translocation channel SecYEG. Overexpression of some hybrid proteins has been thought to jam the protein secretion apparatus resulting in cell death; while this may be true it also results in FtsH-mediated degradation of SecY. Treatment with antibiotics that block translation elongation such as chloramphenicol also leads to degradati…
MCL	1	Red	63	tig	511145.b0436	Peptidyl-prolyl cis/trans isomerase (trigger factor); Involved in protein export. Acts as a chaperone by maintaining the newly synthesized secretory and non-secretory proteins in an open conformation. Binds to 3 regions of unfolded substrate PhoA, preferring aromatic and hydrophobic residues, keeping it stretched out and unable to form aggregates . Binds to nascent polypeptide chains via ribosoma…
MCL	1	Red	63	tsf	511145.b0170	Protein chain elongation factor ef-ts; Associates with the EF-Tu.GDP complex and induces the exchange of GDP to GTP. It remains bound to the aminoacyl-tRNA.EF- Tu.GTP complex up to the GTP hydrolysis stage on the ribosome. (Microbial infection) Promotes the tRNase activity of CdiA-CT from E.coli strain EC869 (CdiA-CT-EC869); required in vivo but less so in vitro. Probably loads charged tRNA onto …
MCL	1	Red	63	yciH	511145.b1282	Initiation factor function partial mimic, sui1 family; Belongs to the SUI1 family
MCL	1	Red	63	ykgM	511145.b0296	annotation not available
MCL	2	Salmon	22	bamD	511145.b2595	Outer membrane protein assembly factor bamd; Part of the outer membrane protein assembly complex (Bam), which is involved in assembly and insertion of beta-barrel proteins into the outer membrane. Constitutes, with BamA, the core component of the assembly machinery. Probably involved in transient protein interactions. Efficient substrate folding and insertion into the outer membrane requires all …
MCL	2	Salmon	22	bamE	511145.b2617	Lipoprotein component of bamabcde om biogenesis complex; Part of the outer membrane protein assembly complex (Bam), which is involved in assembly and insertion of beta-barrel proteins into the outer membrane. Nonessential member of the complex that stabilizes the interaction between the essential proteins BamA and BamD. May modulate the conformation of BamA, likely through interactions with BamD.…
MCL	2	Salmon	22	fadL	511145.b2344	Involved in translocation of long-chain fatty acids across the outer membrane. It is a receptor for the bacteriophage T2. FadL may form a specific channel
MCL	2	Salmon	22	fkpA	511145.b3347	Fkbp-type peptidyl-prolyl cis-trans isomerase (rotamase); PPIases accelerate the folding of proteins. It catalyzes the cis-trans isomerization of proline imidic peptide bonds in oligopeptides
MCL	2	Salmon	22	lamB	511145.b4036	Maltose outer membrane channel/phage lambda receptor protein; Involved in the transport of maltose and maltodextrins, indispensable for translocation of dextrins containing more than three glucosyl moieties. A hydrophobic path ('greasy slide') of aromatic residues serves to guide and select the sugars for transport through the channel. Also acts as a receptor for several bacteriophages including …
MCL	2	Salmon	22	lepB	511145.b2568	Signal peptidase I; Enzyme; Protein, peptide secretion; Belongs to the peptidase S26 family
MCL	2	Salmon	22	lolA	511145.b0891	Participates in the translocation of lipoproteins from the inner membrane to the outer membrane. Only forms a complex with a lipoprotein if the residue after the N-terminal Cys is not an aspartate (The Asp acts as a targeting signal to indicate that the lipoprotein should stay in the inner membrane); the inner membrane retention signal functions at the release step
MCL	2	Salmon	22	lolB	511145.b1209	Lipoprotein localization factor; Plays a critical role in the incorporation of lipoproteins in the outer membrane after they are released by the LolA protein. Essential for E.coli viability
MCL	2	Salmon	22	lpp	511145.b1677	An outer membrane lipoprotein that controls the distance between the inner and outer membranes; adding residues to Lpp increases the width of the periplasm . The only protein known to be covalently linked to the peptidoglycan network (PGN) . Also non-covalently binds the PGN . The link between the cell outer membrane and PGN contributes to the maintenance of the structural and functional integrit…
MCL	2	Salmon	22	lptD	511145.b0054	Lps assembly om complex lptde, beta-barrel component; Together with LptE, is involved in the assembly of lipopolysaccharide (LPS) at the surface of the outer membrane. Contributes to n-hexane resistance
MCL	2	Salmon	22	lptE	511145.b0641	Lps assembly om complex lptde, lipoprotein component; Together with LptD, is involved in the assembly of lipopolysaccharide (LPS) at the surface of the outer membrane. Required for the proper assembly of LptD. Binds LPS and may serve as the LPS recognition site at the outer membrane
MCL	2	Salmon	22	mglB	511145.b2150	D-galactose/methyl-galactoside abc transporter periplasmic binding protein; This protein is involved in the active transport of galactose and glucose. It plays a role in the chemotaxis towards the two sugars by interacting with the trg chemoreceptor
MCL	2	Salmon	22	ompA	511145.b0957	With TolR probably plays a role in maintaining the position of the peptidoglycan cell wall in the periplasm (Probable). Plays a role in resistance to environmental stress, and a role in outer membrane functionality and cell shape . Non-covalently binds peptidoglycan (Probable). Acts as a porin with low permeability that allows slow penetration of small solutes . A very abundant protein, there can…
MCL	2	Salmon	22	ompC	511145.b2215	Outer membrane porin protein c; Forms pores that allow passive diffusion of small molecules across the outer membrane. (Microbial infection) A mixed OmpC-OmpF heterotrimer is the outer membrane receptor for toxin CdiA-EC536; polymorphisms in extracellular loops 4 and 5 of OmpC confer susceptibility to CdiA- EC536-mediated toxicity
MCL	2	Salmon	22	ompW	511145.b1256	Outer membrane protein w; Acts as a receptor for colicin S4
MCL	2	Salmon	22	ompX	511145.b0814	Membrane; Outer membrane constituents; Belongs to the Ail/OmpX/PagC/Lom family
MCL	2	Salmon	22	pal	511145.b0741	Peptidoglycan-associated outer membrane lipoprotein pal; Part of the Tol-Pal system, which plays a role in outer membrane invagination during cell division and is important for maintaining outer membrane integrity The Tol-Pal system is also required for polar localization of chemoreceptors clusters
MCL	2	Salmon	22	rcsF	511145.b0196	Outer membrane lipoprotein rcsf; Essential component of the Rcs signaling system, which controls transcription of numerous genes. Plays a role in signal transduction from the cell surface to the histidine kinase RcsC. May detect outer membrane defects. The system controls expression of genes involved in colanic acid capsule synthesis, biofilm formation and cell division
MCL	2	Salmon	22	skp	511145.b0178	Periplasmic chaperone skp; Molecular chaperone that interacts specifically with outer membrane proteins, thus maintaining the solubility of early folding intermediates during passage through the periplasm. Required for the efficient release of OmpA from the inner membrane, the maintenance of its solubility in the periplasm, and, in association with lipopolysaccharide (LPS), for the efficient fold…
MCL	2	Salmon	22	slyB	511145.b1641	Outer membrane lipoprotein slyb; Belongs to the Pcp/SlyB lipoprotein family
MCL	2	Salmon	22	tolC	511145.b3035	Outer membrane channel, which is required for the function of several efflux systems such as AcrAB-TolC, AcrEF-TolC, EmrAB-TolC and MacAB-TolC. These systems are involved in export of antibiotics and other toxic compounds from the cell. TolC is also involved in import of colicin E1 into the cells
MCL	2	Salmon	22	tolQ	511145.b0737	Membrane spanning protein in tola-tolq-tolr complex; Part of the Tol-Pal system, which plays a role in outer membrane invagination during cell division and is important for maintaining outer membrane integrity . Required, with TolR, for the proton motive force-dependent activation of TolA and for TolA-Pal interaction . Is also involved in the uptake of group A colicins (colicins A, E1, E2, E3, an…
MCL	3	Fire Brick	10	dps	511145.b0812	Stationary phase nucleoid protein that sequesters iron and protects dna from damage; During stationary phase, binds the chromosome non- specifically, forming a highly ordered and stable dps-DNA co-crystal within which chromosomal DNA is condensed and protected from diverse damages. It protects DNA from oxidative damage by sequestering intracellular Fe(2+) ion and storing it in the form of Fe(3+) …
MCL	3	Fire Brick	10	elaB	511145.b2266	Putative membrane-anchored duf883 family ribosome-binding protein; Belongs to the ElaB/YgaM/YqjD family
MCL	3	Fire Brick	10	osmB	511145.b1283	Osmotically and stress inducible lipoprotein; Provides resistance to osmotic stress. May be important for stationary-phase survival
MCL	3	Fire Brick	10	osmE	511145.b1739	Osmotically-inducible putative lipoprotein OsmE; Activator of ntrL gene; Protein involved in transcription activator activity, transcription and response to osmotic stress
MCL	3	Fire Brick	10	osmY	511145.b4376	Salt-inducible putative abc transporter periplasmic binding protein; Hyperosmotically inducible periplasmic protein; Protein involved in response to osmotic stress
MCL	3	Fire Brick	10	sra	511145.b1480	Stationary-phase-induced ribosome-associated protein; Although this protein associates with the 30S subunit of the ribosome it is not considered to be a bona fide ribosomal protein
MCL	3	Fire Brick	10	yaiA	511145.b0389	annotation not available
MCL	3	Fire Brick	10	yccJ	511145.b1003	annotation not available
MCL	3	Fire Brick	10	yjbJ	511145.b4045	Stress-induced protein, upf0337 family; Belongs to the UPF0337 (CsbD) family
MCL	3	Fire Brick	10	yodD	511145.b1953	annotation not available
MCL	4	Brown	5	eno	511145.b2779	Enolase; Catalyzes the reversible conversion of 2-phosphoglycerate into phosphoenolpyruvate. It is essential for the degradation of carbohydrates via glycolysis. It is also a component of the RNA degradosome, a multi-enzyme complex involved in RNA processing and messenger RNA degradation. Its interaction with RNase E is important for the turnover of mRNA, in particular on transcripts encoding enz…
MCL	4	Brown	5	glmS	511145.b3729	Glutamine---fructose-6-phosphate transaminase (isomerizing); Catalyzes the first step in hexosamine metabolism, converting fructose-6P into glucosamine-6P using glutamine as a nitrogen source
MCL	4	Brown	5	gpmA	511145.b0755	2,3-bisphosphoglycerate-dependent phosphoglycerate mutase; Catalyzes the interconversion of 2-phosphoglycerate and 3- phosphoglycerate
MCL	4	Brown	5	pgi	511145.b4025	Glucose-6-phosphate isomerase; Belongs to the GPI family
MCL	4	Brown	5	talB	511145.b0008	Transaldolase is important for the balance of metabolites in the pentose-phosphate pathway
MCL	5	Sienna	5	adk	511145.b0474	Adenylate kinase; Catalyzes the reversible transfer of the terminal phosphate group between ATP and AMP. Plays an important role in cellular energy homeostasis and in adenine nucleotide metabolism
MCL	5	Sienna	5	amn	511145.b1982	Amp nucleosidase; Catalyzes the hydrolysis of the N-glycosidic bond of AMP to form adenine and ribose 5-phosphate. Involved in regulation of AMP concentrations
MCL	5	Sienna	5	apt	511145.b0469	Adenine phosphoribosyltransferase; Catalyzes a salvage reaction resulting in the formation of AMP, that is energically less costly than de novo synthesis
MCL	5	Sienna	5	atpG	511145.b3733	F1 sector of membrane-bound ATP synthase, gamma subunit; Produces ATP from ADP in the presence of a proton gradient across the membrane. The gamma chain is believed to be important in regulating ATPase activity and the flow of protons through the CF(0) complex
MCL	5	Sienna	5	ppa	511145.b4226	Inorganic pyrophosphatase; Catalyzes the hydrolysis of inorganic pyrophosphate (PPi) forming two phosphate ions
MCL	6	Sandy Brown	5	ftsB	511145.b2748	Cell division protein ftsb; Essential cell division protein. May link together the upstream cell division proteins, which are predominantly cytoplasmic, with the downstream cell division proteins, which are predominantly periplasmic
MCL	6	Sandy Brown	5	matP	511145.b0956	Ter macrodomain organizer mats-binding protein; Required for spatial organization of the terminus region of the chromosome (Ter macrodomain) during the cell cycle. Prevents early segregation of duplicated Ter macrodomains during cell division. Binds specifically to matS, which is a 13 bp signature motif repeated within the Ter macrodomain
MCL	6	Sandy Brown	5	slmA	511145.b3641	Nucleoid occlusion factor, anti-ftsz division inhibitor; Required for nucleoid occlusion (NO) phenomenon, which prevents Z-ring formation and cell division over the nucleoid. Acts as a DNA-associated cell division inhibitor that binds simultaneously chromosomal DNA and FtsZ, and disrupts the assembly of FtsZ polymers. SlmA-DNA-binding sequences (SBS) are dispersed on non-Ter regions of the chromo…
MCL	6	Sandy Brown	5	zapA	511145.b2910	Cell division protein zapa; Activator of cell division through the inhibition of FtsZ GTPase activity, therefore promoting FtsZ assembly into bundles of protofilaments necessary for the formation of the division Z ring. It is recruited early at mid-cell but it is not essential for cell division
MCL	6	Sandy Brown	5	zapB	511145.b3928	Ftsz stabilizer, septal ring assembly factor, cell division stimulator; Non-essential, abundant cell division factor that is required for proper Z-ring formation. It is recruited early to the divisome by direct interaction with FtsZ, stimulating Z-ring assembly and thereby promoting cell division earlier in the cell cycle. Its recruitment to the Z-ring requires functional FtsA or ZipA
MCL	7	Dark Golden Rod	4	dksA	511145.b0145	Rna polymerase-binding transcription factor dksa; Transcription factor that acts by binding directly to the RNA polymerase (RNAP). Required for negative regulation of rRNA expression and positive regulation of several amino acid biosynthesis promoters. Also required for regulation of fis expression. Binding to RNAP disrupts interaction of RNAP with DNA, inhibits formation of initiation complexes,…
MCL	7	Dark Golden Rod	4	fis	511145.b3261	Fis family transcriptional regulator, factor for inversion stimulation protein; Activates ribosomal RNA transcription, as well other genes. Plays a direct role in upstream activation of rRNA promoters. Binds to a recombinational enhancer sequence that is required to stimulate hin- mediated DNA inversion. Prevents initiation of DNA replication from oriC. Binds to hundreds of transcriptionally acti…
MCL	7	Dark Golden Rod	4	ihfA	511145.b1712	Integration host factor (ihf), dna-binding protein, alpha subunit; One of the 2 subunits of integration host factor (IHF), a specific DNA-binding protein that functions in genetic recombination as well as in transcriptional and translational control. Binds to hundreds of transcriptionally inactive, AT-rich DNA sites, approximately half its binding sites are in non-coding DNA, which only accounts …
MCL	7	Dark Golden Rod	4	ihfB	511145.b0912	Integration host factor (ihf), dna-binding protein, beta subunit; One of the 2 subunits of integration host factor (IHF), a specific DNA-binding protein that functions in genetic recombination as well as in transcriptional and translational control. Has an essential role in conjugative DNA transfer (CDT), the unidirectional transfer of ssDNA plasmid from a donor to a recipient cell. It is the cen…
MCL	8	Yellow	4	groL	511145.b4143	Cpn60 chaperonin GroEL, large subunit of GroESL; Prevents misfolding and promotes the refolding and proper assembly of unfolded polypeptides generated under stress conditions
MCL	8	Yellow	4	hflC	511145.b4175	Hflb protease modulator specific for phage lambda cii repressor; HflC and HflK help govern the stability of phage lambda cII protein, and thereby control the lysogenization frequency of phage lambda. HflKC inhibits the SecY-degrading activity of FtsH, possibly helping quality control of integral membrane proteins
MCL	8	Yellow	4	hfq	511145.b4172	Rna-binding protein hfq; RNA chaperone that binds small regulatory RNA (sRNAs) and mRNAs to facilitate mRNA translational regulation in response to envelope stress, environmental stress and changes in metabolite concentrations. Involved in the regulation of stress responses mediated by the sigma factors RpoS, sigma-E and sigma-32 . Binds with high specificity to tRNAs . Binds sRNA antitoxin RalA …
MCL	8	Yellow	4	ybeY	511145.b0659	Probable rrna maturation factor; Single strand-specific metallo-endoribonuclease involved in late-stage 70S ribosome quality control and in maturation of the 3' terminus of the 16S rRNA. Acts together with the RNase R to eliminate defective 70S ribosomes, but not properly matured 70S ribosomes or individual subunits, by a process mediated specifically by the 30S ribosomal subunit. Involved in the…
MCL	9	Dark Golden Rod 2	4	cspC	511145.b1823	Stress protein, member of the cspa family; Cold shock protein; Protein involved in transcription activator activity, transcription and response to temperature stimulus
MCL	9	Dark Golden Rod 2	4	hha	511145.b0460	Haemolysin expression modulating protein; Down-regulates hemolysin (hly) expression in complex with H- NS . Stimulates transposition events in vivo . Modifies the set of genes regulated by H-NS; Hha and Cnu (YdgT) increase the number of genes DNA bound by H-NS/StpA and may also modulate the oligomerization of the H-NS/StpA-complex . Binds DNA and influences DNA topology in response to environment…
MCL	9	Dark Golden Rod 2	4	hns	511145.b1237	A DNA-binding protein implicated in transcriptional repression (silencing) Also involved in bacterial chromosome organization and compaction . H-NS binds tightly to AT-rich dsDNA and inhibits transcription Binds upstream and downstream of initiating RNA polymerase, trapping it in a loop and preventing transcription . Binds to hundreds of sites, approximately half its binding sites are in non-codi…
MCL	9	Dark Golden Rod 2	4	stpA	511145.b2669	Dna-binding transcriptional repressor stpa with rna chaperone activity; A DNA-binding protein that acts in a fashion similar to H-NS protein upon overexpression, represses a number of genes including the cryptic blg operon, hns, papB and the proU locus . A subset of H-NS/StpA-regulated genes also require Hha for repression; Hha and Cnu (YdgT) increases the number of genes DNA bound by H-NS/StpA a…
MCL	10	Khaki	4	hinT	511145.b1103	Purine nucleoside phosphoramidase, dada activator protein; Hydrolyzes purine nucleotide phosphoramidates, including adenosine 5'monophosphoramidate (AMP-NH2), adenosine 5'monophosphomorpholidate (AMP-morpholidate), guanosine 5'monophosphomorpholidate (GMP-morpholidate) and tryptamine 5'guanosine monophosphate (TpGd) . Hydrolyzes lysyl-AMP (AMP-N-epsilon-(N-alpha-acetyl lysine methyl ester)) gener…
MCL	10	Khaki	4	lpoA	511145.b3147	Outer membrane lipoprotein - activator of mrca activity; Regulator of peptidoglycan synthesis that is essential for the function of penicillin-binding protein 1A (PBP1a). Stimulates transpeptidase activity of PBP1a in vitro
MCL	10	Khaki	4	lpoB	511145.b1105	Outer membrane lipoprotein - activator of mrcb activity; Regulator of peptidoglycan synthesis that is essential for the function of penicillin-binding protein 1B (PBP1b). Stimulates transpeptidase and transglycosylase activities of PBP1b in vitro. May also contribute to outer membrane constriction during cell division, in complex with PBP1b
MCL	10	Khaki	4	ybgF	511145.b0742	Periplasmic tola-binding protein; Mediates coordination of peptidoglycan synthesis and outer membrane constriction during cell division. Promotes physical and functional coordination of the PBP1B-LpoB and Tol machines, and regulates PBP1B activity in response to Tol energy state
MCL	11	Green	4	baeS	511145.b2078	Sensory histidine kinase in two-component regulatory system with baer; Member of the two-component regulatory system BaeS/BaeR which responds to envelope stress . Activates expression of periplasmic chaperone spy in response to spheroplast formation, indole and P pili protein PapG overexpression . Activates BaeR by phosphorylation which then activates the mdtABCD and probably the CRISPR-Cas casAB…
MCL	11	Green	4	mdtB	511145.b2075	Multidrug efflux pump rnd permease subunit mdtb; The MdtABC tripartite complex confers resistance against novobiocin and deoxycholate. MdtABC requires TolC for its function
MCL	11	Green	4	spy	511145.b1743	An ATP-independent periplasmic chaperone, decreases protein aggregation and helps protein refolding. Binds substrate over a large region of its convex inner surface . Substrate protein folds while it is bound to chaperone . Increasing Spy flexibility increases its substrate affinity and overall chaperone activity (shown for 3 different substrates) . Protects proteins in vitro against tannin inact…
MCL	11	Green	4	yebE	511145.b1846	annotation not available
MCL	12	Medium Aqua Marine	3	lptB	511145.b3201	Lipopolysaccharide transport system atp binding protein; Part of the ABC transporter complex LptBFG involved in the translocation of lipopolysaccharide (LPS) from the inner membrane to the outer membrane. Probably responsible for energy coupling to the transport system
MCL	12	Medium Aqua Marine	3	metQ	511145.b0197	L-methionine/d-methionine abc transporter membrane anchored binding protein; This protein is a component of a D-methionine permease, a binding protein-dependent, ATP-driven transport system
MCL	12	Medium Aqua Marine	3	potA	511145.b1126	Spermidine preferential abc transporter atp binding subunit; Part of the ABC transporter complex PotABCD involved in spermidine/putrescine import. Responsible for energy coupling to the transport system
MCL	13	Aquamarine 3	3	clpB	511145.b2592	Atp-dependent clp protease atp-binding subunit clpb; Part of a stress-induced multi-chaperone system, it is involved in the recovery of the cell from heat-induced damage, in cooperation with DnaK, DnaJ and GrpE. Acts before DnaK, in the processing of protein aggregates. Protein binding stimulates the ATPase activity; ATP hydrolysis unfolds the denatured protein aggregates, which probably helps ex…
MCL	13	Aquamarine 3	3	groS	511145.b4142	Cpn10 chaperonin GroES, small subunit of GroESL; Binds to Cpn60 in the presence of Mg-ATP and suppresses the ATPase activity of the latter
MCL	13	Aquamarine 3	3	htpX	511145.b1829	Zinc dependent endoprotease; Membrane-localized protease able to endoproteolytically degrade overproduced SecY but not YccA, another membrane protein. It seems to cleave SecY at specific cytoplasmic sites. Does not require ATP. Its natural substrate has not been identified. Probably plays a role in the quality control of integral membrane proteins
MCL	14	Aquamarine	3	metJ	511145.b3938	Metj family transcriptional regulator, methionine regulon repressor; This regulatory protein, when combined with SAM (S- adenosylmethionine) represses the expression of the methionine regulon and of enzymes involved in SAM synthesis. It is also autoregulated
MCL	14	Aquamarine	3	proQ	511145.b1831	Rna chaperone, putative prop translation regulator; RNA chaperone with significant RNA binding, RNA strand exchange and RNA duplexing activities. May regulate ProP activity through an RNA-based, post-transcriptional mechanism
MCL	14	Aquamarine	3	yihI	511145.b3866	A GTPase-activating protein (GAP) that modifies Der/EngA GTPase function, negatively regulating cell growth, probably via ribosome assembly. Stimulates the GTPase activity of Der; a construct missing the first 45 residues is even more stimulatory. Does not stimulate 2 other GTPases (ObgE and Era). Overexpression inhibits cell growth; precursor 16S rRNA accumulates, the 23S rRNA is 6-7 bases longe…
MCL	15	Cyan	3	nrdR	511145.b0413	Nrdr transcriptional repressor; Represses transcription of the class Ib RNR genes nrdHIEF but has much smaller effect on transcription of the class Ia RNR genes nrdAB and class III RNR genes nrdDG. By binding to nrdR boxes in the promoter regions to alter promoter activity, nrdR differentially regulates nrdAB, nrdHIEF and nrdD transcription in aerobic growth
MCL	15	Cyan	3	nusB	511145.b0416	Involved in transcription antitermination. Required for transcription of ribosomal RNA (rRNA) genes. Binds specifically to the boxA antiterminator sequence of the ribosomal RNA (rrn) operons The affinity of NusB for the boxA RNA sequence is significantly increased in the presence of the ribosomal protein S10 . NusB may serve as a loading factor that ensures efficient entry of S10 into the transcr…
MCL	15	Cyan	3	ribE	511145.b0415	6,7-dimethyl-8-ribityllumazine synthase; Catalyzes the formation of 6,7-dimethyl-8-ribityllumazine by condensation of 5-amino-6-(D-ribitylamino)uracil with 3,4-dihydroxy-2- butanone 4-phosphate. This is the penultimate step in the biosynthesis of riboflavin
MCL	16	Aquamarine 2	3	cyaA	511145.b3806	Adenylate cyclase, class 1; Catalyzes the formation of the second messenger cAMP from ATP. Its transcript is probably degraded by endoribonuclease LS (rnlA), decreasing cAMP levels and the negative regulator Crp-cAMP, which then induces its own transcription again
MCL	16	Aquamarine 2	3	ndk	511145.b2518	Nucleoside-diphosphate kinase; Major role in the synthesis of nucleoside triphosphates other than ATP. The ATP gamma phosphate is transferred to the NDP beta phosphate via a ping-pong mechanism, using a phosphorylated active-site intermediate
MCL	16	Aquamarine 2	3	nrdD	511145.b4238	Ribonucleoside-triphosphate reductase (formate); Catalyzes the conversion of ribonucleotides into deoxyribonucleotides, which are required for DNA synthesis and repair
MCL	17	Sky Blue 5	3	damX	511145.b3388	Cell division protein that binds to the septal ring; Non-essential cell division protein
MCL	17	Sky Blue 5	3	gmk	511145.b3648	Guanylate kinase; Essential for recycling GMP and indirectly, cGMP
MCL	17	Sky Blue 5	3	rlpA	511145.b0633	Septal ring protein, suppressor of prc, minor lipoprotein; Lytic transglycosylase with a strong preference for naked glycan strands that lack stem peptides
MCL	18	Sky Blue 3	3	grxB	511145.b1064	Reduced glutaredoxin 2; Involved in reducing some disulfide bonds in a coupled system with glutathione reductase. Does not act as hydrogen donor for ribonucleotide reductase
MCL	18	Sky Blue 3	3	grxC	511145.b3610	Glutaredoxin 3; The disulfide bond functions as an electron carrier in the glutathione-dependent synthesis of deoxyribonucleotides by the enzyme ribonucleotide reductase. In addition, it is also involved in reducing some disulfide bonds in a coupled system with glutathione reductase
MCL	18	Sky Blue 3	3	yibN	511145.b3611	annotation not available
MCL	19	Sky Blue	3	ilvA	511145.b3772	L-threonine dehydratase, biosynthetic; Catalyzes the anaerobic formation of alpha-ketobutyrate and ammonia from threonine in a two-step reaction. The first step involved a dehydration of threonine and a production of enamine intermediates (aminocrotonate), which tautomerizes to its imine form (iminobutyrate). Both intermediates are unstable and short-lived. The second step is the nonenzymatic hyd…
MCL	19	Sky Blue	3	luxS	511145.b2687	S-ribosylhomocysteine lyase; Involved in the synthesis of autoinducer 2 (AI-2) which is secreted by bacteria and is used to communicate both the cell density and the metabolic potential of the environment. The regulation of gene expression in response to changes in cell density is called quorum sensing. Catalyzes the transformation of S-ribosylhomocysteine (RHC) to homocysteine (HC) and 4,5-dihyd…
MCL	19	Sky Blue	3	ridA	511145.b4243	Enamine/imine deaminase, reaction intermediate detoxification; Accelerates the release of ammonia from reactive enamine/imine intermediates of the PLP-dependent threonine dehydratase (IlvA) in the low water environment of the cell. It catalyzes the deamination of enamine/imine intermediates to yield 2-ketobutyrate and ammonia. It is required for the detoxification of reactive intermediates of Ilv…
MCL	20	Sky Blue 2	2	mlaA	511145.b2346	Intermembrane phospholipid transport system - outer membrane lipoprotein mlaa; Involved in a phospholipid transport pathway that maintains lipid asymmetry in the outer membrane by retrograde trafficking of phospholipids from the outer membrane to the inner membrane
MCL	20	Sky Blue 2	2	mlaC	511145.b3192	Abc transporter maintaining om lipid asymmetry, periplasmic binding protein; Involved in a phospholipid transport pathway that maintains lipid asymmetry in the outer membrane by retrograde trafficking of phospholipids from the outer membrane to the inner membrane. May transfer phospholipid across the periplasmic space and deliver it to the MlaFEDB complex at the inner membrane
MCL	21	Sky Blue 4	2	dsbA	511145.b3860	Protein dithiol oxidoreductase (disulfide-forming); Required for disulfide bond formation in some periplasmic proteins such as PhoA or OmpA. Acts by transferring its disulfide bond to other proteins and is reduced in the process. DsbA is reoxidized by DsbB. Required for pilus biogenesis. PhoP-regulated transcription is redox-sensitive, being activated when the periplasm becomes more reducing (del…
MCL	21	Sky Blue 4	2	dsbG	511145.b0604	Thiol:disulfide interchange protein, periplasmic; Involved in disulfide bond formation. DsbG and DsbC are part of a periplasmic reducing system that controls the level of cysteine sulfenylation, and provides reducing equivalents to rescue oxidatively damaged secreted proteins such as ErfK, YbiS and YnhG. Probably also functions as a disulfide isomerase with a narrower substrate specificity than D…
MCL	22	Cornflower Blue 2	2	araA	511145.b0062	L-arabinose isomerase; Catalyzes the conversion of L-arabinose to L-ribulose
MCL	22	Cornflower Blue 2	2	xylA	511145.b3565	D-xylose isomerase; Belongs to the xylose isomerase family
MCL	23	Blue	2	mraZ	511145.b0081	Dna-binding transcriptional repressor mraz; Negatively regulates its own expression and that of the subsequent genes in the proximal part of the division and cell wall (dcw) gene cluster. Acts by binding directly to DNA. May also regulate the expression of genes outside the dcw cluster
MCL	23	Blue	2	murG	511145.b0090	Udp-n-acetylglucosamine--n-acetylmuramyl-(pentapeptide) pyrophosphoryl-undecaprenol n-acetylglucosamine transferase; Cell wall formation. Catalyzes the transfer of a GlcNAc subunit on undecaprenyl-pyrophosphoryl-MurNAc-pentapeptide (lipid intermediate I) to form undecaprenyl-pyrophosphoryl-MurNAc- (pentapeptide)GlcNAc (lipid intermediate II)
MCL	24	Cornflower Blue	2	coaD	511145.b3634	Pantetheine-phosphate adenylyltransferase; Reversibly transfers an adenylyl group from ATP to 4'- phosphopantetheine, yielding dephospho-CoA (dPCoA) and pyrophosphate . CoA is not a substrate for the enzyme
MCL	24	Cornflower Blue	2	panC	511145.b0133	Pantoate--beta-alanine ligase; Catalyzes the condensation of pantoate with beta-alanine in an ATP-dependent reaction via a pantoyl-adenylate intermediate
MCL	25	Medium Slate Blue	2	secB	511145.b3609	Preprotein translocase subunit secb; One of the proteins required for the normal export of some preproteins out of the cell cytoplasm. It is a molecular chaperone that binds to a subset of precursor proteins, maintaining them in a translocation-competent state. For 2 proteins (MBP, MalE and PhoA) the substrate is wrapped around the homotetramer, which prevents it from folding . It also specifical…
MCL	25	Medium Slate Blue	2	tatA	511145.b3836	Part of the twin-arginine translocation (Tat) system that transports large folded proteins containing a characteristic twin- arginine motif in their signal peptide across membranes. TatA could form the protein-conducting channel of the Tat system
MCL	26	Purple	2	rof	511145.b0189	Modulator of rho-dependent transcription termination; Suppresses temperature-sensitive mutations in essential genes by modulating rho-dependent transcription termination
MCL	26	Purple	2	yaeP	511145.b4406	UPF0253 family protein YaeP; Belongs to the UPF0253 family
MCL	27	Medium Slate Blue 2	2	argH	511145.b3960	Argininosuccinate lyase; Protein involved in arginine biosynthetic process
MCL	27	Medium Slate Blue 2	2	proB	511145.b0242	Gamma-glutamate kinase; Catalyzes the transfer of a phosphate group to glutamate to form L-glutamate 5-phosphate
MCL	28	Medium Purple	2	hupB	511145.b0440	Hu, dna-binding transcriptional regulator, beta subunit; Histone-like DNA-binding protein which is capable of wrapping DNA to stabilize it, and thus to prevent its denaturation under extreme environmental conditions
MCL	28	Medium Purple	2	lon	511145.b0439	Dna-binding atp-dependent protease la; ATP-dependent serine protease that mediates the selective degradation of mutant and abnormal proteins as well as certain short- lived regulatory proteins, including some antitoxins. Required for cellular homeostasis and for survival from DNA damage and developmental changes induced by stress. Degrades polypeptides processively to yield small peptide fragment…
MCL	29	Medium Purple 2	2	guaB	511145.b2508	Inosine 5'-monophosphate dehydrogenase; Catalyzes the conversion of inosine 5'-phosphate (IMP) to xanthosine 5'-phosphate (XMP), the first committed and rate-limiting step in the de novo synthesis of guanine nucleotides, and therefore plays an important role in the regulation of cell growth
MCL	29	Medium Purple 2	2	purN	511145.b2500	Phosphoribosylglycinamide formyltransferase 1; Catalyzes the transfer of a formyl group from 10- formyltetrahydrofolate to 5-phospho-ribosyl-glycinamide (GAR), producing 5-phospho-ribosyl-N-formylglycinamide (FGAR) and tetrahydrofolate
MCL	30	Medium Purple 3	2	nagB	511145.b0678	Glucosamine-6-phosphate deaminase; Catalyzes the reversible isomerization-deamination of glucosamine 6-phosphate (GlcN6P) to form fructose 6-phosphate (Fru6P) and ammonium ion
MCL	30	Medium Purple 3	2	nagK	511145.b1119	Catalyzes the phosphorylation of N-acetyl-D-glucosamine (GlcNAc) derived from cell-wall degradation, yielding GlcNAc-6-P. Has also low level glucokinase activity in vitro
MCL	31	Orchid 4	2	cspD	511145.b0880	Inhibitor of dna replication, cold shock protein homolog; Inhibits DNA replication at both initiation and elongation steps, most probably by binding to the opened, single-stranded regions at replication forks. Plays a regulatory role in chromosomal replication in nutrient-depleted cells
MCL	31	Orchid 4	2	uspF	511145.b1376	Nucleotide binding filament protein; Universal stress protein F; Pseudogene, prophage Rac integration site ttcA duplication;Phage or Prophage Related
MCL	32	Orchid 3	2	pspA	511145.b1304	Regulatory protein for phage-shock-protein operon; The phage shock protein (psp) operon (pspABCDE) may play a significant role in the competition for survival under nutrient- or energy-limited conditions. PspA negatively regulates expression of the pspABCDE promoter and of pspG through negative regulation of the psp- specific transcriptional activator PspF. Is also required for membrane integrity…
MCL	32	Orchid 3	2	pspB	511145.b1305	Psp operon transcription co-activator; The phage shock protein (psp) operon (pspABCDE) may play a significant role in the competition for survival under nutrient- or energy-limited conditions. PspB is involved in transcription regulation
MCL	33	Violet 3	2	gor	511145.b3500	Glutathione reductase (nadph); Maintains high levels of reduced glutathione in the cytosol
MCL	33	Violet 3	2	gstA	511145.b1635	Glutathione s-transferase gsta; Catalyzes the conjugation of reduced glutathione (GSH) to a wide number of exogenous and endogenous hydrophobic electrophiles. Shows activity toward 1-chloro-2,4-dinitrobenzene (CDNB) and ethacrynic acid. Also possesses thiol:disulfide oxidoreductase activity, using GSH to reduce bis-(2-hydroxyethyl) disulfide (HEDS). Has a low level of glutathione-dependent peroxi…
MCL	34	Violet	2	sodA	511145.b3908	Superoxide dismutase, fe-mn family; Destroys superoxide anion radicals which are normally produced within the cells and which are toxic to biological systems
MCL	34	Violet	2	sodC	511145.b1646	Superoxide dismutase, cu, zn, periplasmic; Destroys radicals which are normally produced within the cells and which are toxic to biological systems
MCL	35	Violet 2	2	recB	511145.b2820	Exonuclease v (recbcd complex), beta subunit; A helicase/nuclease that prepares dsDNA breaks (DSB) for recombinational DNA repair. Binds to DSBs and unwinds DNA via a rapid (>1 kb/second) and highly processive (>30 kb) ATP-dependent bidirectional helicase. Unwinds dsDNA until it encounters a Chi (crossover hotspot instigator, 5'-GCTGGTGG-3') sequence from the 3' direction. Cuts ssDNA a few nucleo…
MCL	35	Violet 2	2	xthA	511145.b1749	Exodeoxyribonuclease iii; Major apurinic-apyrimidinic endonuclease of E.coli. It removes the damaged DNA at cytosines and guanines by cleaving on the 3'-side of the AP site by a beta-elimination reaction. It exhibits 3'- 5'-exonuclease, 3'-phosphomonoesterase, 3'-repair diesterase and ribonuclease H activities
MCL	36	Orchid	2	selD	511145.b1764	Selenide, water dikinase; Synthesizes selenophosphate from selenide and ATP
MCL	36	Orchid	2	ydjA	511145.b1765	Putative oxidoreductase; Belongs to the nitroreductase family
MCL	37	Orchid 2	2	bfr	511145.b3336	Bacterioferritin, iron storage and detoxification protein; Iron-storage protein, whose ferroxidase center binds Fe(2+) ions, oxidizes them by dioxygen to Fe(3+), and participates in the subsequent Fe(3+) oxide mineral core formation within the central cavity of the protein complex. The mineralized iron core can contain as many as 2700 iron atoms/24-meric molecule
MCL	37	Orchid 2	2	ftnA	511145.b1905	Ferritin iron storage protein (cytoplasmic); Iron-storage protein
MCL	38	Hot Pink	2	fliJ	511145.b1942	Flagellar biosynthesis protein flij; The FliJ protein is a flagellar protein that affects chemotactic events. Mutations in FliJ results in failure to respond to chemotactic stimuli
MCL	38	Hot Pink	2	fliL	511145.b1944	Flagellar biosynthesis protein; Controls the rotational direction of flagella during chemotaxis
MCL	39	Hot Pink 2	2	hscB	511145.b2527	Hsca co-chaperone, j domain-containing protein hsc56; Co-chaperone involved in the maturation of iron-sulfur cluster-containing proteins. Seems to help targeting proteins to be folded toward HscA
MCL	39	Hot Pink 2	2	iscX	511145.b2524	Fe(2+) donor and activity modulator for cysteine desulfurase; May function as iron donor in the assembly of iron-sulfur clusters
MCL	40	Pale Violet Red	2	gabD	511145.b2661	Succinate-semialdehyde dehydrogenase / glutarate-semialdehyde dehydrogenase; Catalyzes the NADP(+)-dependent oxidation of succinate semialdehyde to succinate . Thereby functions in a GABA degradation pathway that allows some E.coli strains to utilize GABA as a nitrogen source for growth . Also catalyzes the conversion of glutarate semialdehyde to glutarate, as part of a L- lysine degradation path…
MCL	40	Pale Violet Red	2	pck	511145.b3403	Phosphoenolpyruvate carboxykinase (atp); Involved in the gluconeogenesis. Catalyzes the conversion of oxaloacetate (OAA) to phosphoenolpyruvate (PEP) through direct phosphoryl transfer between the nucleoside triphosphate and OAA
MCL	41	Pink	2	nirD	511145.b3366	Nitrite reductase (nadh) small subunit; Required for activity of the reductase
MCL	41	Pink	2	norW	511145.b2711	One of at least two accessory proteins for anaerobic nitric oxide (NO) reductase. Reduces the rubredoxin moiety of NO reductase
MCL	42	Light Coral	2	rbsB	511145.b3751	D-ribose abc transporter periplasmic binding protein; Part of the ABC transporter complex RbsABC involved in ribose import. Binds ribose. Also serves as the primary chemoreceptor for chemotaxis
MCL	42	Light Coral	2	rbsK	511145.b3752	Ribokinase; Catalyzes the phosphorylation of ribose at O-5 in a reaction requiring ATP and magnesium. The resulting D-ribose-5-phosphate can then be used either for sythesis of nucleotides, histidine, and tryptophan, or as a component of the pentose phosphate pathway

## Sheet: Nodes and Protein Names
#node	identifier	domain_summary_url	annotation	other_names_and_aliases
adk	511145.b0474	Adenylate kinase; Catalyzes the reversible transfer of the terminal phosphate group between ATP and AMP. Plays an important role in cellular energy homeostasis and in adenine nucleotide metabolism	https://smart.embl.de/smart/DDvec.cgi?smart=214:Pfam_ADK(5|187)+	1786680,1AKE,1ANK,1E4V,1E4Y,2.7.4.3,2ECK,3HPQ,3HPR,4AKE,4X8H,4X8L,4X8M,4X8O,5EJE,6F7U,6HAM,945097,AAC73576,AAC73576.1,ABE-0001645,AK,ASAP:ABE-0001645,ATP-AMP transphosphorylase,ATP:AMP phosphotransferase,Adenylate kinase,Adenylate kinase ,Adenylate monophosphate kinase,Adk,EC 2.7.4.3,ECK0468,EG10032,EcoGene:EG10032,GI:1786680,JW0463,KAD_ECOLI,NC_000913.3,NP_415007,NP_415007.1,NZ_STEB01000007.1,P0…
amn	511145.b1982	Amp nucleosidase; Catalyzes the hydrolysis of the N-glycosidic bond of AMP to form adenine and ribose 5-phosphate. Involved in regulation of AMP concentrations	https://smart.embl.de/smart/DDvec.cgi?smart=484:Pfam_AMNp_N(12|170)+Pfam_PNP_UDP_1(244|456)+	1788293,1T8R,1T8S,1T8W,1T8Y,3.2.2.4,946508,AAC75046,AAC75046.1,ABE-0006579,AMN_ECOLI,AMP nucleosidase,AMP nucleosidase ,ASAP:ABE-0006579,Amn,EC 3.2.2.4,ECK1977,EG10039,EcoGene:EG10039,GI:1788293,JW1963,NC_000913.3,NP_416489,NP_416489.1,NZ_SSTT01000011.1,P0AE12,P15272,P78074,UniProtKB/Swiss-Prot:P0AE12,WP_001060244.1,amn,b1982,eco:b1982
apt	511145.b0469	Adenine phosphoribosyltransferase; Catalyzes a salvage reaction resulting in the formation of AMP, that is energically less costly than de novo synthesis	https://smart.embl.de/smart/DDvec.cgi?smart=183:Pfam_Pribosyltran(30|176)+	1786675,2.4.2.7,2DY0,945113,AAC73571,AAC73571.1,ABE-0001628,APRT,APT_ECOLI,ASAP:ABE-0001628,Adenine phosphoribosyltransferase,Adenine phosphoribosyltransferase ,Apt,EC 2.4.2.7,ECK0463,EG10051,EcoGene:EG10051,GI:1786675,JW0458,NC_000913.3,NP_415002,NP_415002.1,NZ_STEB01000007.1,P07672,P09993,P69503,P77121,Q2MBV8,UniProtKB/Swiss-Prot:P69503,WP_000127356.1,adenine phosphoribosyltransferase,apt,b0469…
araA	511145.b0062	L-arabinose isomerase; Catalyzes the conversion of L-arabinose to L-ribulose	https://smart.embl.de/smart/DDvec.cgi?smart=500:Pfam_Arabinose_Isome(4|359)+Pfam_Arabinose_Iso_C(363|476)+	1786248,2AJT,2HXG,4F2D,5.3.1.4,947511,AAC73173,AAC73173.1,ABE-0000221,ARAA_ECOLI,ASAP:ABE-0000221,AraA,EC 5.3.1.4,ECK0063,EG10052,EcoGene:EG10052,GI:1786248,JW0061,L-arabinose isomerase,L-arabinose isomerase ,NC_000913.3,NP_414604,NP_414604.1,NZ_SSZK01000004.1,P08202,P78040,UniProtKB/Swiss-Prot:P08202,WP_000151748.1,araA,b0062,eco:b0062
argH	511145.b3960	Argininosuccinate lyase; Protein involved in arginine biosynthetic process	https://smart.embl.de/smart/DDvec.cgi?smart=457:Pfam_Lyase_1(6|301)+Pfam_ASL_C2(364|432)+	1790398,1TJ7,4.3.2.1,948463,AAC76942,AAC76942.1,ABE-0012969,ARLY_ECOLI,ASAL,ASAP:ABE-0012969,ArgH,Argininosuccinate lyase,Argininosuccinate lyase ,Arginosuccinase,EC 4.3.2.1,ECK3951,EG11223,EcoGene:EG11223,GI:1790398,JW3932,NC_000913.3,NP_418395,NP_418395.1,NZ_SSZK01000065.1,P11447,Q2M8Q5,Q47060,UniProtKB/Swiss-Prot:P11447,WP_001230087.1,argH,argininosuccinate lyase,b3960,eco:b3960
atpF	511145.b3736	F0 sector of membrane-bound ATP synthase, subunit b; F(1)F(0) ATP synthase produces ATP from ADP in the presence of a proton or sodium gradient. F-type ATPases consist of two structural domains, F(1) containing the extramembraneous catalytic core and F(0) containing the membrane proton channel, linked together by a central stalk and a peripheral stalk. During catalysis, ATP synthesis in the catal…	https://smart.embl.de/smart/DDvec.cgi?smart=156:Pfam_ATP-synt_B(6|137)+	1790174,1B9U,1L2P,2KHK,5T4O,5T4P,5T4Q,948247,AAC76759,AAC76759.1,ABE-0012217,ASAP:ABE-0012217,ATP synthase F(0) sector subunit b,ATP synthase Fo complex subunit b,ATP synthase subunit b,ATPF_ECOLI,ATPase subunit I,AtpF,ECK3729,EG10103,EcoGene:EG10103,F-ATPase subunit b,F-type ATPase subunit b,F-type H+-transporting ATPase subunit b,GI:1790174,JW3714,NC_000913.3,NP_418192,NP_418192.1,NZ_STEB010000…
atpG	511145.b3733	F1 sector of membrane-bound ATP synthase, gamma subunit; Produces ATP from ADP in the presence of a proton gradient across the membrane. The gamma chain is believed to be important in regulating ATPase activity and the flow of protons through the CF(0) complex	https://smart.embl.de/smart/DDvec.cgi?smart=287:Pfam_ATP-synt(3|287)+	1790171,1D8S,1FS0,3OAA,5T4O,5T4P,5T4Q,948243,AAC76756,AAC76756.1,ABE-0012211,ASAP:ABE-0012211,ATP synthase F1 complex subunit gamma,ATP synthase F1 sector gamma subunit,ATP synthase gamma chain,ATPG_ECOLI,AtpG,ECK3726,EG10104,EcoGene:EG10104,F-ATPase gamma subunit,F-type H+-transporting ATPase subunit gamma,GI:1790171,JW3711,NC_000913.3,NP_418189,NP_418189.1,NZ_STEB01000015.1,P00837,P00838,P0ABA6…
baeS	511145.b2078	Sensory histidine kinase in two-component regulatory system with baer; Member of the two-component regulatory system BaeS/BaeR which responds to envelope stress . Activates expression of periplasmic chaperone spy in response to spheroplast formation, indole and P pili protein PapG overexpression . Activates BaeR by phosphorylation which then activates the mdtABCD and probably the CRISPR-Cas casAB…	https://smart.embl.de/smart/DDvec.cgi?smart=467:TRANS(13|35)+HAMP(187|239)+HisKA(240|304)+HATPase_c(349|461)+	1788393,2.7.13.3,946611,AAC75139,AAC75139.1,ABE-0006882,ASAP:ABE-0006882,BAES_ECOLI,BaeS,EC 2.7.13.3,ECK2074,EG11617,EcoGene:EG11617,GI:1788393,JW2063,NC_000913.3,NP_416582,NP_416582.1,NZ_SSZK01000011.1,P30847,P76401,Sensory histidine kinase BaeS,UniProtKB/Swiss-Prot:P30847,WP_000675150.1,b2078,baeS,eco:b2078
bamD	511145.b2595	Outer membrane protein assembly factor bamd; Part of the outer membrane protein assembly complex (Bam), which is involved in assembly and insertion of beta-barrel proteins into the outer membrane. Constitutes, with BamA, the core component of the assembly machinery. Probably involved in transient protein interactions. Efficient substrate folding and insertion into the outer membrane requires all …	https://smart.embl.de/smart/DDvec.cgi?smart=245:SIGNAL(1|22)+Pfam_TPR_18(23|167)+	1788947,2YHC,3Q5M,3TGO,5AYW,5D0O,5D0Q,5EKQ,5LJO,947086,AAC75644,AAC75644.1,ABE-0008536,ASAP:ABE-0008536,BAMD_ECOLI,BamABCDE complex OM biogenesis lipoprotein,BamD,ECK2593,EG14222,EcoGene:EG14222,GI:1788947,JW2577,NC_000913.3,NP_417086,NP_417086.1,NZ_STEB01000040.1,Outer membrane protein assembly factor BamD,P0AC02,P77146,Q47344,UniProtKB/Swiss-Prot:P0AC02,WP_000197686.1,b2595,bamD,ecfD,eco:b2595,…
bamE	511145.b2617	Lipoprotein component of bamabcde om biogenesis complex; Part of the outer membrane protein assembly complex (Bam), which is involved in assembly and insertion of beta-barrel proteins into the outer membrane. Nonessential member of the complex that stabilizes the interaction between the essential proteins BamA and BamD. May modulate the conformation of BamA, likely through interactions with BamD.…	https://smart.embl.de/smart/DDvec.cgi?smart=113:SIGNAL(1|22)+Pfam_SmpA_OmlA(35|105)+	2KM7,2KXX,2YH9,5AYW,5D0O,5D0Q,5EKQ,5LJO,87082138,945583,AAC75666,AAC75666.2,ABE-0008614,ASAP:ABE-0008614,BAME_ECOLI,BamE,ECK2613,EG10952,EcoGene:EG10952,GI:87082138,JW2598,NC_000913.3,NP_417107,NP_417107.2,NZ_STEB01000040.1,Outer membrane protein assembly factor BamE,P0A937,P23089,UniProtKB/Swiss-Prot:P0A937,WP_001203437.1,b2617,bamE,eco:b2617,smpA,smqA
bcsC	511145.b3530	Cellulose biosynthesis protein bcsc; Required for maximal bacterial cellulose synthesis	https://smart.embl.de/smart/DDvec.cgi?smart=1157:SIGNAL(1|23)+TPR(303|336)+TPR(351|384)+TPR(385|418)+TPR(461|494)+Pfam_TPR_16(607|670)+Pfam_BCSC_C(802|1138)+	226510983,6TZK,948047,AAT48188,AAT48188.4,ABE-0011538,ASAP:ABE-0011538,BCSC_ECOLI,BcsC,Cellulose biosynthesis protein BcsC,Cellulose synthase operon protein C,Cellulose synthase subunit,ECK3515,EG12257,EcoGene:EG12257,GI:226510983,JW5942,NC_000913.3,NZ_SSZK01000039.1,P37650,P76710,Q2M7J2,UniProtKB/Swiss-Prot:P37650,WP_001225124.1,YP_026226,YP_026226.4,b3530,bcsC,cellulose synthase subunit,eco:b35…
bfr	511145.b3336	Bacterioferritin, iron storage and detoxification protein; Iron-storage protein, whose ferroxidase center binds Fe(2+) ions, oxidizes them by dioxygen to Fe(3+), and participates in the subsequent Fe(3+) oxide mineral core formation within the central cavity of the protein complex. The mineralized iron core can contain as many as 2700 iron atoms/24-meric molecule	https://smart.embl.de/smart/DDvec.cgi?smart=158:Pfam_Ferritin(8|144)+	1.16.3.1,1789733,1BCF,1BFR,2HTN,2VXI,2Y3Q,3E1J,3E1L,3E1M,3E1N,3E1O,3E1P,3E1Q,3E2C,3GHQ,4CVP,4CVR,4CVS,4CVT,4U3G,4XKS,4XKT,4XKU,5XGO,947839,AAC76361,AAC76361.1,ABE-0010903,ASAP:ABE-0010903,BFR,BFR_ECOLI,Bacterioferritin,Bacterioferritin ,Bfr,Cytochrome b-1,Cytochrome b-557,EC 1.16.3.1,ECK3323,EG10113,EcoGene:EG10113,GI:1789733,JW3298,NC_000913.3,NP_417795,NP_417795.1,NZ_STEB01000038.1,O68931,P0ABD…
clpB	511145.b2592	Atp-dependent clp protease atp-binding subunit clpb; Part of a stress-induced multi-chaperone system, it is involved in the recovery of the cell from heat-induced damage, in cooperation with DnaK, DnaJ and GrpE. Acts before DnaK, in the processing of protein aggregates. Protein binding stimulates the ATPase activity; ATP hydrolysis unfolds the denatured protein aggregates, which probably helps ex…	https://smart.embl.de/smart/DDvec.cgi?smart=857:Pfam_Clp_N(17|69)+Pfam_Clp_N(94|145)+AAA(198|343)+COIL(410|474)+AAA(597|752)+ClpB_D2-small(766|855)+	1788943,1JBK,1KHY,4CIU,4D2Q,4D2U,4D2X,5OFO,5OG1,6OAX,6OAY,6OG1,6OG2,6OG3,6QS6,6QS7,6QS8,947077,AAC75641,AAC75641.1,ABE-0008527,ASAP:ABE-0008527,CLPB_ECOLI,Chaperone protein ClpB,ClpB,ClpB chaperone,ECK2590,EG10157,EcoGene:EG10157,GI:1788943,Heat shock protein F84.1,JW2573,NC_000913.3,NP_417083,NP_417083.1,NZ_STEB01000040.1,P03815,P63284,Protein disaggregation chaperone,UniProtKB/Swiss-Prot:P63284…
coaD	511145.b3634	Pantetheine-phosphate adenylyltransferase; Reversibly transfers an adenylyl group from ATP to 4'- phosphopantetheine, yielding dephospho-CoA (dPCoA) and pyrophosphate . CoA is not a substrate for the enzyme	https://smart.embl.de/smart/DDvec.cgi?smart=159:Pfam_CTP_transf_like(6|135)+	1790065,1B6T,1GN8,1H1T,1QJC,2.7.7.3,5JBN,6B7A,6B7B,6B7C,6B7D,6B7E,6B7F,6CCK,6CCL,6CCM,6CCN,6CCO,6CCQ,6CCS,6CHL,6CHM,6CHN,6CHO,6CHP,6CHQ,6CKW,947386,AAC76658,AAC76658.1,ABE-0011875,ASAP:ABE-0011875,COAD_ECOLI,CoaD,Dephospho-CoA pyrophosphorylase,EC 2.7.7.3,ECK3624,EG11190,EcoGene:EG11190,GI:1790065,JW3609,NC_000913.3,NP_418091,NP_418091.1,NZ_STEB01000024.1,P0A6I6,P23875,PPAT,Pantetheine-phosphate …
cspC	511145.b1823	Stress protein, member of the cspa family; Cold shock protein; Protein involved in transcription activator activity, transcription and response to temperature stimulus	https://smart.embl.de/smart/DDvec.cgi?smart=69:CSP(5|69)+	1788126,8911702,946339,AAC74893,AAC74893.1,ABE-0006070,ASAP:ABE-0006070,CSP-C,CSPC_ECOLI,Cold shock protein,Cold shock-like protein CspC,CspC,ECK1821,EG12204,EcoGene:EG12204,GI:1788126,JW1812,NC_000913.3,NP_416337,NP_416337.1,NZ_STEB01000009.1,O68636,P0A9Y6,P36996,Stress protein, member of the CspA family,Stress protein, member of the CspA-family,UniProtKB/Swiss-Prot:P0A9Y6,WP_001062678.1,b1823,c…
cspD	511145.b0880	Inhibitor of dna replication, cold shock protein homolog; Inhibits DNA replication at both initiation and elongation steps, most probably by binding to the opened, single-stranded regions at replication forks. Plays a regulatory role in chromosomal replication in nutrient-depleted cells	https://smart.embl.de/smart/DDvec.cgi?smart=74:CSP(3|67)+	1787107,945669,AAC73967,AAC73967.1,ABE-0002991,ASAP:ABE-0002991,CSP-D,CSPD_ECOLI,Cold shock protein,Cold shock-like protein CspD,CspD,DNA replication inhibitor,ECK0871,EG11111,EcoGene:EG11111,GI:1787107,JW0864,NC_000913.3,NP_415401,NP_415401.1,NZ_STEB01000006.1,P0A968,P24245,UniProtKB/Swiss-Prot:P0A968,WP_000410785.1,b0880,cspD,cspH,eco:b0880,ybjA
cyaA	511145.b3806	Adenylate cyclase, class 1; Catalyzes the formation of the second messenger cAMP from ATP. Its transcript is probably degraded by endoribonuclease LS (rnlA), decreasing cAMP levels and the negative regulator Crp-cAMP, which then induces its own transcription again	https://smart.embl.de/smart/DDvec.cgi?smart=848:Pfam_Adenyl_cycl_N(4|201)+Pfam_Adenylate_cycl(228|826)+	1790238,4.6.1.1,947755,AAC76809,AAC76809.1,ABE-0012432,ASAP:ABE-0012432,ATP pyrophosphate-lyase,Adenylate cyclase,Adenylate cyclase, class 1 ,Adenylyl cyclase,CYAA_ECOLI,CyaA,EC 4.6.1.1,ECK3800,EG10170,EcoGene:EG10170,GI:1790238,JW3778,NC_000913.3,NP_418250,NP_418250.1,NZ_SSZK01000025.1,P00936,Q2M8B1,UniProtKB/Swiss-Prot:P00936,WP_000281668.1,adenylate cyclase,b3806,cya,cyaA,eco:b3806
damX	511145.b3388	Cell division protein that binds to the septal ring; Non-essential cell division protein	https://smart.embl.de/smart/DDvec.cgi?smart=428:COIL(55|84)+TRANS(99|121)+Pfam_SPOR(344|419)+	1789790,2LFV,947930,AAC76413,AAC76413.1,ABE-0011065,ASAP:ABE-0011065,Cell division protein DamX,DAMX_ECOLI,DamX,DamX protein,ECK3375,EG11183,EcoGene:EG11183,GI:1789790,JW3351,NC_000913.3,NP_417847,NP_417847.1,NZ_SSZK01000008.1,P11557,P76687,Q2M753,UniProtKB/Swiss-Prot:P11557,WP_000343215.1,b3388,damX,eco:b3388,yhfB
dksA	511145.b0145	Rna polymerase-binding transcription factor dksa; Transcription factor that acts by binding directly to the RNA polymerase (RNAP). Required for negative regulation of rRNA expression and positive regulation of several amino acid biosynthesis promoters. Also required for regulation of fis expression. Binding to RNAP disrupts interaction of RNAP with DNA, inhibits formation of initiation complexes,…	https://smart.embl.de/smart/DDvec.cgi?smart=151:Pfam_zf-dskA_traR(109|144)+	1786338,1TJL,29459173,5VSW,5W1T,944850,AAC73256,AAC73256.1,ABE-0000499,ASAP:ABE-0000499,DKSA_ECOLI,DksA,DnaK suppressor protein,ECK0144,EG10230,EcoGene:EG10230,GI:1786338,JW0141,NC_000913.3,NP_414687,NP_414687.1,NZ_STEB01000010.1,P0ABS1,P18274,RNA polymerase-binding transcription factor DksA,Transcriptional regulator of rRNA transcription,UniProtKB/Swiss-Prot:P0ABS1,WP_001155227.1,b0145,dksA,eco:…
dps	511145.b0812	Stationary phase nucleoid protein that sequesters iron and protects dna from damage; During stationary phase, binds the chromosome non- specifically, forming a highly ordered and stable dps-DNA co-crystal within which chromosomal DNA is condensed and protected from diverse damages. It protects DNA from oxidative damage by sequestering intracellular Fe(2+) ion and storing it in the form of Fe(3+) …	https://smart.embl.de/smart/DDvec.cgi?smart=167:Pfam_Ferritin(30|167)+	1.16.-.-,1787032,1DPS,1F30,1F33,1JRE,1JTS,1L8H,1L8I,2W9R,3O2H,5XGO,945101,AAC73899,AAC73899.1,ABE-0002776,ASAP:ABE-0002776,DNA protection during starvation protein,DPS_ECOLI,Dps,ECK0801,EG11415,EcoGene:EG11415,Fe-binding and storage protein,GI:1787032,JW0797,NC_000913.3,NP_415333,NP_415333.1,NZ_STEB01000019.1,P0ABT2,P27430,Starvation-inducible DNA-binding protein,UniProtKB/Swiss-Prot:P0ABT2,WP_00…
dsbA	511145.b3860	Protein dithiol oxidoreductase (disulfide-forming); Required for disulfide bond formation in some periplasmic proteins such as PhoA or OmpA. Acts by transferring its disulfide bond to other proteins and is reduced in the process. DsbA is reoxidized by DsbB. Required for pilus biogenesis. PhoP-regulated transcription is redox-sensitive, being activated when the periplasm becomes more reducing (del…	https://smart.embl.de/smart/DDvec.cgi?smart=208:SIGNAL(1|20)+Pfam_Thioredoxin_4(32|192)+	1.8.4.15,1790291,1A23,1A24,1A2J,1A2L,1A2M,1AC1,1ACV,1BQ7,1DSB,1FVJ,1FVK,1TI1,1U3A,1UN2,2B3S,2B6M,2HI7,2LEG,2NDO,2ZUP,3E9J,4TKY,4ZIJ,6BQX,6BR4,6PMF,6PML,6POH,6POI,6POQ,948353,AAC76858,AAC76858.1,ABE-0012606,ASAP:ABE-0012606,DSBA_ECOLI,DsbA,EC 1.8.4.15,ECK3852,EG11297,EcoGene:EG11297,GI:1790291,JW3832,NC_000913.3,NP_418297,NP_418297.1,NZ_SSZK01000026.1,P0AEG4,P24991,Periplasmic protein disulfide is…
dsbG	511145.b0604	Thiol:disulfide interchange protein, periplasmic; Involved in disulfide bond formation. DsbG and DsbC are part of a periplasmic reducing system that controls the level of cysteine sulfenylation, and provides reducing equivalents to rescue oxidatively damaged secreted proteins such as ErfK, YbiS and YnhG. Probably also functions as a disulfide isomerase with a narrower substrate specificity than D…	https://smart.embl.de/smart/DDvec.cgi?smart=248:SIGNAL(1|17)+Pfam_Thioredoxin_4(102|233)+	1V57,1V58,2H0G,2H0H,2H0I,2IY2,5G1K,5G1L,87081762,945224,AAC73705,AAC73705.2,ABE-0002084,ASAP:ABE-0002084,DSBG_ECOLI,DsbG,ECK0598,EG13535,EcoGene:EG13535,GI:87081762,JW0597,NC_000913.3,NP_415137,NP_415137.2,NZ_SSZK01000032.1,P77202,Protein sulfenic acid reductase DsbG,Thiol:disulfide interchange protein DsbG,Thiol:disulfide interchange protein, periplasmic,UniProtKB/Swiss-Prot:P77202,WP_000913829.…
elaB	511145.b2266	Putative membrane-anchored duf883 family ribosome-binding protein; Belongs to the ElaB/YgaM/YqjD family	https://smart.embl.de/smart/DDvec.cgi?smart=101:Pfam_DUF883(8|101)+	1788601,946751,AAC75326,AAC75326.1,ABE-0007487,ASAP:ABE-0007487,ECK2260,EG13185,ELAB_ECOLI,EcoGene:EG13185,ElaB,ElaB protein,GI:1788601,JW2261,NC_000913.3,NP_416769,NP_416769.1,NZ_SSZK01000006.1,P0AEH5,P52084,Protein ElaB,Q47010,Tail anchored inner membrane protein,UniProtKB/Swiss-Prot:P0AEH5,WP_000070621.1,b2266,eco:b2266,elaB,yfbD
eno	511145.b2779	Enolase; Catalyzes the reversible conversion of 2-phosphoglycerate into phosphoenolpyruvate. It is essential for the degradation of carbohydrates via glycolysis. It is also a component of the RNA degradosome, a multi-enzyme complex involved in RNA processing and messenger RNA degradation. Its interaction with RNase E is important for the turnover of mRNA, in particular on transcripts encoding enz…	https://smart.embl.de/smart/DDvec.cgi?smart=432:Enolase_N(4|134)+Enolase_C(143|430)+	1789141,1E9I,2-phospho-D-glycerate hydro-lyase,2-phosphoglycerate dehydratase,2FYM,3H8A,4.2.1.11,5OHG,6BFY,6BFZ,945032,AAC75821,AAC75821.1,ABE-0009110,ASAP:ABE-0009110,EC 4.2.1.11,ECK2773,EG10258,ENO_ECOLI,EcoGene:EG10258,Eno,Enolase,Enolase ,GI:1789141,JW2750,NC_000913.3,NP_417259,NP_417259.1,NZ_STEB01000030.1,P08324,P0A6P9,Q2MA53,UniProtKB/Swiss-Prot:P0A6P9,WP_000036723.1,b2779,eco:b2779,eno,en…
fadL	511145.b2344	Involved in translocation of long-chain fatty acids across the outer membrane. It is a receptor for the bacteriophage T2. FadL may form a specific channel	https://smart.embl.de/smart/DDvec.cgi?smart=446:Pfam_Toluene_X(16|446)+	145693163,1T16,1T1L,2R4L,2R4N,2R4O,2R4P,2R88,2R89,2R8A,3DWN,3PF1,3PGR,3PGS,3PGU,946820,AAC75404,AAC75404.2,ABE-0007740,ASAP:ABE-0007740,ECK2338,EG10280,EcoGene:EG10280,FADL_ECOLI,FadL,GI:145693163,JW2341,Long-chain fatty acid outer membrane transporter,Long-chain fatty acid transport protein,NC_000913.3,NP_416846,NP_416846.2,NZ_LN832404.1,Outer membrane FadL protein,Outer membrane flp protein,P10…
fis	511145.b3261	Fis family transcriptional regulator, factor for inversion stimulation protein; Activates ribosomal RNA transcription, as well other genes. Plays a direct role in upstream activation of rRNA promoters. Binds to a recombinational enhancer sequence that is required to stimulate hin- mediated DNA inversion. Prevents initiation of DNA replication from oriC. Binds to hundreds of transcriptionally acti…	https://smart.embl.de/smart/DDvec.cgi?smart=98:Pfam_HTH_8(54|95)+	1789661,1ETK,1ETO,1ETQ,1ETV,1ETW,1ETX,1ETY,1F36,1FIA,1FIP,3FIS,3IV5,3JR9,3JRA,3JRB,3JRC,3JRD,3JRE,3JRF,3JRG,3JRH,3JRI,4FIS,5DS9,5DTD,5E3L,5E3M,5E3N,5E3O,6P0S,6P0T,6P0U,8911232,947697,AAC76293,AAC76293.1,ABE-0010703,ASAP:ABE-0010703,DNA-binding protein Fis,DNA-binding transcriptional dual regulator Fis,ECK3248,EG10317,EcoGene:EG10317,FIS_ECOLI,Factor-for-inversion stimulation protein,Fis,GI:178966…
fkpA	511145.b3347	Fkbp-type peptidyl-prolyl cis-trans isomerase (rotamase); PPIases accelerate the folding of proteins. It catalyzes the cis-trans isomerization of proline imidic peptide bonds in oligopeptides	https://smart.embl.de/smart/DDvec.cgi?smart=270:SIGNAL(1|19)+Pfam_FKBP_N(30|152)+Pfam_FKBP_C(157|246)+	1789745,1Q6H,1Q6I,1Q6U,4QCC,5.2.1.8,947850,AAC76372,AAC76372.1,ABE-0010938,ASAP:ABE-0010938,EC 5.2.1.8,ECK3334,EG12900,EcoGene:EG12900,FKBA_ECOLI,FkpA,GI:1789745,JW3309,NC_000913.3,NP_417806,NP_417806.1,NZ_SSZK01000008.1,P39175,P45523,PPIase,Peptidyl-prolyl cis-trans isomerase FkpA,Q2M712,Rotamase,UniProtKB/Swiss-Prot:P45523,WP_000838250.1,b3347,eco:b3347,fkpA,yzzS
fliJ	511145.b1942	Flagellar biosynthesis protein flij; The FliJ protein is a flagellar protein that affects chemotactic events. Mutations in FliJ results in failure to respond to chemotactic stimuli	https://smart.embl.de/smart/DDvec.cgi?smart=147:Pfam_FliJ(19|142)+	1788252,946454,AAC75009,AAC75009.1,ABE-0006462,ASAP:ABE-0006462,ECK1940,EG20267,EcoGene:EG20267,FLIJ_ECOLI,Flagellar FliJ protein,Flagellar biosynthesis protein FliJ,Flagellar protein,Flagellar protein FliJ,FliJ,GI:1788252,JW1926,NC_000913.3,NP_416452,NP_416452.1,NZ_LN832404.1,P52613,P76326,UniProtKB/Swiss-Prot:P52613,WP_000807579.1,b1942,eco:b1942,flaO,flaS,flagellar protein,fliJ
fliL	511145.b1944	Flagellar biosynthesis protein; Controls the rotational direction of flagella during chemotaxis	https://smart.embl.de/smart/DDvec.cgi?smart=154:TRANS(13|35)+Pfam_FliL(56|153)+	1788254,946443,AAC75011,AAC75011.1,ABE-0006467,ASAP:ABE-0006467,ECK1942,EG10322,EcoGene:EG10322,FLIL_ECOLI,Flagellar biosynthesis protein,Flagellar protein FliL,FliL,GI:1788254,JW1928,NC_000913.3,NP_416454,NP_416454.1,NZ_STEB01000050.1,P06973,P0ABX8,UniProtKB/Swiss-Prot:P0ABX8,WP_000133106.1,b1944,cheC1,eco:b1944,fla AI,fla QI,flaAI,flaQI,flagellar biosynthesis protein,fliL
frr	511145.b0172	Ribosome recycling factor; Responsible for the release of ribosomes from messenger RNA at the termination of protein biosynthesis. May increase the efficiency of translation by recycling ribosomes from one round of translation to another	https://smart.embl.de/smart/DDvec.cgi?smart=185:Pfam_RRF(20|183)+	1786368,1EK8,1ISE,1Y69,1ZN0,1ZN1,2RDO,4V9C,4V9D,4WOI,946122,AAC73283,AAC73283.1,ABE-0000588,ASAP:ABE-0000588,ECK0171,EG10335,EcoGene:EG10335,Frr,GI:1786368,JW0167,NC_000913.3,NP_414714,NP_414714.1,NZ_STEB01000032.1,P0A805,P16174,RRF,RRF_ECOLI,Ribosome recycling factor,Ribosome-recycling factor,Ribosome-releasing factor,UniProtKB/Swiss-Prot:P0A805,WP_000622418.1,b0172,eco:b0172,frr,ribosome recycl…
ftnA	511145.b1905	Ferritin iron storage protein (cytoplasmic); Iron-storage protein	https://smart.embl.de/smart/DDvec.cgi?smart=165:Pfam_Ferritin(7|144)+	1.16.3.2,1788216,1EUM,4XGS,4ZTT,946410,AAC74975,AAC74975.1,ABE-0006342,ASAP:ABE-0006342,Bacterial non-heme ferritin,EC 1.16.3.2,ECK1904,EG10921,EcoGene:EG10921,FTNA_ECOLI,Ferritin ,Ferritin iron storage protein,Ferritin iron storage protein (cytoplasmic),Ferritin-1,FtnA,GI:1788216,JW1893,NC_000913.3,NP_416418,NP_416418.1,NZ_STEB01000026.1,P0A998,P23887,UniProtKB/Swiss-Prot:P0A998,WP_000917208.1,b…
ftsB	511145.b2748	Cell division protein ftsb; Essential cell division protein. May link together the upstream cell division proteins, which are predominantly cytoplasmic, with the downstream cell division proteins, which are predominantly periplasmic	https://smart.embl.de/smart/DDvec.cgi?smart=103:Pfam_DivIC(11|90)+	1789105,4IFF,5Z2W,946033,AAC75790,AAC75790.1,ABE-0009019,ASAP:ABE-0009019,Cell division protein,Cell division protein FtsB,ECK2743,EG13111,EcoGene:EG13111,FTSB_ECOLI,FtsB,GI:1789105,JW2718,NC_000913.3,NP_417228,NP_417228.1,NZ_STEB01000027.1,P0A6S5,Q2MA81,Q46894,UniProtKB/Swiss-Prot:P0A6S5,WP_000517476.1,b2748,cell division protein,eco:b2748,ftsB,ygbQ
gabD	511145.b2661	Succinate-semialdehyde dehydrogenase / glutarate-semialdehyde dehydrogenase; Catalyzes the NADP(+)-dependent oxidation of succinate semialdehyde to succinate . Thereby functions in a GABA degradation pathway that allows some E.coli strains to utilize GABA as a nitrogen source for growth . Also catalyzes the conversion of glutarate semialdehyde to glutarate, as part of a L- lysine degradation path…	https://smart.embl.de/smart/DDvec.cgi?smart=482:Pfam_Aldedh(19|478)+	1.2.1.-,1.2.1.16,1.2.1.20,1.2.1.79,1789015,3JZ4,948060,AAC75708,AAC75708.1,ABE-0008758,ASAP:ABE-0008758,EC 1.2.1.16,EC 1.2.1.20,EC 1.2.1.79,ECK2655,EG11329,EcoGene:EG11329,GABD_ECOLI,GI:1789015,GabD,Glutarate-semialdehyde dehydrogenase,JW2636,NC_000913.3,NP_417147,NP_417147.1,NZ_LN832404.1,P25526,P78207,P78208,P78209,SSDH,UniProtKB/Swiss-Prot:P25526,WP_000772831.1,b2661,eco:b2661,gabD
glmS	511145.b3729	Glutamine---fructose-6-phosphate transaminase (isomerizing); Catalyzes the first step in hexosamine metabolism, converting fructose-6P into glucosamine-6P using glutamine as a nitrogen source	https://smart.embl.de/smart/DDvec.cgi?smart=609:Pfam_GATase_6(48|193)+Pfam_SIS(289|419)+Pfam_SIS(461|592)+	1790167,1JXA,1MOQ,1MOR,1MOS,1XFF,1XFG,2.6.1.16,2J6H,2VF4,2VF5,3OOJ,4AMV,948241,AAC76752,AAC76752.1,ABE-0012198,ASAP:ABE-0012198,D-fructose-6-phosphate amidotransferase,EC 2.6.1.16,ECK3722,EG10382,EcoGene:EG10382,GFAT,GI:1790167,GLMS_ECOLI,GlmS,Glucosamine-6-phosphate synthase,Hexosephosphate aminotransferase,JW3707,NC_000913.3,NP_418185,NP_418185.1,NZ_SSZK01000036.1,P17169,P76745,Q2M847,UniProtKB…
gmk	511145.b3648	Guanylate kinase; Essential for recycling GMP and indirectly, cGMP	https://smart.embl.de/smart/DDvec.cgi?smart=207:GuKc(3|187)+	1790080,1S96,2.7.4.8,2AN9,2ANB,2ANC,2F3R,2F3T,948163,AAC76672,AAC76672.1,ABE-0011930,ASAP:ABE-0011930,EC 2.7.4.8,ECK3638,EG10965,EcoGene:EG10965,GI:1790080,GMP kinase,Gmk,Guanylate kinase,Guanylate kinase ,JW3623,KGUA_ECOLI,NC_000913.3,NP_418105,NP_418105.1,NZ_STEB01000024.1,P24234,P60546,Q2M7W1,UniProtKB/Swiss-Prot:P60546,WP_001295237.1,b3648,eco:b3648,gmk,guanylate kinase,spoR
gor	511145.b3500	Glutathione reductase (nadph); Maintains high levels of reduced glutathione in the cytosol	https://smart.embl.de/smart/DDvec.cgi?smart=450:Pfam_Pyr_redox_2(5|318)+Pfam_Pyr_redox_dim(339|450)+	1.8.1.7,1789915,1GER,1GES,1GET,1GEU,948014,AAC76525,AAC76525.1,ABE-0011432,ASAP:ABE-0011432,EC 1.8.1.7,ECK3485,EG10412,EcoGene:EG10412,GI:1789915,GR,GRase,GSHR_ECOLI,Glutathione oxidoreductase,Glutathione reductase,Glutathione reductase (NADPH),Glutathione reductase (NADPH) ,Gor,JW3467,NC_000913.3,NP_417957,NP_417957.1,NZ_CP014270.1,P06715,Q2M7G2,UniProtKB/Swiss-Prot:P06715,WP_000160816.1,b3500,e…
gpmA	511145.b0755	2,3-bisphosphoglycerate-dependent phosphoglycerate mutase; Catalyzes the interconversion of 2-phosphoglycerate and 3- phosphoglycerate	https://smart.embl.de/smart/DDvec.cgi?smart=250:PGAM(5|191)+	1786970,1E58,1E59,5.4.2.11,945068,AAC73842,AAC73842.1,ABE-0002563,ASAP:ABE-0002563,BPG-dependent PGAM,EC 5.4.2.11,ECK0744,EG11699,EcoGene:EG11699,GI:1786970,GPMA_ECOLI,GpmA,JW0738,NC_000913.3,NP_415276,NP_415276.1,NZ_STEB01000028.1,P31217,P62707,PGAM,Phosphoglyceromutase,Phosphoglyceromutase 1,UniProtKB/Swiss-Prot:P62707,WP_001295305.1,b0755,dPGM,eco:b0755,gpm,gpmA,pgm,pgmA,phosphoglyceromutase 1
groL	511145.b4143	Cpn60 chaperonin GroEL, large subunit of GroESL; Prevents misfolding and promotes the refolding and proper assembly of unfolded polypeptides generated under stress conditions	https://smart.embl.de/smart/DDvec.cgi?smart=548:Pfam_Cpn60_TCP1(23|525)+	1790586,1AON,1DK7,1DKD,1FY9,1FYA,1GR5,1GRL,1GRU,1JON,1KID,1KP8,1LA1,1MNF,1OEL,1PCQ,1PF9,1SS8,1SVT,1SX3,1SX4,1XCK,2C7C,2C7D,2C7E,2CGT,2EU1,2NWC,2YEY,3C9V,3CAU,3VZ6,3VZ7,3VZ8,3WVL,3ZPZ,3ZQ0,3ZQ1,4AAQ,4AAR,4AAS,4AAU,4AB2,4AB3,4V43,4WGL,4WSC,5OPW,5OPX,5W0S,60 kDa chaperonin,948665,AAC77103,AAC77103.1,ABE-0013568,ASAP:ABE-0013568,CH60_ECOLI,Chaperonin GroEL,Cpn60 chaperonin GroEL, large subunit of Gro…
groS	511145.b4142	Cpn10 chaperonin GroES, small subunit of GroESL; Binds to Cpn60 in the presence of Mg-ATP and suppresses the ATPase activity of the latter	https://smart.embl.de/smart/DDvec.cgi?smart=97:Cpn10(2|95)+	10 kDa chaperonin,1790585,1AON,1EGS,1GRU,1PCQ,1PF9,1SVT,1SX4,2C7C,2C7D,3WVL,3ZPZ,3ZQ0,3ZQ1,5OPX,948655,AAC77102,AAC77102.1,ABE-0013566,ASAP:ABE-0013566,CH10_ECOLI,Chaperonin GroES,Cochaperonin GroES,Cpn10 chaperonin GroES, small subunit of GroESL,ECK4136,EG10600,EcoGene:EG10600,GI:1790585,GroES protein,GroS,JW4102,NC_000913.3,NP_418566,NP_418566.1,NZ_STEB01000014.1,P05380,P0A6F9,Protein Cpn10,Q2M…
grxB	511145.b1064	Reduced glutaredoxin 2; Involved in reducing some disulfide bonds in a coupled system with glutathione reductase. Does not act as hydrogen donor for ribonucleotide reductase	https://smart.embl.de/smart/DDvec.cgi?smart=215:Pfam_GST_N_3(3|80)+Pfam_Glutaredoxin2_C(85|214)+	1787303,1G7O,4KSM,4KX4,946926,AAC74148,AAC74148.1,ABE-0003615,ASAP:ABE-0003615,ECK1049,EG12688,EcoGene:EG12688,GI:1787303,GLRX2_ECOLI,Glutaredoxin 2,Glutaredoxin 2 (Grx2),Grx2,GrxB,JW1051,NC_000913.3,NP_415582,NP_415582.1,NZ_STEB01000016.1,P0AC59,P39811,P75928,P77043,Reduced glutaredoxin 2,UniProtKB/Swiss-Prot:P0AC59,WP_000780912.1,b1064,eco:b1064,glutaredoxin 2 (Grx2),grxB
grxC	511145.b3610	Glutaredoxin 3; The disulfide bond functions as an electron carrier in the glutathione-dependent synthesis of deoxyribonucleotides by the enzyme ribonucleotide reductase. In addition, it is also involved in reducing some disulfide bonds in a coupled system with glutathione reductase	https://smart.embl.de/smart/DDvec.cgi?smart=83:Pfam_Glutaredoxin(4|63)+	1790039,1FOV,1ILB,1UQ8,1UQ9,1UQI,1UQJ,1UQK,1UQL,1UQM,1UQO,1UQP,1UQQ,3GRX,948132,AAC76634,AAC76634.1,ABE-0011801,ASAP:ABE-0011801,ECK3600,EG12294,EcoGene:EG12294,GI:1790039,GLRX3_ECOLI,Glutaredoxin 3,Grx3,GrxC,JW3585,NC_000913.3,NP_418067,NP_418067.1,NZ_STEB01000024.1,P0AC62,P37687,Q2M7S4,UniProtKB/Swiss-Prot:P0AC62,WP_000024392.1,b3610,eco:b3610,glutaredoxin 3,grxC,yibM
gstA	511145.b1635	Glutathione s-transferase gsta; Catalyzes the conjugation of reduced glutathione (GSH) to a wide number of exogenous and endogenous hydrophobic electrophiles. Shows activity toward 1-chloro-2,4-dinitrobenzene (CDNB) and ethacrynic acid. Also possesses thiol:disulfide oxidoreductase activity, using GSH to reduce bis-(2-hydroxyethyl) disulfide (HEDS). Has a low level of glutathione-dependent peroxi…	https://smart.embl.de/smart/DDvec.cgi?smart=201:Pfam_GST_N(1|75)+Pfam_GST_C_2(71|184)+	1787923,1A0F,1N2A,2.5.1.18,945758,AAC74707,AAC74707.1,ABE-0005473,ASAP:ABE-0005473,EC 2.5.1.18,ECK1631,EG12613,EcoGene:EG12613,GI:1787923,GST B1-1,GSTA_ECOLI,Glutathione S-transferase ,Glutathione S-transferase GstA,Glutathionine S-transferase,GstA,JW1627,NC_000913.3,NP_416152,NP_416152.1,NZ_LN832404.1,P0A9D2,P39100,UniProtKB/Swiss-Prot:P0A9D2,WP_000765749.1,b1635,eco:b1635,glutathionine S-transf…
guaB	511145.b2508	Inosine 5'-monophosphate dehydrogenase; Catalyzes the conversion of inosine 5'-phosphate (IMP) to xanthosine 5'-phosphate (XMP), the first committed and rate-limiting step in the de novo synthesis of guanine nucleotides, and therefore plays an important role in the regulation of cell growth	https://smart.embl.de/smart/DDvec.cgi?smart=488:IMPDH(7|473)+	1.1.1.205,1788855,946985,AAC75561,AAC75561.1,ABE-0008257,ASAP:ABE-0008257,EC 1.1.1.205,ECK2504,EG10421,EcoGene:EG10421,GI:1788855,GuaB,IMDH_ECOLI,IMP dehydrogenase,IMP dehydrogenase ,IMPD,IMPDH,Inosine 5'-monophosphate dehydrogenase,Inosine-5'-monophosphate dehydrogenase,JW5401,NC_000913.3,NP_417003,NP_417003.1,NZ_STEB01000011.1,P06981,P0ADG7,P76574,P78202,UniProtKB/Swiss-Prot:P0ADG7,WP_001299507…
hflC	511145.b4175	Hflb protease modulator specific for phage lambda cii repressor; HflC and HflK help govern the stability of phage lambda cII protein, and thereby control the lysogenization frequency of phage lambda. HflKC inhibits the SecY-degrading activity of FtsH, possibly helping quality control of integral membrane proteins	https://smart.embl.de/smart/DDvec.cgi?smart=334:PHB(18|227)+	1790617,948697,AAC77132,AAC77132.1,ABE-0013665,ASAP:ABE-0013665,ECK4171,EG10435,EcoGene:EG10435,GI:1790617,HFLC_ECOLI,HflC,JW4133,Modulator of FtsH protease HflC,NC_000913.3,NP_418596,NP_418596.1,NZ_STEB01000013.1,P0ABC3,P25661,Q2M6D0,Regulator of FtsH protease,UniProtKB/Swiss-Prot:P0ABC3,WP_001232412.1,b4175,eco:b4175,hflA,hflC
hfq	511145.b4172	Rna-binding protein hfq; RNA chaperone that binds small regulatory RNA (sRNAs) and mRNAs to facilitate mRNA translational regulation in response to envelope stress, environmental stress and changes in metabolite concentrations. Involved in the regulation of stress responses mediated by the sigma factors RpoS, sigma-E and sigma-32 . Binds with high specificity to tRNAs . Binds sRNA antitoxin RalA …	https://smart.embl.de/smart/DDvec.cgi?smart=102:Pfam_Hfq(7|69)+	1790614,1HK9,1M7C,1OOU,1OOV,2Y90,2YHT,3GIB,3QHS,3QO3,3RER,3RES,3VU3,4JRI,4JRK,4JUV,4RCB,4RCC,4V2S,5UK7,948689,AAC77129,AAC77129.1,ABE-0013659,ASAP:ABE-0013659,ECK4168,EG10438,EcoGene:EG10438,GI:1790614,Global sRNA chaperone,HF-1,HF-I,HFQ_ECOLI,Hfq,Host factor-I protein,JW4130,NC_000913.3,NP_418593,NP_418593.1,NZ_STEB01000013.1,O24728,P0A6X3,P25521,Q2M6D3,Q47383,RNA-binding protein Hfq,UniProtKB/S…
hha	511145.b0460	Haemolysin expression modulating protein; Down-regulates hemolysin (hly) expression in complex with H- NS . Stimulates transposition events in vivo . Modifies the set of genes regulated by H-NS; Hha and Cnu (YdgT) increase the number of genes DNA bound by H-NS/StpA and may also modulate the oligomerization of the H-NS/StpA-complex . Binds DNA and influences DNA topology in response to environment…	https://smart.embl.de/smart/DDvec.cgi?smart=72:Pfam_HHA(13|69)+	1786665,1JW2,2MW2,945098,AAC73562,AAC73562.1,ABE-0001594,ASAP:ABE-0001594,ECK0454,EG10439,EcoGene:EG10439,GI:1786665,HHA_ECOLI,Haemolysin expression modulating protein,Hemolysin expression modulating protein,Hemolysin expression-modulating protein Hha,Hha,JW0449,Modulator of gene expression, with H-NS,NC_000913.3,NP_414993,NP_414993.1,NZ_STEB01000007.1,P0ACE3,P23870,P77120,Q2MBW7,UniProtKB/Swiss-…
hinT	511145.b1103	Purine nucleoside phosphoramidase, dada activator protein; Hydrolyzes purine nucleotide phosphoramidates, including adenosine 5'monophosphoramidate (AMP-NH2), adenosine 5'monophosphomorpholidate (AMP-morpholidate), guanosine 5'monophosphomorpholidate (GMP-morpholidate) and tryptamine 5'guanosine monophosphate (TpGd) . Hydrolyzes lysyl-AMP (AMP-N-epsilon-(N-alpha-acetyl lysine methyl ester)) gener…	https://smart.embl.de/smart/DDvec.cgi?smart=119:Pfam_DcpS_C(4|117)+	1787346,3.9.1.-,3N1S,3N1T,948549,AAC74187,AAC74187.1,ABE-0003729,ASAP:ABE-0003729,ECK1089,EG12172,EcoGene:EG12172,GI:1787346,HINT_ECOLI,HIT protein,HinT,Histidine triad (HIT) family protein,Histidine triad nucleotide binding protein HinT,JW1089,NC_000913.3,NP_415621,NP_415621.3,NZ_STEB01000016.1,P0ACE7,P36950,P75945,Purine nucleoside phosphoramidase,UniProtKB/Swiss-Prot:P0ACE7,WP_000807125.1,b110…
hns	511145.b1237	A DNA-binding protein implicated in transcriptional repression (silencing) Also involved in bacterial chromosome organization and compaction . H-NS binds tightly to AT-rich dsDNA and inhibits transcription Binds upstream and downstream of initiating RNA polymerase, trapping it in a loop and preventing transcription . Binds to hundreds of sites, approximately half its binding sites are in non-codi…	https://smart.embl.de/smart/DDvec.cgi?smart=137:HNS(87|135)+	1787489,1HNR,1HNS,1LR1,1NI8,2MW2,945829,AAC74319,AAC74319.1,ABE-0004152,ASAP:ABE-0004152,B1,DNA-binding protein H-NS,DNA-binding transcriptional dual regulator H-NS,ECK1232,EG10457,EcoGene:EG10457,GI:1787489,H1,HNS_ECOLI,Heat-stable nucleoid-structuring protein,Histone-like protein HLP-II,Hns,JW1225,NC_000913.3,NP_415753,NP_415753.1,NZ_STEB01000005.1,P08936,P0ACF8,Protein B1,Protein H1,Q47267,Uni…
hscB	511145.b2527	Hsca co-chaperone, j domain-containing protein hsc56; Co-chaperone involved in the maturation of iron-sulfur cluster-containing proteins. Seems to help targeting proteins to be folded toward HscA	https://smart.embl.de/smart/DDvec.cgi?smart=171:DnaJ(1|66)+Pfam_HSCB_C(87|162)+	1788876,1FPO,946995,AAC75580,AAC75580.1,ABE-0008317,ASAP:ABE-0008317,Co-chaperone for [Fe-S] cluster biosynthesis,Co-chaperone protein HscB,ECK2524,EG12131,EcoGene:EG12131,GI:1788876,HSCB_ECOLI,Hsc20,HscB,JW2511,Molecular chaperone HscB,NC_000913.3,NP_417022,NP_417022.1,NZ_STEB01000011.1,P0A6L9,P36540,UniProtKB/Swiss-Prot:P0A6L9,WP_000384413.1,b2527,eco:b2527,hscB,yfhE
htpX	511145.b1829	Zinc dependent endoprotease; Membrane-localized protease able to endoproteolytically degrade overproduced SecY but not YccA, another membrane protein. It seems to cleave SecY at specific cytoplasmic sites. Does not require ATP. Its natural substrate has not been identified. Probably plays a role in the quality control of integral membrane proteins	https://smart.embl.de/smart/DDvec.cgi?smart=293:TRANS(5|27)+TRANS(32|54)+Pfam_Peptidase_M48(72|290)+	1788133,3.4.24.-,946076,AAC74899,AAC74899.1,ABE-0006087,ASAP:ABE-0006087,EC 3.4.24.-,ECK1828,EG10462,EcoGene:EG10462,GI:1788133,HTPX_ECOLI,Heat shock protein HtpX,Heat shock protein HtpX ,HtpX,JW1818,NC_000913.3,NP_416343,NP_416343.1,NZ_SSZK01000001.1,P23894,Protease HtpX,Putative endopeptidase,UniProtKB/Swiss-Prot:P23894,WP_000984520.1,Zinc dependent endoprotease,b1829,eco:b1829,htpX,putative en…
hupB	511145.b0440	Hu, dna-binding transcriptional regulator, beta subunit; Histone-like DNA-binding protein which is capable of wrapping DNA to stabilize it, and thus to prevent its denaturation under extreme environmental conditions	https://smart.embl.de/smart/DDvec.cgi?smart=90:BHL(1|90)+	1786644,2O97,4P3V,4YEW,4YFT,949095,AAC73543,AAC73543.1,ABE-0001527,ASAP:ABE-0001527,DBHB_ECOLI,DNA-binding protein HU-beta,ECK0434,EG10467,EcoGene:EG10467,GI:1786644,HU-1,HupB,JW0430,NC_000913.3,NP_414974,NP_414974.1,NS1,NZ_STEB01000007.1,P02341,P0ACF4,Q2MBY6,UniProtKB/Swiss-Prot:P0ACF4,WP_001043542.1,b0440,dpeA,eco:b0440,hopD,hupB
ihfA	511145.b1712	Integration host factor (ihf), dna-binding protein, alpha subunit; One of the 2 subunits of integration host factor (IHF), a specific DNA-binding protein that functions in genetic recombination as well as in transcriptional and translational control. Binds to hundreds of transcriptionally inactive, AT-rich DNA sites, approximately half its binding sites are in non-coding DNA, which only accounts …	https://smart.embl.de/smart/DDvec.cgi?smart=99:BHL(3|92)+	1788005,1IHF,1OUZ,1OWF,1OWG,2HT0,2IIE,2IIF,5J0N,945472,AAC74782,AAC74782.1,ABE-0005715,ASAP:ABE-0005715,ECK1710,EG10440,EcoGene:EG10440,GI:1788005,IHF-alpha,IHFA_ECOLI,IhfA,Integration host factor subunit alpha,JW1702,NC_000913.3,NP_416227,NP_416227.1,NZ_STEB01000009.1,P06984,P0A6X7,UniProtKB/Swiss-Prot:P0A6X7,WP_001229265.1,b1712,eco:b1712,hid,himA,ihfA
ihfB	511145.b0912	Integration host factor (ihf), dna-binding protein, beta subunit; One of the 2 subunits of integration host factor (IHF), a specific DNA-binding protein that functions in genetic recombination as well as in transcriptional and translational control. Has an essential role in conjugative DNA transfer (CDT), the unidirectional transfer of ssDNA plasmid from a donor to a recipient cell. It is the cen…	https://smart.embl.de/smart/DDvec.cgi?smart=94:BHL(1|91)+	1787141,1IHF,1OUZ,1OWF,1OWG,2HT0,2IIE,2IIF,5J0N,945533,AAC73998,AAC73998.1,ABE-0003107,ASAP:ABE-0003107,ECK0903,EG10441,EcoGene:EG10441,GI:1787141,IHF-beta,IHFB_ECOLI,IhfB,Integration host factor subunit beta,JW0895,NC_000913.3,NP_415432,NP_415432.1,NZ_STEB01000006.1,P08756,P0A6Y1,UniProtKB/Swiss-Prot:P0A6Y1,WP_000167336.1,b0912,eco:b0912,himD,hip,ihfB
ilvA	511145.b3772	L-threonine dehydratase, biosynthetic; Catalyzes the anaerobic formation of alpha-ketobutyrate and ammonia from threonine in a two-step reaction. The first step involved a dehydration of threonine and a production of enamine intermediates (aminocrotonate), which tautomerizes to its imine form (iminobutyrate). Both intermediates are unstable and short-lived. The second step is the nonenzymatic hyd…	https://smart.embl.de/smart/DDvec.cgi?smart=514:Pfam_PALP(25|316)+Pfam_Thr_dehydrat_C(329|419)+Pfam_Thr_dehydrat_C(424|512)+	1790207,1TDJ,4.3.1.19,948287,AAC77492,AAC77492.1,ABE-0012321,ASAP:ABE-0012321,EC 4.3.1.19,ECK3764,EG10493,EcoGene:EG10493,GI:1790207,ILVA_ECOLI,IlvA,JW3745,L-threonine dehydratase biosynthetic IlvA,L-threonine dehydratase, biosynthetic,NC_000913.3,NP_418220,NP_418220.1,NZ_SSZK01000025.1,P04968,Q2M881,Threonine deaminase,Threonine dehydratase ,UniProtKB/Swiss-Prot:P04968,WP_000785596.1,b3772,eco:b…
infA	511145.b0884	Translation initiation factor if-1; One of the essential components for the initiation of protein synthesis. Binds in the vicinity of the A-site. Stabilizes the binding of IF-2 and IF-3 on the 30S subunit to which N-formylmethionyl- tRNA(fMet) subsequently binds. Helps modulate mRNA selection, yielding the 30S pre-initiation complex (PIC). Upon addition of the 50S ribosomal subunit, IF-1, IF-2 an…	https://smart.embl.de/smart/DDvec.cgi?smart=72:S1(4|72)+	1787110,1AH9,1ZO1,42483179,945500,AAC73970,AAC73970.1,ABE-0003005,ASAP:ABE-0003005,ECK0875,EG10504,EcoGene:EG10504,GI:1787110,IF1_ECOLI,InfA,JW0867,NC_000913.3,NP_415404,NP_415404.1,NZ_STEB01000006.1,P02998,P69222,Translation initiation factor IF-1,UniProtKB/Swiss-Prot:P69222,WP_001040187.1,b0884,bypA1,eco:b0884,infA,translation initiation factor IF-1
infC	511145.b1718	Translation initiation factor if-3; One of the essential components for the initiation of protein synthesis.IF-3 binds to the 30S ribosomal subunit and shifts the equilibrum between 70S ribosomes and their 50S and 30S subunits in favor of the free subunits, thus enhancing the availability of 30S subunits on which protein synthesis initiation begins	https://smart.embl.de/smart/DDvec.cgi?smart=180:Pfam_IF3_N(15|84)+Pfam_IF3_C(91|177)+	1788012,2IFE,5ME0,5ME1,946225,AAC74788,AAC74788.1,ABE-0005734,ASAP:ABE-0005734,ECK1716,EG10506,EcoGene:EG10506,GI:1788012,IF3_ECOLI,InfC,JW5829,NC_000913.3,NP_416233,NP_416233.1,NZ_STEB01000009.1,P02999,P0A707,P76905,Translation initiation factor IF-3,Translation initiation factor IF-3S,UniProtKB/Swiss-Prot:P0A707,WP_001700733.1,b1718,eco:b1718,fit,infC,srjA,translation initiation factor IF-3
iscX	511145.b2524	Fe(2+) donor and activity modulator for cysteine desulfurase; May function as iron donor in the assembly of iron-sulfur clusters	https://smart.embl.de/smart/DDvec.cgi?smart=66:Pfam_Fe-S_assembly(3|66)+	1788873,1UJ8,2BZT,945196,AAC75577,AAC75577.1,ABE-0008309,ASAP:ABE-0008309,ECK2521,EG12311,EcoGene:EG12311,GI:1788873,ISCX_ECOLI,IscX,JW2508,NC_000913.3,NP_417019,NP_417019.1,NZ_STEB01000011.1,P0C0L9,P37096,Protein IscX,UniProtKB/Swiss-Prot:P0C0L9,WP_000523616.1,b2524,eco:b2524,iscX,yfhJ
lamB	511145.b4036	Maltose outer membrane channel/phage lambda receptor protein; Involved in the transport of maltose and maltodextrins, indispensable for translocation of dextrins containing more than three glucosyl moieties. A hydrophobic path ('greasy slide') of aromatic residues serves to guide and select the sugars for transport through the channel. Also acts as a receptor for several bacteriophages including …	https://smart.embl.de/smart/DDvec.cgi?smart=446:SIGNAL(1|25)+Pfam_LamB(28|446)+	1790469,1AF6,1MAL,1MPM,1MPN,1MPO,1MPQ,948548,AAC77006,AAC77006.1,ABE-0013218,ASAP:ABE-0013218,ECK4028,EG10528,EcoGene:EG10528,GI:1790469,JW3996,LAMB_ECOLI,LamB,Lambda receptor protein,Maltoporin,Maltose outer membrane porin (maltoporin),Maltose-inducible porin,NC_000913.3,NP_418460,NP_418460.1,NZ_SSZK01000016.1,P02943,Q2M6R8,UniProtKB/Swiss-Prot:P02943,WP_000973663.1,b4036,eco:b4036,lamB,malB,mal…
lepB	511145.b2568	Signal peptidase I; Enzyme; Protein, peptide secretion; Belongs to the peptidase S26 family	https://smart.embl.de/smart/DDvec.cgi?smart=324:TRANS(5|27)+TRANS(60|82)+Pfam_Peptidase_S24(86|169)+Pfam_Peptidase_S26(234|302)+	1788921,1B12,1KN9,1T7D,3.4.21.89,3IIQ,3S04,6B88,947040,AAC75621,AAC75621.1,ABE-0008450,ASAP:ABE-0008450,EC 3.4.21.89,ECK2566,EG10530,EcoGene:EG10530,GI:1788921,JW2552,LEP_ECOLI,Leader peptidase (signal peptidase I),Leader peptidase I,LepB,NC_000913.3,NP_417063,NP_417063.1,NZ_STEB01000011.1,P00803,P78098,Q2MAG2,SPase I,Signal peptidase I,Signal peptidase I ,UniProtKB/Swiss-Prot:P00803,WP_000002541…
lolA	511145.b0891	Participates in the translocation of lipoproteins from the inner membrane to the outer membrane. Only forms a complex with a lipoprotein if the residue after the N-terminal Cys is not an aspartate (The Asp acts as a targeting signal to indicate that the lipoprotein should stay in the inner membrane); the inner membrane retention signal functions at the release step	https://smart.embl.de/smart/DDvec.cgi?smart=203:SIGNAL(1|21)+Pfam_LolA(32|191)+	145693108,1IWL,1UA8,2ZPC,2ZPD,3KSN,6F3Z,6FHM,948989,AAC73977,AAC73977.2,ABE-0003031,ASAP:ABE-0003031,ECK0882,EG12684,EcoGene:EG12684,GI:145693108,JW0874,LOLA_ECOLI,Lipoprotein chaperone,LolA,NC_000913.3,NP_415411,NP_415411.2,NZ_STEB01000006.1,Outer membrane lipoprotein carrier protein,Outer-membrane lipoprotein carrier protein,P20,P39178,P61316,Q8X5H8,UniProtKB/Swiss-Prot:P61316,WP_001295343.1,b0…
lolB	511145.b1209	Lipoprotein localization factor; Plays a critical role in the incorporation of lipoproteins in the outer membrane after they are released by the LolA protein. Essential for E.coli viability	https://smart.embl.de/smart/DDvec.cgi?smart=207:SIGNAL(1|23)+Pfam_LolB(50|204)+	1787460,1IWM,1IWN,945775,AAC74293,AAC74293.1,ABE-0004059,ASAP:ABE-0004059,ECK1197,EG11293,EcoGene:EG11293,GI:1787460,JW1200,LOLB_ECOLI,Lipoprotein localization factor,LolB,NC_000913.3,NP_415727,NP_415727.1,NZ_SSZK01000010.1,Outer membrane lipoprotein LolB,Outer-membrane lipoprotein LolB,P24208,P61320,Q46753,UniProtKB/Swiss-Prot:P61320,WP_001130692.1,b1209,eco:b1209,hemM,lipoprotein localization f…
lon	511145.b0439	Dna-binding atp-dependent protease la; ATP-dependent serine protease that mediates the selective degradation of mutant and abnormal proteins as well as certain short- lived regulatory proteins, including some antitoxins. Required for cellular homeostasis and for survival from DNA damage and developmental changes induced by stress. Degrades polypeptides processively to yield small peptide fragment…	https://smart.embl.de/smart/DDvec.cgi?smart=784:LON(10|202)+COIL(242|262)+AAA(348|492)+Pfam_Lon_C(569|773)+	1786643,1QZM,1RR9,1RRE,2ANE,3.4.21.53,3LJC,6N2I,945085,AAC73542,AAC73542.1,ABE-0001521,ASAP:ABE-0001521,ATP-dependent Lon protease ,ATP-dependent protease La,DNA-binding ATP-dependent protease La,EC 3.4.21.53,ECK0433,EG10542,EcoGene:EG10542,GI:1786643,JW0429,LON_ECOLI,Lon,Lon protease,NC_000913.3,NP_414973,NP_414973.1,NZ_STEB01000007.1,P08177,P0A9M0,P78219,Q2MBY7,UniProtKB/Swiss-Prot:P0A9M0,WP_00…
lpoA	511145.b3147	Outer membrane lipoprotein - activator of mrca activity; Regulator of peptidoglycan synthesis that is essential for the function of penicillin-binding protein 1A (PBP1a). Stimulates transpeptidase activity of PBP1a in vitro	https://smart.embl.de/smart/DDvec.cgi?smart=678:SIGNAL(1|20)+Pfam_LppC(40|353)+	1789537,2MHK,6DR3,947663,AAC76181,AAC76181.1,ABE-0010343,ASAP:ABE-0010343,ECK3135,EG12778,EcoGene:EG12778,GI:1789537,JW3116,LPOA_ECOLI,LpoA,NC_000913.3,NP_417616,NP_417616.1,NZ_LN832404.1,OM lipoprotein stimulator of MrcA transpeptidase,P45464,PBP activator LpoA,Penicillin-binding protein activator LpoA,Q2M963,Uncharacterized protein,UniProtKB/Swiss-Prot:P45464,WP_000249104.1,b3147,eco:b3147,lpoA…
lpoB	511145.b1105	Outer membrane lipoprotein - activator of mrcb activity; Regulator of peptidoglycan synthesis that is essential for the function of penicillin-binding protein 1B (PBP1b). Stimulates transpeptidase and transglycosylase activities of PBP1b in vitro. May also contribute to outer membrane constriction during cell division, in complex with PBP1b	https://smart.embl.de/smart/DDvec.cgi?smart=213:SIGNAL(1|22)+Pfam_LpoB(70|210)+	1787348,948536,AAC74189,AAC74189.1,ABE-0003733,ASAP:ABE-0003733,ECK1091,EG13431,EcoGene:EG13431,GI:1787348,JW5157,LPOB_ECOLI,LpoB,NC_000913.3,NP_415623,NP_415623.1,NZ_STEB01000016.1,OM lipoprotein stimulator of MrcB transpeptidase,P0AB38,P75947,PBP activator LpoB,Penicillin-binding protein activator,Penicillin-binding protein activator LpoB,Q9R424,UniProtKB/Swiss-Prot:P0AB38,WP_000164439.1,b1105,…
lpp	511145.b1677	An outer membrane lipoprotein that controls the distance between the inner and outer membranes; adding residues to Lpp increases the width of the periplasm . The only protein known to be covalently linked to the peptidoglycan network (PGN) . Also non-covalently binds the PGN . The link between the cell outer membrane and PGN contributes to the maintenance of the structural and functional integrit…	https://smart.embl.de/smart/DDvec.cgi?smart=78:SIGNAL(1|23)+Pfam_LPP(26|78)+	1787967,1EQ7,1JCC,1JCD,1KFM,1KFN,1MLP,1T8Z,2GUS,2GUV,946175,AAC74747,AAC74747.1,ABE-0005603,ASAP:ABE-0005603,BLP,Braun lipoprotein,ECK1673,EG10544,EcoGene:EG10544,GI:1787967,JW1667,LPP_ECOLI,Lpp,Major outer membrane lipoprotein Lpp,Murein lipoprotein,Murein-lipoprotein,NC_000913.3,NP_416192,NP_416192.1,NZ_STEB01000003.1,P02937,P69776,Q53272,UniProtKB/Swiss-Prot:P69776,WP_000648420.1,b1677,eco:b16…
lptB	511145.b3201	Lipopolysaccharide transport system atp binding protein; Part of the ABC transporter complex LptBFG involved in the translocation of lipopolysaccharide (LPS) from the inner membrane to the outer membrane. Probably responsible for energy coupling to the transport system	https://smart.embl.de/smart/DDvec.cgi?smart=241:AAA(28|213)+Pfam_BCA_ABC_TP_C(214|236)+	1789593,3.6.3.-,4P31,4P32,4P33,6B89,6B8B,6MBN,6MGF,6MHU,6MHZ,6MI7,6MI8,7.5.2.-,947725,AAC76233,AAC76233.1,ABE-0010512,ASAP:ABE-0010512,EC 3.6.3.-,ECK3190,EG11680,EcoGene:EG11680,GI:1789593,JW3168,LPTB_ECOLI,Lipopolysaccharide export ABC transporter ATPase,LptB,NC_000913.3,NP_417668,NP_417668.1,NZ_STEB01000012.1,P0A9V1,P31220,Q2M911,UniProtKB/Swiss-Prot:P0A9V1,WP_000224099.1,b3201,eco:b3201,lipopo…
lptD	511145.b0054	Lps assembly om complex lptde, beta-barrel component; Together with LptE, is involved in the assembly of lipopolysaccharide (LPS) at the surface of the outer membrane. Contributes to n-hexane resistance	https://smart.embl.de/smart/DDvec.cgi?smart=784:SIGNAL(1|24)+Pfam_OstA(53|195)+Pfam_OstA_C(308|697)+	1786239,4RHB,945011,AAC73165,AAC73165.1,ABE-0000183,ASAP:ABE-0000183,ECK0055,EG11569,EcoGene:EG11569,GI:1786239,JW0053,LPS-assembly protein,LPS-assembly protein LptD,LPTD_ECOLI,Lipopolysaccharide assembly protein LptD,LptD,NC_000913.3,NP_414596,NP_414596.1,NZ_LN832404.1,Organic solvent tolerance protein,P31554,P75631,UniProtKB/Swiss-Prot:P31554,WP_000746151.1,b0054,eco:b0054,imp,lptD,ostA,yabG
lptE	511145.b0641	Lps assembly om complex lptde, lipoprotein component; Together with LptD, is involved in the assembly of lipopolysaccharide (LPS) at the surface of the outer membrane. Required for the proper assembly of LptD. Binds LPS and may serve as the LPS recognition site at the outer membrane	https://smart.embl.de/smart/DDvec.cgi?smart=193:SIGNAL(1|20)+Pfam_LptE(31|159)+	1786860,4NHR,4RH8,4RHB,946257,AAC73742,AAC73742.1,ABE-0002194,ASAP:ABE-0002194,ECK0634,EG10855,EcoGene:EG10855,GI:1786860,JW0636,LPS-assembly lipoprotein,LPS-assembly lipoprotein LptE,LPTE_ECOLI,Lipopolysaccharide assembly protein LptE,LptE,NC_000913.3,NP_415174,NP_415174.1,NZ_STEB01000031.1,P0ADC1,P10101,P77576,Rare lipoprotein B,UniProtKB/Swiss-Prot:P0ADC1,WP_001269673.1,b0641,eco:b0641,lptE,rl…
luxS	511145.b2687	S-ribosylhomocysteine lyase; Involved in the synthesis of autoinducer 2 (AI-2) which is secreted by bacteria and is used to communicate both the cell density and the metabolic potential of the environment. The regulation of gene expression in response to changes in cell density is called quorum sensing. Catalyzes the transformation of S-ribosylhomocysteine (RHC) to homocysteine (HC) and 4,5-dihyd…	https://smart.embl.de/smart/DDvec.cgi?smart=171:Pfam_LuxS(3|156)+	1789043,4.4.1.21,947168,AAC75734,AAC75734.1,ABE-0008842,AI-2 synthesis protein,ASAP:ABE-0008842,Autoinducer-2 production protein LuxS,EC 4.4.1.21,ECK2681,EG12712,EcoGene:EG12712,GI:1789043,JW2662,LUXS_ECOLI,LuxS,NC_000913.3,NP_417172,NP_417172.1,NZ_SSZK01000020.1,P45578,P77134,P77805,S-ribosylhomocysteine lyase,S-ribosylhomocysteine lyase ,UniProtKB/Swiss-Prot:P45578,WP_001130211.1,b2687,eco:b268…
matP	511145.b0956	Ter macrodomain organizer mats-binding protein; Required for spatial organization of the terminus region of the chromosome (Ter macrodomain) during the cell cycle. Prevents early segregation of duplicated Ter macrodomains during cell division. Binds specifically to matS, which is a 13 bp signature motif repeated within the Ter macrodomain	https://smart.embl.de/smart/DDvec.cgi?smart=150:Pfam_MatP(2|85)+Pfam_MatP_C(88|147)+	1787190,4D8J,945570,AAC74042,AAC74042.1,ABE-0003238,ASAP:ABE-0003238,ECK0947,EG12855,EcoGene:EG12855,GI:1787190,JW0939,MATP_ECOLI,Macrodomain Ter protein,MatP,NC_000913.3,NP_415476,NP_415476.1,NZ_STEB01000006.1,P0A8N0,P45569,P75868,Q83RX3,Ter macrodomain organizer matS-binding protein,Uncharacterized protein,UniProtKB/Swiss-Prot:P0A8N0,WP_000877161.1,b0956,eco:b0956,matP,ycbG
mdtB	511145.b2075	Multidrug efflux pump rnd permease subunit mdtb; The MdtABC tripartite complex confers resistance against novobiocin and deoxycholate. MdtABC requires TolC for its function	https://smart.embl.de/smart/DDvec.cgi?smart=1040:Pfam_ACR_tran(12|1023)+	1788390,946606,AAC75136,AAC75136.1,ABE-0006874,ASAP:ABE-0006874,ECK2071,EG14057,EcoGene:EG14057,GI:1788390,JW2060,MDTB_ECOLI,MdtB,Multidrug efflux pump,Multidrug efflux pump RND permease subunit MdtB,Multidrug efflux system, subunit B,Multidrug resistance protein MdtB,Multidrug transporter MdtB,NC_000913.3,NP_416579,NP_416579.1,NZ_STEB01000002.1,O08005,P76398,UniProtKB/Swiss-Prot:P76398,WP_001197…
metJ	511145.b3938	Metj family transcriptional regulator, methionine regulon repressor; This regulatory protein, when combined with SAM (S- adenosylmethionine) represses the expression of the methionine regulon and of enzymes involved in SAM synthesis. It is also autoregulated	https://smart.embl.de/smart/DDvec.cgi?smart=105:Pfam_MetJ(3|99)+	1790373,1CMA,1CMB,1CMC,1MJ2,1MJK,1MJL,1MJM,1MJO,1MJP,1MJQ,948435,AAC76920,AAC76920.1,ABE-0012874,ASAP:ABE-0012874,DNA-binding transcriptional repressor MetJ,ECK3930,EG10588,EcoGene:EG10588,GI:1790373,JW3909,METJ_ECOLI,Met regulon regulatory protein MetJ,Met repressor,MetJ,NC_000913.3,NP_418373,NP_418373.1,NZ_STEB01000037.1,P08338,P0A8U6,Q2M8N4,UniProtKB/Swiss-Prot:P0A8U6,WP_000852812.1,b3938,eco:…
metQ	511145.b0197	L-methionine/d-methionine abc transporter membrane anchored binding protein; This protein is a component of a D-methionine permease, a binding protein-dependent, ATP-driven transport system	https://smart.embl.de/smart/DDvec.cgi?smart=271:SIGNAL(1|24)+Pfam_Lipoprotein_9(33|271)+	1786396,4YAH,6CVL,944893,AAC73308,AAC73308.1,ABE-0000666,ASAP:ABE-0000666,D-methionine-binding lipoprotein MetQ,DL-methionine transporter subunit,ECK0197,EG11504,EcoGene:EG11504,GI:1786396,JW0193,METQ_ECOLI,MetQ,NC_000913.3,NP_414739,NP_414739.1,NZ_SSZK01000004.1,P28635,UniProtKB/Swiss-Prot:P28635,WP_000874226.1,b0197,eco:b0197,metD,metQ,yaeC
mglB	511145.b2150	D-galactose/methyl-galactoside abc transporter periplasmic binding protein; This protein is involved in the active transport of galactose and glucose. It plays a role in the chemotaxis towards the two sugars by interacting with the trg chemoreceptor	https://smart.embl.de/smart/DDvec.cgi?smart=332:SIGNAL(1|21)+Pfam_Peripla_BP_1(25|268)+	1788473,1GLG,2FVY,2FW0,2GBP,2HPH,2IPL,2IPM,2IPN,2QW1,949041,AAC75211,AAC75211.1,ABE-0007108,ASAP:ABE-0007108,D-galactose-binding periplasmic protein,D-galactose/ D-glucose-binding protein,DGAL_ECOLI,ECK2143,EG10593,EcoGene:EG10593,GBP,GGBP,GI:1788473,JW2137,Methyl-galactoside transporter subunit,MglB,NC_000913.3,NP_416655,NP_416655.1,NZ_STEB01000002.1,P02927,P0AEE5,P17775,Q2MAS9,UniProtKB/Swiss-P…
mlaA	511145.b2346	Intermembrane phospholipid transport system - outer membrane lipoprotein mlaa; Involved in a phospholipid transport pathway that maintains lipid asymmetry in the outer membrane by retrograde trafficking of phospholipids from the outer membrane to the inner membrane	https://smart.embl.de/smart/DDvec.cgi?smart=251:SIGNAL(1|21)+Pfam_MlaA(28|224)+	1788688,945582,AAC75406,AAC75406.1,ABE-0007745,ASAP:ABE-0007745,ECK2340,EG14276,EcoGene:EG14276,GI:1788688,JW2343,MLAA_ECOLI,MlaA,NC_000913.3,NP_416848,NP_416848.1,NZ_LN832404.1,P76506,P76941,Phospholipid-binding lipoprotein MlaA,UniProtKB/Swiss-Prot:P76506,WP_000776765.1,b2346,eco:b2346,mlaA,vacJ
mlaC	511145.b3192	Abc transporter maintaining om lipid asymmetry, periplasmic binding protein; Involved in a phospholipid transport pathway that maintains lipid asymmetry in the outer membrane by retrograde trafficking of phospholipids from the outer membrane to the inner membrane. May transfer phospholipid across the periplasmic space and deliver it to the MlaFEDB complex at the inner membrane	https://smart.embl.de/smart/DDvec.cgi?smart=211:SIGNAL(1|21)+Pfam_MlaC(32|199)+	1789583,5UWA,6GKI,947710,AAC76224,AAC76224.1,ABE-0010489,ASAP:ABE-0010489,ECK3181,EG12798,EcoGene:EG12798,GI:1789583,JW3159,MLAC_ECOLI,MlaC,NC_000913.3,NP_417659,NP_417659.1,NZ_STEB01000012.1,P0ADV7,P45390,Q2M920,UniProtKB/Swiss-Prot:P0ADV7,WP_000476487.1,b3192,eco:b3192,mlaC,yrbC
mraZ	511145.b0081	Dna-binding transcriptional repressor mraz; Negatively regulates its own expression and that of the subsequent genes in the proximal part of the division and cell wall (dcw) gene cluster. Acts by binding directly to DNA. May also regulate the expression of genes outside the dcw cluster	https://smart.embl.de/smart/DDvec.cgi?smart=152:Pfam_MraZ(1|76)+Pfam_MraZ(77|147)+	1786269,944810,AAC73192,AAC73192.1,ABE-0000302,ASAP:ABE-0000302,DNA-binding transcriptional repressor MraZ,ECK0082,EG11084,EcoGene:EG11084,GI:1786269,JW0079,MRAZ_ECOLI,MraZ,MraZ protein,NC_000913.3,NP_414623,NP_414623.1,NZ_STEB01000010.1,P22186,RsmH methytransferase inhibitor,Transcriptional regulator MraZ,UniProtKB/Swiss-Prot:P22186,WP_001295533.1,b0081,eco:b0081,mraZ,yabB
murG	511145.b0090	Udp-n-acetylglucosamine--n-acetylmuramyl-(pentapeptide) pyrophosphoryl-undecaprenol n-acetylglucosamine transferase; Cell wall formation. Catalyzes the transfer of a GlcNAc subunit on undecaprenyl-pyrophosphoryl-MurNAc-pentapeptide (lipid intermediate I) to form undecaprenyl-pyrophosphoryl-MurNAc- (pentapeptide)GlcNAc (lipid intermediate II)	https://smart.embl.de/smart/DDvec.cgi?smart=355:Pfam_Glyco_transf_28(8|146)+Pfam_Glyco_tran_28_C(184|346)+	1786278,1F0K,1NLM,2.4.1.227,946321,AAC73201,AAC73201.1,ABE-0000322,ASAP:ABE-0000322,EC 2.4.1.227,ECK0091,EG10623,EcoGene:EG10623,GI:1786278,JW0088,MURG_ECOLI,MurG,N-acetylglucosaminyl transferase,NC_000913.3,NP_414632,NP_414632.1,NZ_SSZK01000004.1,P17443,UniProtKB/Swiss-Prot:P17443,WP_000016560.1,b0090,eco:b0090,murG
nagB	511145.b0678	Glucosamine-6-phosphate deaminase; Catalyzes the reversible isomerization-deamination of glucosamine 6-phosphate (GlcN6P) to form fructose 6-phosphate (Fru6P) and ammonium ion	https://smart.embl.de/smart/DDvec.cgi?smart=266:Pfam_Glucosamine_iso(7|238)+	1786893,1CD5,1DEA,1FQO,1FRZ,1FS5,1FS6,1FSF,1HOR,1HOT,1JT9,2WU1,3.5.99.6,945290,AAC73772,AAC73772.1,ABE-0002304,ASAP:ABE-0002304,EC 3.5.99.6,ECK0666,EG10633,EcoGene:EG10633,GI:1786893,GNPDA,GlcN6P deaminase,Glucosamine-6-phosphate deaminase,Glucosamine-6-phosphate deaminase ,Glucosamine-6-phosphate isomerase,JW0664,NAGB_ECOLI,NC_000913.3,NP_415204,NP_415204.1,NZ_STEB01000044.1,NagB,O68603,P09375,P…
nagK	511145.b1119	Catalyzes the phosphorylation of N-acetyl-D-glucosamine (GlcNAc) derived from cell-wall degradation, yielding GlcNAc-6-P. Has also low level glucokinase activity in vitro	https://smart.embl.de/smart/DDvec.cgi?smart=303:Pfam_ROK(2|303)+	1787363,2.7.1.59,945664,AAC74203,AAC74203.1,ABE-0003778,ASAP:ABE-0003778,EC 2.7.1.59,ECK1105,EG13442,EcoGene:EG13442,GI:1787363,GlcNAc kinase,JW1105,N-acetyl-D-glucosamine kinase,N-acetylglucosamine kinase ,NAGK_ECOLI,NC_000913.3,NP_415637,NP_415637.1,NZ_STEB01000016.1,NagK,P75959,UniProtKB/Swiss-Prot:P75959,WP_000291270.1,b1119,eco:b1119,nagK,ycfX
ndk	511145.b2518	Nucleoside-diphosphate kinase; Major role in the synthesis of nucleoside triphosphates other than ATP. The ATP gamma phosphate is transferred to the NDP beta phosphate via a ping-pong mechanism, using a phosphorylated active-site intermediate	https://smart.embl.de/smart/DDvec.cgi?smart=143:NDK(3|140)+	1788866,2.7.4.6,2HUR,945611,AAC75571,AAC75571.1,ABE-0008291,ASAP:ABE-0008291,EC 2.7.4.6,ECK2514,EG10650,EcoGene:EG10650,GI:1788866,JW2502,NC_000913.3,NDK,NDK_ECOLI,NDP kinase,NP_417013,NP_417013.1,NZ_STEB01000011.1,Ndk,Nucleoside diphosphate kinase,Nucleoside-2-P kinase,Nucleoside-diphosphate kinase ,P0A763,P24233,UniProtKB/Swiss-Prot:P0A763,WP_000963837.1,b2518,eco:b2518,ndk
nirD	511145.b3366	Nitrite reductase (nadh) small subunit; Required for activity of the reductase	https://smart.embl.de/smart/DDvec.cgi?smart=108:Pfam_Rieske_2(3|107)+	1.7.1.15,1789766,2JO6,947881,AAC76391,AAC76391.1,ABE-0011005,ASAP:ABE-0011005,EC 1.7.1.15,ECK3354,EG10655,EcoGene:EG10655,GI:1789766,JW3329,NC_000913.3,NIRD_ECOLI,NP_417825,NP_417825.1,NZ_STEB01000004.1,NirD,Nitrite reductase (NADH) small subunit,Nitrite reductase (NADH) small subunit ,Nitrite reductase subunit NirD,P0A9I8,P23675,Q2M732,UniProtKB/Swiss-Prot:P0A9I8,WP_000084764.1,b3366,eco:b3366,n…
norW	511145.b2711	One of at least two accessory proteins for anaerobic nitric oxide (NO) reductase. Reduces the rubredoxin moiety of NO reductase	https://smart.embl.de/smart/DDvec.cgi?smart=377:Pfam_Pyr_redox_2(3|287)+	1.18.1.-,1789065,947088,AAC75753,AAC75753.1,ABE-0008912,ASAP:ABE-0008912,EC 1.18.1.-,ECK2706,EG12450,EcoGene:EG12450,FlRd-reductase,FlavoRb reductase,Flavorubredoxin reductase,GI:1789065,JW2681,NADH:flavorubredoxin oxidoreductase,NADH:flavorubredoxin reductase,NC_000913.3,NORW_ECOLI,NP_417191,NP_417191.1,NZ_STEB01000027.1,Nitric oxide reductase FlRd-NAD(+) reductase,Nitric oxide reductase FlRd-NA…
nrdD	511145.b4238	Ribonucleoside-triphosphate reductase (formate); Catalyzes the conversion of ribonucleotides into deoxyribonucleotides, which are required for DNA synthesis and repair	https://smart.embl.de/smart/DDvec.cgi?smart=712:Pfam_ATP-cone(3|90)+Pfam_NRDD(116|705)+	1.1.98.6,1790686,948755,AAC77195,AAC77195.1,ABE-0013865,ASAP:ABE-0013865,Anaerobic ribonucleoside-triphosphate reductase,Class III ribonucleoside-triphosphate reductase,EC 1.1.98.6,ECK4233,EG11417,EcoGene:EG11417,GI:1790686,JW4197,NC_000913.3,NP_418659,NP_418659.1,NRDD_ECOLI,NZ_LN832404.1,NrdD,P28903,Q2M669,Ribonucleoside-triphosphate reductase (formate) ,UniProtKB/Swiss-Prot:P28903,WP_000187778.…
nrdR	511145.b0413	Nrdr transcriptional repressor; Represses transcription of the class Ib RNR genes nrdHIEF but has much smaller effect on transcription of the class Ia RNR genes nrdAB and class III RNR genes nrdDG. By binding to nrdR boxes in the promoter regions to alter promoter activity, nrdR differentially regulates nrdAB, nrdHIEF and nrdD transcription in aerobic growth	https://smart.embl.de/smart/DDvec.cgi?smart=149:Pfam_ATP-cone(49|137)+	1786615,947437,AAC73516,AAC73516.1,ABE-0001437,ASAP:ABE-0001437,ECK0407,EG11320,EcoGene:EG11320,GI:1786615,JW0403,NC_000913.3,NP_414947,NP_414947.1,NRDR_ECOLI,NZ_STEB01000007.1,Nrd regulon repressor,NrdR,NrdR transcriptional repressor,P0A8D0,P25538,Q2MC13,Q3ZUB1,Transcriptional repressor NrdR,UniProtKB/Swiss-Prot:P0A8D0,WP_000543535.1,b0413,eco:b0413,nrdR,ribX,ybaD
nusB	511145.b0416	Involved in transcription antitermination. Required for transcription of ribosomal RNA (rRNA) genes. Binds specifically to the boxA antiterminator sequence of the ribosomal RNA (rrn) operons The affinity of NusB for the boxA RNA sequence is significantly increased in the presence of the ribosomal protein S10 . NusB may serve as a loading factor that ensures efficient entry of S10 into the transcr…	https://smart.embl.de/smart/DDvec.cgi?smart=139:Pfam_NusB(7|132)+	1786618,1EY1,3D3B,3D3C,3IMQ,5MS0,945054,AAC73519,AAC73519.1,ABE-0001447,ASAP:ABE-0001447,Antitermination factor NusB,ECK0410,EG10666,EcoGene:EG10666,GI:1786618,JW0406,N utilization substance protein B,NC_000913.3,NP_414950,NP_414950.1,NUSB_ECOLI,NZ_STEB01000007.1,NusB,P04381,P0A780,Q2MC10,Transcription antitermination protein,Transcription antitermination protein NusB,UniProtKB/Swiss-Prot:P0A780,…
ompA	511145.b0957	With TolR probably plays a role in maintaining the position of the peptidoglycan cell wall in the periplasm (Probable). Plays a role in resistance to environmental stress, and a role in outer membrane functionality and cell shape . Non-covalently binds peptidoglycan (Probable). Acts as a porin with low permeability that allows slow penetration of small solutes . A very abundant protein, there can…	https://smart.embl.de/smart/DDvec.cgi?smart=346:Pfam_OMP_b-brl(7|191)+Pfam_OmpA(222|319)+	1787191,1BXW,1G90,1QJP,2GE4,2JMM,2MQE,3JBU,5M2Q,6ITC,945571,AAC74043,AAC74043.1,ABE-0003240,ASAP:ABE-0003240,ECK0948,EG10669,EcoGene:EG10669,GI:1787191,JW0940,NC_000913.3,NP_415477,NP_415477.1,NZ_SSZK01000002.1,OMPA_ECOLI,OmpA,OmpA-OmpF porin, OOP family,Outer membrane porin A,Outer membrane protein 3A,Outer membrane protein A,Outer membrane protein A (3a;II*;G;d),Outer membrane protein B,Outer m…
ompC	511145.b2215	Outer membrane porin protein c; Forms pores that allow passive diffusion of small molecules across the outer membrane. (Microbial infection) A mixed OmpC-OmpF heterotrimer is the outer membrane receptor for toxin CdiA-EC536; polymorphisms in extracellular loops 4 and 5 of OmpC confer susceptibility to CdiA- EC536-mediated toxicity	https://smart.embl.de/smart/DDvec.cgi?smart=367:SIGNAL(1|21)+Pfam_Porin_1(27|367)+	1788544,2J1N,2J4U,2ZLE,4A8D,946716,AAC75275,AAC75275.1,ABE-0007321,ASAP:ABE-0007321,ECK2207,EG10670,EcoGene:EG10670,GI:1788544,JW2203,NC_000913.3,NP_416719,NP_416719.1,NZ_SSZK01000030.1,OMPC_ECOLI,OmpC,Outer membrane pore protein C,Outer membrane porin C,Outer membrane porin protein C,Outer membrane protein 1B,Outer membrane protein C,P06996,Porin OmpC,UniProtKB/Swiss-Prot:P06996,WP_000865568.1,b…
ompW	511145.b1256	Outer membrane protein w; Acts as a receptor for colicin S4	https://smart.embl.de/smart/DDvec.cgi?smart=212:Pfam_OprF(5|145)+	1787510,2F1T,2F1V,945128,AAC74338,AAC74338.1,ABE-0004210,ASAP:ABE-0004210,ECK1250,EG11124,EcoGene:EG11124,GI:1787510,JW1248,NC_000913.3,NP_415772,NP_415772.1,NZ_STEB01000005.1,OMPW_ECOLI,OmpW,Outer membrane protein,Outer membrane protein W,P0A915,P21364,P97217,P97220,UniProtKB/Swiss-Prot:P0A915,WP_000737226.1,b1256,eco:b1256,ompW,outer membrane protein W,yciD
ompX	511145.b0814	Membrane; Outer membrane constituents; Belongs to the Ail/OmpX/PagC/Lom family	https://smart.embl.de/smart/DDvec.cgi?smart=171:Pfam_Ail_Lom(1|127)+Pfam_Ail_Lom(120|171)+	1787034,1ORM,1Q9F,1Q9G,1QJ8,1QJ9,2M06,2M07,2MNH,944967,AAC73901,AAC73901.1,ABE-0002784,ASAP:ABE-0002784,ECK0803,EG12135,EcoGene:EG12135,GI:1787034,JW0799,NC_000913.3,NP_415335,NP_415335.1,NZ_STEB01000019.1,OMPX_ECOLI,OmpX,Outer membrane protein X,P0A917,P36546,UniProtKB/Swiss-Prot:P0A917,WP_001295296.1,b0814,eco:b0814,ompX,outer membrane protein X,ybiG
osmB	511145.b1283	Osmotically and stress inducible lipoprotein; Provides resistance to osmotic stress. May be important for stationary-phase survival	https://smart.embl.de/smart/DDvec.cgi?smart=72:SIGNAL(1|23)+Pfam_Rick_17kDa_Anti(32|71)+	1787539,945866,AAC74365,AAC74365.1,ABE-0004309,ASAP:ABE-0004309,ECK1278,EG10679,EcoGene:EG10679,GI:1787539,JW1275,NC_000913.3,NP_415799,NP_415799.1,NZ_STEB01000005.1,OSMB_ECOLI,OsmB,Osmotically and stress inducible lipoprotein,Osmotically inducible lipoprotein OsmB,Osmotically-inducible lipoprotein B,Osmotically-inducible lipoprotein OsmB,P0ADA7,P17873,UniProtKB/Swiss-Prot:P0ADA7,WP_000498253.1,b…
osmE	511145.b1739	Osmotically-inducible putative lipoprotein OsmE; Activator of ntrL gene; Protein involved in transcription activator activity, transcription and response to osmotic stress	https://smart.embl.de/smart/DDvec.cgi?smart=112:SIGNAL(1|23)+Pfam_SmpA_OmlA(30|97)+	1788035,945305,AAC74809,AAC74809.1,ABE-0005799,ASAP:ABE-0005799,Activator of ntr-like gene protein,ECK1737,EG10044,EcoGene:EG10044,GI:1788035,JW1728,NC_000913.3,NP_416253,NP_416253.1,NZ_STEB01000009.1,OSME_ECOLI,OsmE,Osmotically inducible lipoprotein OsmE,Osmotically-inducible lipoprotein,Osmotically-inducible lipoprotein OsmE,Osmotically-inducible putative lipoprotein OsmE,P0ADB1,P23933,UniProtK…
osmY	511145.b4376	Salt-inducible putative abc transporter periplasmic binding protein; Hyperosmotically inducible periplasmic protein; Protein involved in response to osmotic stress	https://smart.embl.de/smart/DDvec.cgi?smart=201:SIGNAL(1|28)+BON(60|123)+BON(139|201)+	1790836,948895,AAC77329,AAC77329.1,ABE-0014348,ASAP:ABE-0014348,ECK4367,EG11391,EcoGene:EG11391,GI:1790836,Hyperosmotically inducible periplasmic protein,JW4338,NC_000913.3,NP_418793,NP_418793.1,NZ_STEB01000033.1,OSMY_ECOLI,OsmY,Osmotically-inducible protein Y,P0AFH8,P27291,Periplasmic chaperone OsmY,Q2M5U2,UniProtKB/Swiss-Prot:P0AFH8,WP_001295748.1,b4376,eco:b4376,osmY
pal	511145.b0741	Peptidoglycan-associated outer membrane lipoprotein pal; Part of the Tol-Pal system, which plays a role in outer membrane invagination during cell division and is important for maintaining outer membrane integrity The Tol-Pal system is also required for polar localization of chemoreceptors clusters	https://smart.embl.de/smart/DDvec.cgi?smart=173:SIGNAL(1|21)+Pfam_OmpA(72|167)+	1786962,1OAP,2HQS,2W8B,945004,AAC73835,AAC73835.1,ABE-0002521,ASAP:ABE-0002521,ECK0730,EG10684,EcoGene:EG10684,GI:1786962,JW0731,NC_000913.3,NP_415269,NP_415269.1,NZ_STEB01000035.1,P07176,P0A912,PAL,PAL_ECOLI,Pal,Peptidoglycan-associated lipoprotein,Tol-Pal system lipoprotein Pal,UniProtKB/Swiss-Prot:P0A912,WP_001295306.1,b0741,eco:b0741,excC,pal
panC	511145.b0133	Pantoate--beta-alanine ligase; Catalyzes the condensation of pantoate with beta-alanine in an ATP-dependent reaction via a pantoyl-adenylate intermediate	https://smart.embl.de/smart/DDvec.cgi?smart=283:Pfam_Pantoate_ligase(2|279)+	1786325,1IHO,3GUZ,6.3.2.1,944958,AAC73244,AAC73244.1,ABE-0000465,ASAP:ABE-0000465,EC 6.3.2.1,ECK0132,EG11746,EcoGene:EG11746,GI:1786325,JW0129,NC_000913.3,NP_414675,NP_414675.1,NZ_LN832404.1,P31663,PANC_ECOLI,PS,PanC,Pantoate--beta-alanine ligase,Pantoate--beta-alanine ligase ,Pantoate-activating enzyme,Pantothenate synthetase,Q2MCG4,UniProtKB/Swiss-Prot:P31663,WP_000905383.1,b0133,eco:b0133,panC…
pck	511145.b3403	Phosphoenolpyruvate carboxykinase (atp); Involved in the gluconeogenesis. Catalyzes the conversion of oxaloacetate (OAA) to phosphoenolpyruvate (PEP) through direct phosphoryl transfer between the nucleoside triphosphate and OAA	https://smart.embl.de/smart/DDvec.cgi?smart=540:Pfam_PEPCK_ATP(21|492)+	1789807,1AQ2,1AYL,1K3C,1K3D,1OEN,1OS1,2OLQ,2OLR,2PXZ,2PY7,4.1.1.49,6ASI,6ASM,6ASN,6AT2,6AT3,6AT4,6COM,6CRT,6CU4,6D5I,945667,AAC76428,AAC76428.1,ABE-0011106,ASAP:ABE-0011106,EC 4.1.1.49,ECK3390,EG10688,EcoGene:EG10688,GI:1789807,JW3366,NC_000913.3,NP_417862,NP_417862.1,NZ_STEB01000004.1,P22259,PCK,PCKA_ECOLI,PEP carboxykinase,PEPCK,Pck,Phosphoenolpyruvate carboxykinase (ATP),Phosphoenolpyruvate ca…
pgi	511145.b4025	Glucose-6-phosphate isomerase; Belongs to the GPI family	https://smart.embl.de/smart/DDvec.cgi?smart=549:Pfam_PGI(52|541)+	1790457,3NBU,5.3.1.9,948535,AAC76995,AAC76995.1,ABE-0013163,ASAP:ABE-0013163,EC 5.3.1.9,ECK4017,EG10702,EcoGene:EG10702,G6PI_ECOLI,GI:1790457,GPI,Glucose-6-phosphate isomerase,Glucose-6-phosphate isomerase ,Glucosephosphate isomerase,JW3985,NC_000913.3,NP_418449,NP_418449.1,NZ_SSZK01000049.1,P0A6T1,P11537,PGI,PHI,Pgi,Phosphoglucose isomerase,Phosphohexose isomerase,Q2M6S9,UniProtKB/Swiss-Prot:P0A…
potA	511145.b1126	Spermidine preferential abc transporter atp binding subunit; Part of the ABC transporter complex PotABCD involved in spermidine/putrescine import. Responsible for energy coupling to the transport system	https://smart.embl.de/smart/DDvec.cgi?smart=378:AAA(42|225)+Pfam_TOBE_2(292|372)+	1787370,7.6.2.11,946323,AAC74210,AAC74210.1,ABE-0003796,ASAP:ABE-0003796,EC 7.6.2.11,ECK1112,EG10749,EcoGene:EG10749,GI:1787370,JW1112,NC_000913.3,NP_415644,NP_415644.1,NZ_SSZK01000010.1,P23858,P69874,POTA_ECOLI,PotA,Spermidine/putrescine ABC transporter ATPase,UniProtKB/Swiss-Prot:P69874,WP_000531594.1,b1126,eco:b1126,potA,spermidine/putrescine ABC transporter ATPase
ppa	511145.b4226	Inorganic pyrophosphatase; Catalyzes the hydrolysis of inorganic pyrophosphate (PPi) forming two phosphate ions	https://smart.embl.de/smart/DDvec.cgi?smart=176:Pfam_Pyrophosphatase(18|174)+	1790673,1FAJ,1I40,1I6T,1IGP,1INO,1IPW,1JFD,1MJW,1MJX,1MJY,1MJZ,1OBW,2AU6,2AU7,2AU8,2AU9,2AUU,2EIP,3.6.1.1,4UM4,948748,AAC77183,AAC77183.1,ABE-0013824,ASAP:ABE-0013824,EC 3.6.1.1,ECK4222,EG10755,EcoGene:EG10755,GI:1790673,IPYR_ECOLI,Inorganic pyrophosphatase,Inorganic pyrophosphatase ,JW4185,NC_000913.3,NP_418647,NP_418647.1,NZ_SSUV01000014.1,P0A7A9,P17288,PPase,Ppa,Pyrophosphate phospho-hydrolase…
prfA	511145.b1211	Peptide chain release factor 1 directs the termination of translation in response to the peptide chain termination codons UAG and UAA	https://smart.embl.de/smart/DDvec.cgi?smart=360:PCRF(63|178)+Pfam_RF-1(211|321)+	1787462,2B3T,5J30,5J3C,5J4D,5O2R,6GWT,6GXM,6GXN,6GXO,949002,AAC74295,AAC74295.1,ABE-0004066,ASAP:ABE-0004066,ECK1199,EG10761,EcoGene:EG10761,GI:1787462,JW1202,NC_000913.3,NP_415729,NP_415729.1,NZ_STEB01000023.1,P07011,P0A7I0,P77340,Peptide chain release factor 1,Peptide chain release factor RF-1,Peptide chain release factor RF1,PrfA,RF-1,RF1_ECOLI,UniProtKB/Swiss-Prot:P0A7I0,WP_000804726.1,b1211,…
proB	511145.b0242	Gamma-glutamate kinase; Catalyzes the transfer of a phosphate group to glutamate to form L-glutamate 5-phosphate	https://smart.embl.de/smart/DDvec.cgi?smart=367:Pfam_AA_kinase(5|235)+PUA(276|359)+	1786437,2.7.2.11,2J5T,2J5V,2W21,946425,AAC73346,AAC73346.1,ABE-0000830,ASAP:ABE-0000830,EC 2.7.2.11,ECK0243,EG10768,EcoGene:EG10768,GI:1786437,GK,Gamma-glutamate kinase,Gamma-glutamyl kinase,Glutamate 5-kinase,Glutamate 5-kinase ,JW0232,NC_000913.3,NP_414777,NP_414777.1,NZ_STEB01000020.1,P07005,P0A7B5,P78293,PROB_ECOLI,ProB,UniProtKB/Swiss-Prot:P0A7B5,WP_001285288.1,b0242,eco:b0242,gamma-glutamat…
proQ	511145.b1831	Rna chaperone, putative prop translation regulator; RNA chaperone with significant RNA binding, RNA strand exchange and RNA duplexing activities. May regulate ProP activity through an RNA-based, post-transcriptional mechanism	https://smart.embl.de/smart/DDvec.cgi?smart=232:ProQ(5|119)+Pfam_ProQ_C(182|232)+	48994892,5NBB,948950,AAC74901,AAC74901.2,ABE-0006092,ASAP:ABE-0006092,ECK1830,EG12866,EcoGene:EG12866,GI:48994892,JW5300,NC_000913.3,NZ_SSZK01000001.1,P45577,P56606,PROQ_ECOLI,ProP effector,ProQ,RNA chaperone ProQ,UniProtKB/Swiss-Prot:P45577,WP_000431381.1,YP_026161,YP_026161.1,b1831,eco:b1831,proQ,yebJ,yobE,yoeC
pspA	511145.b1304	Regulatory protein for phage-shock-protein operon; The phage shock protein (psp) operon (pspABCDE) may play a significant role in the competition for survival under nutrient- or energy-limited conditions. PspA negatively regulates expression of the pspABCDE promoter and of pspG through negative regulation of the psp- specific transcriptional activator PspF. Is also required for membrane integrity…	https://smart.embl.de/smart/DDvec.cgi?smart=222:Pfam_PspA_IM30(2|219)+	2367118,4WHE,945887,AAC74386,AAC74386.1,ABE-0004387,ASAP:ABE-0004387,ECK1299,EG10776,EcoGene:EG10776,GI:2367118,JW1297,NC_000913.3,NP_415820,NP_415820.1,NZ_SSZK01000012.1,P0AFM6,P23853,P76040,P77363,PSPA_ECOLI,Phage shock protein A,PspA,UniProtKB/Swiss-Prot:P0AFM6,WP_000511025.1,b1304,cog,eco:b1304,pspA
pspB	511145.b1305	Psp operon transcription co-activator; The phage shock protein (psp) operon (pspABCDE) may play a significant role in the competition for survival under nutrient- or energy-limited conditions. PspB is involved in transcription regulation	https://smart.embl.de/smart/DDvec.cgi?smart=74:Pfam_PspB(2|73)+	1787563,945893,AAC74387,AAC74387.1,ABE-0004389,ASAP:ABE-0004389,ECK1300,EG10777,EcoGene:EG10777,GI:1787563,JW1298,NC_000913.3,NP_415821,NP_415821.1,NZ_STEB01000005.1,P0AFM9,P23854,PSPB_ECOLI,Phage shock protein B,Psp operon transcription co-activator,PspB,UniProtKB/Swiss-Prot:P0AFM9,WP_001274963.1,b1305,eco:b1305,psp operon transcription co-activator,pspB
purN	511145.b2500	Phosphoribosylglycinamide formyltransferase 1; Catalyzes the transfer of a formyl group from 10- formyltetrahydrofolate to 5-phospho-ribosyl-glycinamide (GAR), producing 5-phospho-ribosyl-N-formylglycinamide (FGAR) and tetrahydrofolate	https://smart.embl.de/smart/DDvec.cgi?smart=212:Pfam_Formyl_trans_N(1|181)+	1788846,1C2T,1C3E,1CDD,1CDE,1GAR,1GRC,1JKX,2.1.2.2,2GAR,3GAR,5'-phosphoribosylglycinamide transformylase,946973,AAC75553,AAC75553.1,ABE-0008232,ASAP:ABE-0008232,EC 2.1.2.2,ECK2496,EG10799,EcoGene:EG10799,GAR transformylase,GART,GI:1788846,JW2485,NC_000913.3,NP_416995,NP_416995.1,NZ_LN832404.1,P08179,PUR3_ECOLI,Phosphoribosylglycinamide formyltransferase,Phosphoribosylglycinamide formyltransferase…
raiA	511145.b2597	Stationary phase translation inhibitor and ribosome stability factor; During stationary phase prevents 70S dimer formation, probably in order to regulate translation efficiency during transition between the exponential and the stationary phases . During environmental stress such as cold shock or excessive cell density at stationary phase, stabilizes the 70S ribosome against dissociation, inhibits…	https://smart.embl.de/smart/DDvec.cgi?smart=113:Pfam_Ribosomal_S30AE(3|93)+	1788949,1L4S,1N3G,4V4G,4V8I,4Y4O,5FDU,5FDV,5V8I,6CFK,6FKR,947129,AAC75646,AAC75646.1,ABE-0008540,ASAP:ABE-0008540,ECK2594,EG11151,EcoGene:EG11151,GI:1788949,JW2578,NC_000913.3,NP_417088,NP_417088.1,NZ_STEB01000040.1,P0AD49,P11285,Protein Y,RaiA,Ribosome associated factor Y,Ribosome-associated inhibitor A,Spot Y,UniProtKB/Swiss-Prot:P0AD49,WP_000178456.1,YFIA_ECOLI,b2597,eco:b2597,pY,raiA,yfiA
rbfA	511145.b3167	30S ribosome binding factor; One of at least 4 proteins (Era, RbfA, RimM and RsgA/YjeQ) that assist in the late maturation steps of the functional core of the 30S subunit. Essential for efficient processing of pre-16S rRNA . Probably part of the 30S subunit prior to or during the final step in the processing of 16S free 30S ribosomal subunits. Probably interacts with the 5'- terminal helix region…	https://smart.embl.de/smart/DDvec.cgi?smart=133:Pfam_RBFA(7|113)+	1789558,1KKG,30S ribosome binding factor,30S ribosome-binding factor,30s ribosome binding factor,947685,AAC76201,AAC76201.1,ABE-0010406,ASAP:ABE-0010406,ECK3156,EG11178,EcoGene:EG11178,GI:1789558,JW3136,NC_000913.3,NP_417636,NP_417636.1,NZ_STEB01000012.1,P09170,P0A7G2,P15B,Protein P15B,Q2M943,RBFA_ECOLI,RbfA,Ribosome-binding factor A,UniProtKB/Swiss-Prot:P0A7G2,WP_001040205.1,b3167,eco:b3167,rbfA…
rbsB	511145.b3751	D-ribose abc transporter periplasmic binding protein; Part of the ABC transporter complex RbsABC involved in ribose import. Binds ribose. Also serves as the primary chemoreceptor for chemotaxis	https://smart.embl.de/smart/DDvec.cgi?smart=296:SIGNAL(1|21)+Pfam_Peripla_BP_1(26|289)+	1790192,1BA2,1DBP,1DRJ,1DRK,1URP,2DRI,2GX6,948261,AAC76774,AAC76774.1,ABE-0012264,ASAP:ABE-0012264,ECK3745,EG10815,EcoGene:EG10815,GI:1790192,JW3730,NC_000913.3,NP_418207,NP_418207.1,NZ_LN832404.1,P02925,Q2M869,RBSB_ECOLI,RbsB,Ribose import binding protein RbsB,UniProtKB/Swiss-Prot:P02925,WP_001056271.1,b3751,eco:b3751,prlB,rbsB,rbsP
rbsK	511145.b3752	Ribokinase; Catalyzes the phosphorylation of ribose at O-5 in a reaction requiring ATP and magnesium. The resulting D-ribose-5-phosphate can then be used either for sythesis of nucleotides, histidine, and tryptophan, or as a component of the pentose phosphate pathway	https://smart.embl.de/smart/DDvec.cgi?smart=309:Pfam_PfkB(4|298)+	1790193,1GQT,1RK2,1RKA,1RKD,1RKS,2.7.1.15,948260,AAC76775,AAC76775.1,ABE-0012266,ASAP:ABE-0012266,EC 2.7.1.15,ECK3746,EG10818,EcoGene:EG10818,GI:1790193,JW3731,NC_000913.3,NP_418208,NP_418208.1,NZ_STEB01000015.1,P05054,P0A9J6,Q2M870,RBSK_ECOLI,RK,RbsK,Ribokinase,Ribokinase ,UniProtKB/Swiss-Prot:P0A9J6,WP_001300603.1,b3752,eco:b3752,rbsK,ribokinase
rcsF	511145.b0196	Outer membrane lipoprotein rcsf; Essential component of the Rcs signaling system, which controls transcription of numerous genes. Plays a role in signal transduction from the cell surface to the histidine kinase RcsC. May detect outer membrane defects. The system controls expression of genes involved in colanic acid capsule synthesis, biofilm formation and cell division	https://smart.embl.de/smart/DDvec.cgi?smart=134:SIGNAL(1|19)+Pfam_RcsF(24|132)+	1786394,2L8Y,2Y1B,949113,AAC73307,AAC73307.1,ABE-0000663,ASAP:ABE-0000663,ECK0196,EG11502,EcoGene:EG11502,GI:1786394,JW0192,NC_000913.3,NP_414738,NP_414738.1,NZ_STEB01000032.1,Outer membrane lipoprotein RcsF,P28633,P69411,Putative outer membrane protein,RCSF_ECOLI,RcsF,RcsF protein,UniProtKB/Swiss-Prot:P69411,WP_001202329.1,b0196,eco:b0196,putative outer membrane protein,rcsF
recB	511145.b2820	Exonuclease v (recbcd complex), beta subunit; A helicase/nuclease that prepares dsDNA breaks (DSB) for recombinational DNA repair. Binds to DSBs and unwinds DNA via a rapid (>1 kb/second) and highly processive (>30 kb) ATP-dependent bidirectional helicase. Unwinds dsDNA until it encounters a Chi (crossover hotspot instigator, 5'-GCTGGTGG-3') sequence from the 3' direction. Cuts ssDNA a few nucleo…	https://smart.embl.de/smart/DDvec.cgi?smart=1180:Pfam_UvrD-helicase(4|438)+Pfam_UvrD_C(656|810)+Pfam_PDDEXK_1(934|1173)+	1789183,1W36,3.1.11.5,3K70,5LD2,5MBV,947286,AAC75859,AAC75859.1,ABE-0009249,ASAP:ABE-0009249,EC 3.1.11.5,ECK2816,EG10824,EcoGene:EG10824,ExoV subunit RecB,Exodeoxyribonuclease V 135 kDa polypeptide,Exodeoxyribonuclease V beta chain,Exodeoxyribonuclease V beta subunit ,Exodeoxyribonuclease V subunit RecB,Exonuclease V (RecBCD complex), beta subunit,Exonuclease V subunit RecB,GI:1789183,Helicase/nu…
relA	511145.b2784	(p)ppgpp synthetase i/gtp pyrophosphokinase; In eubacteria ppGpp (guanosine 3'-diphosphate 5-' diphosphate) is a mediator of the stringent response which coordinates a variety of cellular activities in response to changes in nutritional abundance. This enzyme catalyzes the formation of pppGpp which is then hydrolyzed to form ppGpp. The second messengers ppGpp and c-di-GMP together control biofilm…	https://smart.embl.de/smart/DDvec.cgi?smart=744:Pfam_HD_4(34|192)+RelA_SpoT(251|361)+Pfam_TGS(406|465)+Pfam_ACT_4(662|740)+	(p)ppGpp synthase,(p)ppGpp synthetase I/GTP pyrophosphokinase,1789147,2.7.6.5,5IQR,5KPS,5KPV,5KPW,5KPX,5L3P,947244,AAC75826,AAC75826.1,ABE-0009125,ASAP:ABE-0009125,ATP:GTP 3'-pyrophosphotransferase,EC 2.7.6.5,ECK2778,EG10835,EcoGene:EG10835,GDP/GTP pyrophosphokinase,GI:1789147,GTP pyrophosphokinase,GTP pyrophosphokinase ,JW2755,NC_000913.3,NP_417264,NP_417264.1,NZ_STEB01000030.1,P0AG20,P11585,Q2M…
ribE	511145.b0415	6,7-dimethyl-8-ribityllumazine synthase; Catalyzes the formation of 6,7-dimethyl-8-ribityllumazine by condensation of 5-amino-6-(D-ribitylamino)uracil with 3,4-dihydroxy-2- butanone 4-phosphate. This is the penultimate step in the biosynthesis of riboflavin	https://smart.embl.de/smart/DDvec.cgi?smart=156:Pfam_DMRL_synthase(12|152)+	1786617,2.5.1.78,6,7-dimethyl-8-ribityllumazine synthase,6,7-dimethyl-8-ribityllumazine synthase ,946453,AAC73518,AAC73518.1,ABE-0001444,ASAP:ABE-0001444,DMRL synthase,EC 2.5.1.78,ECK0409,EG11322,EcoGene:EG11322,GI:1786617,JW0405,LS,Lumazine synthase,NC_000913.3,NP_414949,NP_414949.1,NZ_STEB01000007.1,P25540,P61714,P77114,Q2MC11,RISB_ECOLI,RibE,Riboflavin synthase beta chain,UniProtKB/Swiss-Prot:…
ridA	511145.b4243	Enamine/imine deaminase, reaction intermediate detoxification; Accelerates the release of ammonia from reactive enamine/imine intermediates of the PLP-dependent threonine dehydratase (IlvA) in the low water environment of the cell. It catalyzes the deamination of enamine/imine intermediates to yield 2-ketobutyrate and ammonia. It is required for the detoxification of reactive intermediates of Ilv…	https://smart.embl.de/smart/DDvec.cgi?smart=128:Pfam_Ribonuc_L-PSP(7|127)+	1QU9,2-iminobutanoate/2-iminopropanoate deaminase,2-iminobutanoate/2-iminopropanoate deaminase ,3.5.99.10,87082396,948771,AAC77200,AAC77200.2,ABE-0013886,ASAP:ABE-0013886,EC 3.5.99.10,ECK4238,EG12524,EcoGene:EG12524,Enamine/imine deaminase,GI:87082396,JW5755,NC_000913.3,NP_418664,NP_418664.2,NZ_STEB01000013.1,P0AF93,P39330,P76806,Q2M664,RIDA_ECOLI,RidA,UniProtKB/Swiss-Prot:P0AF93,WP_000047539.1,b…
rlpA	511145.b0633	Septal ring protein, suppressor of prc, minor lipoprotein; Lytic transglycosylase with a strong preference for naked glycan strands that lack stem peptides	https://smart.embl.de/smart/DDvec.cgi?smart=362:SIGNAL(1|20)+Pfam_DPBB_1(78|167)+Pfam_SPOR(287|360)+	1786852,4.2.2.-,945241,AAC73734,AAC73734.1,ABE-0002171,ASAP:ABE-0002171,ECK0626,EG10854,EcoGene:EG10854,Endolytic peptidoglycan transglycosylase RlpA,GI:1786852,JW0628,NC_000913.3,NP_415166,NP_415166.1,NZ_SSZK01000037.1,P10100,RLPA_ECOLI,Rare lipoprotein A,Rare lipoprotein RlpA,RlpA,UniProtKB/Swiss-Prot:P10100,WP_001231430.1,b0633,eco:b0633,rlpA
rmf	511145.b0953	Ribosome modulation factor; During stationary phase, converts 70S ribosomes to an immature dimeric form (90S ribosomes) which are converted to inactive 100S ribosomes (a process called ribosomal hibernation) by the hibernation promoting factor HPF . Inactivates ribosomes by covering the peptidyl transferase (PTase) center of the 23S rRNA and the entrance of peptide exit tunnel . However crystalli…	https://smart.embl.de/smart/DDvec.cgi?smart=55:Pfam_RMF(1|53)+	1787186,4V8G,6H4N,6H58,945567,AAC74039,AAC74039.1,ABE-0003227,ASAP:ABE-0003227,ECK0944,EG50004,EcoGene:EG50004,GI:1787186,Hibernation factor RMF,JW0936,NC_000913.3,NP_415473,NP_415473.1,NZ_STEB01000006.1,P0AFW2,P22986,P77441,Protein E,RMF,RMF_ECOLI,Ribosome modulation factor,Rmf,UniProtKB/Swiss-Prot:P0AFW2,WP_000828648.1,b0953,eco:b0953,ribosome modulation factor,rmf
rof	511145.b0189	Modulator of rho-dependent transcription termination; Suppresses temperature-sensitive mutations in essential genes by modulating rho-dependent transcription termination	https://smart.embl.de/smart/DDvec.cgi?smart=84:Pfam_ROF(7|81)+	1SG5,87081698,944891,AAC73300,AAC73300.2,ABE-0000641,ASAP:ABE-0000641,ECK0188,EG13221,EcoGene:EG13221,GI:87081698,JW0184,NC_000913.3,NP_414731,NP_414731.2,P0AFW8,P52098,P75670,Protein rof,Q9WVU2,ROF_ECOLI,Rho-binding antiterminator,Rof,UniProtKB/Swiss-Prot:P0AFW8,b0189,eco:b0189,mesJ,rof,yaeO
rplA	511145.b3984	Large subunit ribosomal protein l1; One of the primary rRNA binding proteins, it binds very close to the 3'-end of the 23S rRNA. Forms part of the L1 stalk. It is often not seen in high-resolution crystal structures, but can be seen in cryo_EM and 3D reconstruction models. These indicate that the distal end of the stalk moves by approximately 20 angstroms This stalk movement is thought to be coup…	https://smart.embl.de/smart/DDvec.cgi?smart=234:Pfam_Ribosomal_L1(30|220)+	1790416,1EG0,1ML5,2RDO,3J46,3J5S,3J8G,3J9Z,3JA1,3JCD,3JCE,487D,4CSU,4U1U,4U1V,4U20,4U24,4U25,4U26,4U27,4V4V,4V4W,4V5H,4V65,4V66,4V69,4V6K,4V6L,4V6M,4V6N,4V6O,4V6P,4V6Q,4V6R,4V6S,4V6V,4V6Y,4V6Z,4V70,4V71,4V72,4V73,4V74,4V75,4V76,4V77,4V78,4V79,4V7A,4V7C,4V7D,4V7I,4WOI,50S ribosomal protein L1,50S ribosomal subunit protein L1,5ADY,5U9F,5U9G,5UYK,5UYL,5UYM,5UYN,5UYP,5UYQ,6BU8,6ENJ,6ENU,6OFX,6OG7,948…
rplB	511145.b3317	Large subunit ribosomal protein l2; One of the primary rRNA binding proteins . Located near the base of the L1 stalk, it is probably also mobile. Required for association of the 30S and 50S subunits to form the 70S ribosome, for tRNA binding and peptide bond formation . It has been suggested to have peptidyltransferase activity; this is highly controversial	https://smart.embl.de/smart/DDvec.cgi?smart=273:Ribosomal_L2(42|118)+Ribosomal_L2_C(124|251)+	1789713,29456695,2J28,2RDO,3BBX,3J5L,3J7Z,3J8G,3J9Y,3J9Z,3JA1,3JBU,3JBV,3JCD,3JCE,3JCJ,3JCN,487D,4CSU,4U1U,4U1V,4U20,4U24,4U25,4U26,4U27,4UY8,4V47,4V48,4V4H,4V4Q,4V4V,4V4W,4V50,4V52,4V53,4V54,4V55,4V56,4V57,4V5B,4V5H,4V5Y,4V64,4V65,4V66,4V69,4V6C,4V6D,4V6E,4V6K,4V6L,4V6M,4V6N,4V6O,4V6P,4V6Q,4V6R,4V6S,4V6T,4V6V,4V6Y,4V6Z,4V70,4V71,4V72,4V73,4V74,4V75,4V76,4V77,4V78,4V79,4V7A,4V7B,4V7C,4V7D,4V7I,4V…
rplE	511145.b3308	This is 1 of the proteins that binds and probably mediates the attachment of the 5S RNA into the large ribosomal subunit, where it forms part of the central protuberance. Its 5S rRNA binding is significantly enhanced in the presence of L18. Contacts the P site tRNA; the 5S rRNA and some of its associated proteins might help stabilize positioning of ribosome-bound tRNAs	https://smart.embl.de/smart/DDvec.cgi?smart=179:Pfam_Ribosomal_L5(24|80)+Pfam_Ribosomal_L5_C(84|177)+	1789704,1ML5,2J28,2RDO,3BBX,3J5L,3J5S,3J7Z,3J8G,3J9Y,3J9Z,3JA1,3JBU,3JBV,3JCD,3JCE,3JCJ,3JCN,42482870,4CSU,4U1U,4U1V,4U20,4U24,4U25,4U26,4U27,4UY8,4V47,4V48,4V4H,4V4Q,4V4V,4V4W,4V50,4V52,4V53,4V54,4V55,4V56,4V57,4V5B,4V5H,4V5Y,4V64,4V65,4V66,4V69,4V6C,4V6D,4V6E,4V6K,4V6L,4V6M,4V6N,4V6O,4V6P,4V6Q,4V6R,4V6S,4V6T,4V6V,4V6Y,4V6Z,4V70,4V71,4V72,4V73,4V74,4V75,4V76,4V77,4V78,4V79,4V7A,4V7B,4V7C,4V7D,4V…
rplF	511145.b3305	Large subunit ribosomal protein l6; This protein binds directly to at least 2 domains of the 23S ribosomal RNA, thus is important in its secondary structure. It is located near the subunit interface in the base of the L7/L12 stalk, and near the tRNA binding site of the peptidyltransferase center	https://smart.embl.de/smart/DDvec.cgi?smart=177:Pfam_Ribosomal_L6(11|82)+Pfam_Ribosomal_L6(90|165)+	1789701,1EG0,1ML5,2J28,2RDO,3BBX,3J5L,3J7Z,3J8G,3J9Y,3J9Z,3JA1,3JBU,3JBV,3JCD,3JCE,3JCJ,3JCN,487D,4CSU,4U1U,4U1V,4U20,4U24,4U25,4U26,4U27,4UY8,4V47,4V48,4V4H,4V4Q,4V4V,4V4W,4V50,4V52,4V53,4V54,4V55,4V56,4V57,4V5B,4V5H,4V5Y,4V64,4V65,4V66,4V69,4V6C,4V6D,4V6E,4V6K,4V6L,4V6M,4V6N,4V6O,4V6P,4V6Q,4V6R,4V6S,4V6T,4V6V,4V6Y,4V6Z,4V70,4V71,4V72,4V73,4V74,4V75,4V76,4V77,4V78,4V79,4V7A,4V7B,4V7C,4V7D,4V7I,4…
rplJ	511145.b3985	Large subunit ribosomal protein l10; Forms part of the ribosomal stalk, playing a central role in the interaction of the ribosome with GTP-bound translation factors	https://smart.embl.de/smart/DDvec.cgi?smart=165:Pfam_Ribosomal_L10(3|101)+	1790417,3J7Z,3J9Y,3J9Z,3JA1,3JCJ,4UY8,4V6N,4V6O,4V6P,4V6Q,4V6R,4V6S,4V6V,4V7B,4V7C,4V7D,4V85,4V89,4V9O,4V9P,4YBB,50S ribosomal protein L10,50S ribosomal protein L8,50S ribosomal subunit protein L10,5ADY,5AFI,5GAD,5GAE,5GAF,5GAG,5GAH,5H5U,5IQR,5IT8,5J5B,5J7L,5J88,5J8A,5J91,5JC9,5KCR,5KCS,5KPS,5KPV,5KPW,5KPX,5L3P,5MDV,5MDW,5MDY,5MDZ,5NCO,5NP6,5O2R,5U9F,5U9G,5UYK,5UYL,5UYM,5UYN,5UYP,5UYQ,5WDT,5WE4,5…
rplK	511145.b3983	Large subunit ribosomal protein l11; Forms part of the ribosomal stalk which helps the ribosome interact with GTP-bound translation factors	https://smart.embl.de/smart/DDvec.cgi?smart=142:RL11(9|141)+	1EG0,1MJ1,1ML5,2367334,2J28,2RDO,3DEG,3EP2,3EQ3,3EQ4,3J0D,3J5L,3J7Z,3J8G,3J9Y,3J9Z,3JA1,3JBV,3JCD,3JCE,3JCJ,3JCN,487D,4CSU,4U1U,4U1V,4U20,4U24,4U25,4U26,4U27,4UY8,4V47,4V48,4V4H,4V4Q,4V4V,4V4W,4V50,4V52,4V53,4V54,4V55,4V56,4V57,4V5B,4V5H,4V5Y,4V64,4V65,4V66,4V69,4V6C,4V6D,4V6E,4V6K,4V6L,4V6M,4V6N,4V6O,4V6P,4V6Q,4V6R,4V6S,4V6T,4V6V,4V6Y,4V6Z,4V70,4V71,4V72,4V73,4V74,4V75,4V76,4V77,4V78,4V79,4V7A,4…
rplL	511145.b3986	Large subunit ribosomal protein l7/l12; The binding site for several of the GTPase factors involved in protein synthesis (IF-2, EF-Tu, EF-G and RF3). Is thus essential for accurate translation. Deletion of 1 of the L12 dimers from the ribosome (by deleting the binding site on L10) leads to decreased IF-2 association with the 70S ribosome and decreased stimulation of the GTPase activity of EF-G	https://smart.embl.de/smart/DDvec.cgi?smart=121:Pfam_Ribosomal_L12_N(4|78)+	1790418,1CTF,1RQS,1RQT,1RQU,1RQV,2BCW,3J7Z,4UY8,4V4V,4V4W,4V5M,4V5N,4V7B,4V7D,4V85,4V89,4V9O,50S ribosomal protein L7/L12,50S ribosomal subunit protein L12,50S ribosomal subunit protein L7/L12,5KCS,6I0Y,948489,AAC76960,AAC76960.1,ABE-0013038,ASAP:ABE-0013038,ECK3977,EG10873,EcoGene:EG10873,GI:1790418,JW3949,L8,Large ribosomal subunit protein bL12,Large subunit ribosomal protein L7/L12,NC_000913.3…
rplM	511145.b3231	Large subunit ribosomal protein l13; This protein is one of the early assembly proteins of the 50S ribosomal subunit, although it is not seen to bind rRNA by itself. It is important during the early stages of 50S assembly	https://smart.embl.de/smart/DDvec.cgi?smart=142:Pfam_Ribosomal_L13(14|138)+	1789626,1ML5,2J28,2RDO,3BBX,3IY9,3J5L,3J7Z,3J8G,3J9Y,3J9Z,3JA1,3JBU,3JBV,3JCD,3JCE,3JCJ,3JCN,4CSU,4U1U,4U1V,4U20,4U24,4U25,4U26,4U27,4UY8,4V47,4V48,4V4H,4V4Q,4V4V,4V4W,4V50,4V52,4V53,4V54,4V55,4V56,4V57,4V5B,4V5H,4V5Y,4V64,4V65,4V66,4V69,4V6C,4V6D,4V6E,4V6K,4V6L,4V6M,4V6N,4V6O,4V6P,4V6Q,4V6R,4V6S,4V6T,4V6V,4V6Y,4V6Z,4V70,4V71,4V72,4V73,4V74,4V75,4V76,4V77,4V78,4V79,4V7A,4V7B,4V7C,4V7D,4V7I,4V7S,4…
rplN	511145.b3310	This protein binds directly to 23S ribosomal RNA. In the E.coli 70S ribosome it has been modeled to make two contacts with the 16S rRNA of the 30S subunit, forming part of bridges B5 and B8, connecting the 2 subunits . Although the protein undergoes significant rotation during the transition from an initiation to and EF-G bound state, the bridges remain stable. In the 3.5 A resolved structures L1…	https://smart.embl.de/smart/DDvec.cgi?smart=123:Ribosomal_L14(1|123)+	1789706,1ML5,2J28,2RDO,3BBX,3IY9,3IZZ,3J5L,3J7Z,3J8G,3J9Y,3J9Z,3JA1,3JBU,3JBV,3JCD,3JCE,3JCJ,3JCN,487D,4CSU,4U1U,4U1V,4U20,4U24,4U25,4U26,4U27,4UY8,4V47,4V48,4V4H,4V4Q,4V4V,4V4W,4V50,4V52,4V53,4V54,4V55,4V56,4V57,4V5B,4V5H,4V5Y,4V64,4V65,4V66,4V69,4V6C,4V6D,4V6E,4V6K,4V6L,4V6M,4V6N,4V6O,4V6P,4V6Q,4V6R,4V6S,4V6T,4V6V,4V6Y,4V6Z,4V70,4V71,4V72,4V73,4V74,4V75,4V76,4V77,4V78,4V79,4V7A,4V7B,4V7C,4V7D,4…
rplO	511145.b3301	Large subunit ribosomal protein l15; This protein binds the 5S rRNA. It is required for the late stages of subunit assembly, and is essential for 5S rRNA assembly onto the ribosome	https://smart.embl.de/smart/DDvec.cgi?smart=144:Pfam_Ribosomal_L27A(27|144)+	1789697,1ML5,2J28,2RDO,3BBX,3J5L,3J7Z,3J8G,3J9Y,3J9Z,3JA1,3JBU,3JBV,3JCD,3JCE,3JCJ,3JCN,4CSU,4U1U,4U1V,4U20,4U24,4U25,4U26,4U27,4UY8,4V47,4V48,4V4H,4V4Q,4V4V,4V4W,4V50,4V52,4V53,4V54,4V55,4V56,4V57,4V5B,4V5H,4V5Y,4V64,4V65,4V66,4V69,4V6C,4V6D,4V6E,4V6K,4V6L,4V6M,4V6N,4V6O,4V6P,4V6Q,4V6R,4V6S,4V6T,4V6V,4V6Y,4V6Z,4V70,4V71,4V72,4V73,4V74,4V75,4V76,4V77,4V78,4V79,4V7A,4V7B,4V7C,4V7D,4V7I,4V7S,4V7T,4…
rplP	511145.b3313	Large subunit ribosomal protein l16; This protein binds directly to 23S ribosomal RNA and is located at the A site of the peptidyltransferase center. It contacts the A and P site tRNAs . It has an essential role in subunit assembly, which is not well understood	https://smart.embl.de/smart/DDvec.cgi?smart=136:Pfam_Ribosomal_L16(4|131)+	1789709,2J28,2RDO,3BBX,3J5L,3J7Z,3J8G,3J9Y,3J9Z,3JA1,3JBU,3JBV,3JCD,3JCE,3JCJ,3JCN,4CSU,4U1U,4U1V,4U20,4U24,4U25,4U26,4U27,4UY8,4V47,4V48,4V4H,4V4Q,4V4V,4V4W,4V50,4V52,4V53,4V54,4V55,4V56,4V57,4V5B,4V5H,4V5Y,4V64,4V65,4V66,4V69,4V6C,4V6D,4V6E,4V6K,4V6L,4V6M,4V6N,4V6O,4V6P,4V6Q,4V6R,4V6S,4V6T,4V6V,4V6Y,4V6Z,4V70,4V71,4V72,4V73,4V74,4V75,4V76,4V77,4V78,4V79,4V7A,4V7B,4V7C,4V7D,4V7I,4V7S,4V7T,4V7U,4…
rplQ	511145.b3294	Large subunit ribosomal protein l17; Requires L15 for assembly into the 50S subunit	https://smart.embl.de/smart/DDvec.cgi?smart=127:Pfam_Ribosomal_L17(20|116)+	1789689,2J28,2RDO,34156050,3BBX,3J5L,3J7Z,3J8G,3J9Y,3J9Z,3JA1,3JBU,3JBV,3JCD,3JCE,3JCJ,3JCN,4CSU,4U1U,4U1V,4U20,4U24,4U25,4U26,4U27,4UY8,4V47,4V48,4V4H,4V4Q,4V4V,4V4W,4V50,4V52,4V53,4V54,4V55,4V56,4V57,4V5B,4V5H,4V5Y,4V64,4V65,4V66,4V69,4V6C,4V6D,4V6E,4V6K,4V6L,4V6M,4V6N,4V6O,4V6P,4V6Q,4V6R,4V6S,4V6T,4V6V,4V6Y,4V6Z,4V70,4V71,4V72,4V73,4V74,4V75,4V76,4V77,4V78,4V79,4V7A,4V7B,4V7C,4V7D,4V7I,4V7S,4V…
rplR	511145.b3304	This is one of the proteins that mediates the attachment of the 5S rRNA subcomplex onto the large ribosomal subunit where it forms part of the central protuberance. Binds stably to 5S rRNA; increases binding abilities of L5 in a cooperative fashion; both proteins together confer 23S rRNA binding. The 5S rRNA and some of its associated proteins might help stabilize positioning of ribosome-bound tR…	https://smart.embl.de/smart/DDvec.cgi?smart=117:Pfam_Ribosomal_L18p(1|117)+	1789700,1ML5,29379200,2J28,2RDO,3BBX,3J5L,3J7Z,3J8G,3J9Y,3J9Z,3JA1,3JBU,3JBV,3JCD,3JCE,3JCJ,3JCN,4CSU,4U1U,4U1V,4U20,4U24,4U25,4U26,4U27,4UY8,4V47,4V48,4V4H,4V4Q,4V4V,4V4W,4V50,4V52,4V53,4V54,4V55,4V56,4V57,4V5B,4V5H,4V5Y,4V64,4V65,4V66,4V69,4V6C,4V6D,4V6E,4V6K,4V6L,4V6M,4V6N,4V6O,4V6P,4V6Q,4V6R,4V6S,4V6T,4V6V,4V6Y,4V6Z,4V70,4V71,4V72,4V73,4V74,4V75,4V76,4V77,4V78,4V79,4V7A,4V7B,4V7C,4V7D,4V7I,4V…
rplS	511145.b2606	This protein is located at the 30S-50S ribosomal subunit interface. In the 70S ribosome it has been modeled to make two contacts with the 16S rRNA of the 30S subunit forming part of bridges B6 and B8 . In the 3.5 A resolved structures L14 and L19 interact and together make contact with the 16S rRNA . The protein conformation is quite different between the 50S and 70S structures, which may be nece…	https://smart.embl.de/smart/DDvec.cgi?smart=115:Pfam_Ribosomal_L19(3|113)+	1788958,2J28,2RDO,3BBX,3J5L,3J7Z,3J8G,3J9Y,3J9Z,3JA1,3JBU,3JBV,3JCD,3JCE,3JCJ,3JCN,4CSU,4U1U,4U1V,4U20,4U24,4U25,4U26,4U27,4UY8,4V47,4V48,4V4H,4V4Q,4V4V,4V4W,4V50,4V52,4V53,4V54,4V55,4V56,4V57,4V5B,4V5H,4V5Y,4V64,4V65,4V66,4V69,4V6C,4V6D,4V6E,4V6K,4V6L,4V6M,4V6N,4V6O,4V6P,4V6Q,4V6R,4V6S,4V6T,4V6V,4V6Y,4V6Z,4V70,4V71,4V72,4V73,4V74,4V75,4V76,4V77,4V78,4V79,4V7A,4V7B,4V7C,4V7D,4V7I,4V7S,4V7T,4V7U,4…
rplT	511145.b1716	Phenylalanyl-trna synthetase operon leader peptide; One of the primary rRNA binding proteins, it binds close to the 5'-end of the 23S rRNA. It is important during the early stages of 50S assembly	https://smart.embl.de/smart/DDvec.cgi?smart=118:Pfam_Ribosomal_L20(3|109)+	1788008,2J28,2RDO,3BBX,3J5L,3J7Z,3J8G,3J9Y,3J9Z,3JA1,3JBU,3JBV,3JCD,3JCE,3JCJ,3JCN,41067652,4CSU,4U1U,4U1V,4U20,4U24,4U25,4U26,4U27,4UY8,4V47,4V48,4V4H,4V4Q,4V4V,4V4W,4V50,4V52,4V53,4V54,4V55,4V56,4V57,4V5B,4V5H,4V5Y,4V64,4V65,4V66,4V69,4V6C,4V6D,4V6E,4V6K,4V6L,4V6M,4V6N,4V6O,4V6P,4V6Q,4V6R,4V6S,4V6T,4V6V,4V6Y,4V6Z,4V70,4V71,4V72,4V73,4V74,4V75,4V76,4V77,4V78,4V79,4V7A,4V7B,4V7C,4V7D,4V7I,4V7S,4V…
rplV	511145.b3315	Large subunit ribosomal protein l22; This protein binds specifically to 23S rRNA; its binding is stimulated by other ribosomal proteins, e.g. L4, L17, and L20. It is important during the early stages of 50S assembly. It makes multiple contacts with different domains of the 23S rRNA in the assembled 50S subunit and ribosome	https://smart.embl.de/smart/DDvec.cgi?smart=110:Pfam_Ribosomal_L22(5|108)+	1789711,29456686,2J28,2RDO,3BBX,3J5L,3J7Z,3J8G,3J9Y,3J9Z,3JA1,3JBU,3JBV,3JCD,3JCE,3JCJ,3JCN,4CSU,4U1U,4U1V,4U20,4U24,4U25,4U26,4U27,4UY8,4V47,4V48,4V4H,4V4Q,4V4V,4V4W,4V50,4V52,4V53,4V54,4V55,4V56,4V57,4V5B,4V5H,4V5Y,4V64,4V65,4V66,4V69,4V6C,4V6D,4V6E,4V6K,4V6L,4V6M,4V6N,4V6O,4V6P,4V6Q,4V6R,4V6S,4V6T,4V6V,4V6Y,4V6Z,4V70,4V71,4V72,4V73,4V74,4V75,4V76,4V77,4V78,4V79,4V7A,4V7B,4V7C,4V7D,4V7I,4V7S,4V…
rplW	511145.b3318	Large subunit ribosomal protein l23; One of the early assembly proteins, it binds 23S rRNA; is essential for growth. One of the proteins that surround the polypeptide exit tunnel on the outside of the subunit. Acts as the docking site for trigger factor for Ffh binding to the ribosome (SRP54, and and to nascent polypeptide chains	https://smart.embl.de/smart/DDvec.cgi?smart=100:Pfam_Ribosomal_L23(9|95)+	1789714,1ML5,2J28,2RDO,2VRH,3BBX,3IY9,3J45,3J46,3J5L,3J7Z,3J8G,3J9Y,3J9Z,3JA1,3JBU,3JBV,3JCD,3JCE,3JCJ,3JCN,4CSU,4U1U,4U1V,4U20,4U24,4U25,4U26,4U27,4UY8,4V47,4V48,4V4H,4V4Q,4V4V,4V4W,4V50,4V52,4V53,4V54,4V55,4V56,4V57,4V5B,4V5H,4V5Y,4V64,4V65,4V66,4V69,4V6C,4V6D,4V6E,4V6K,4V6L,4V6M,4V6N,4V6O,4V6P,4V6Q,4V6R,4V6S,4V6T,4V6V,4V6Y,4V6Z,4V70,4V71,4V72,4V73,4V74,4V75,4V76,4V77,4V78,4V79,4V7A,4V7B,4V7C,4…
rplX	511145.b3309	Large subunit ribosomal protein l24; One of two assembly initiator proteins, it binds directly to the 5'-end of the 23S rRNA, where it nucleates assembly of the 50S subunit. It is not thought to be involved in the functions of the mature 50S subunit in vitro	https://smart.embl.de/smart/DDvec.cgi?smart=104:KOW(4|31)+Pfam_ribosomal_L24(39|103)+	1789705,1ML5,29456670,2J28,2RDO,2VRH,3BBX,3J45,3J46,3J5L,3J7Z,3J8G,3J9Y,3J9Z,3JA1,3JBU,3JBV,3JCD,3JCE,3JCJ,3JCN,4CSU,4U1U,4U1V,4U20,4U24,4U25,4U26,4U27,4UY8,4V47,4V48,4V4H,4V4Q,4V4V,4V4W,4V50,4V52,4V53,4V54,4V55,4V56,4V57,4V5B,4V5H,4V5Y,4V64,4V65,4V66,4V69,4V6C,4V6D,4V6E,4V6K,4V6L,4V6M,4V6N,4V6O,4V6P,4V6Q,4V6R,4V6S,4V6T,4V6V,4V6Y,4V6Z,4V70,4V71,4V72,4V73,4V74,4V75,4V76,4V77,4V78,4V79,4V7A,4V7B,4V…
rplY	511145.b2185	Large subunit ribosomal protein l25; This is one of the proteins that binds to the 5S RNA in the ribosome where it forms part of the central protuberance. Binds to the 5S rRNA independently of L5 and L18. Not required for binding of the 5S rRNA/L5/L18 subcomplex to 23S rRNA	https://smart.embl.de/smart/DDvec.cgi?smart=94:Pfam_Ribosomal_L25p(4|91)+	1788512,1B75,1D6K,1DFU,1ML5,2J28,2RDO,3BBX,3J5L,3J7Z,3J8G,3J9Y,3J9Z,3JA1,3JBU,3JBV,3JCD,3JCE,3JCJ,3JCN,487D,4CSU,4U1U,4U1V,4U20,4U24,4U25,4U26,4U27,4UY8,4V47,4V48,4V4H,4V4Q,4V4V,4V4W,4V50,4V52,4V53,4V54,4V55,4V56,4V57,4V5B,4V5H,4V5Y,4V64,4V65,4V66,4V69,4V6C,4V6D,4V6E,4V6K,4V6L,4V6M,4V6N,4V6O,4V6P,4V6Q,4V6R,4V6S,4V6T,4V6V,4V6Y,4V6Z,4V70,4V71,4V72,4V73,4V74,4V75,4V76,4V77,4V78,4V79,4V7A,4V7B,4V7C,4…
rpmA	511145.b3185	Large subunit ribosomal protein l27; 50S ribosomal protein L27; Protein involved in structural constituent of ribosome and translation	https://smart.embl.de/smart/DDvec.cgi?smart=85:Pfam_Ribosomal_L27(2|82)+	1789576,2J28,2RDO,3BBX,3J5L,3J7Z,3J8G,3J9Y,3J9Z,3JA1,3JBU,3JBV,3JCD,3JCE,3JCJ,3JCN,4CSU,4U1U,4U1V,4U20,4U24,4U25,4U26,4U27,4UY8,4V47,4V48,4V4H,4V4Q,4V4V,4V4W,4V50,4V52,4V53,4V54,4V55,4V56,4V57,4V5B,4V5H,4V5Y,4V64,4V65,4V66,4V69,4V6C,4V6D,4V6E,4V6K,4V6L,4V6M,4V6N,4V6O,4V6P,4V6Q,4V6R,4V6S,4V6T,4V6V,4V6Y,4V6Z,4V70,4V71,4V72,4V73,4V74,4V75,4V76,4V77,4V78,4V79,4V7A,4V7B,4V7C,4V7D,4V7I,4V7S,4V7T,4V7U,4…
rpmB	511145.b3637	Large subunit ribosomal protein l28; 50S ribosomal protein L28; Protein involved in structural constituent of ribosome and translation	https://smart.embl.de/smart/DDvec.cgi?smart=78:Pfam_Ribosomal_L28(3|62)+	1790068,3J5L,3J7Z,3J8G,3J9Y,3J9Z,3JA1,3JBU,3JBV,3JCD,3JCE,3JCJ,3JCN,4CSU,4U1U,4U1V,4U20,4U24,4U25,4U26,4U27,4UY8,4V50,4V52,4V53,4V54,4V55,4V56,4V57,4V5H,4V5Y,4V64,4V69,4V6C,4V6D,4V6E,4V6K,4V6L,4V6M,4V6N,4V6O,4V6P,4V6Q,4V6R,4V6S,4V6T,4V6V,4V6Y,4V6Z,4V70,4V71,4V72,4V73,4V74,4V75,4V76,4V77,4V78,4V79,4V7A,4V7B,4V7C,4V7D,4V7I,4V7S,4V7T,4V7U,4V7V,4V85,4V89,4V9C,4V9D,4V9O,4V9P,4WF1,4WOI,4WWW,4YBB,50S ri…
rpmC	511145.b3312	Large subunit ribosomal protein l29; Binds 23S rRNA. It is not essential for growth	https://smart.embl.de/smart/DDvec.cgi?smart=63:Pfam_Ribosomal_L29(4|60)+	1789708,1ML5,2J28,2RDO,2VRH,3BBX,3J45,3J46,3J5L,3J7Z,3J8G,3J9Y,3J9Z,3JA1,3JBU,3JBV,3JCD,3JCE,3JCJ,3JCN,4CSU,4U1U,4U1V,4U20,4U24,4U25,4U26,4U27,4UY8,4V47,4V48,4V4H,4V4Q,4V4V,4V4W,4V50,4V52,4V53,4V54,4V55,4V56,4V57,4V5B,4V5H,4V5Y,4V64,4V65,4V66,4V69,4V6C,4V6D,4V6E,4V6K,4V6L,4V6M,4V6N,4V6O,4V6P,4V6Q,4V6R,4V6S,4V6T,4V6V,4V6Y,4V6Z,4V70,4V71,4V72,4V73,4V74,4V75,4V76,4V77,4V78,4V79,4V7A,4V7B,4V7C,4V7D,4…
rpmD	511145.b3302	Large subunit ribosomal protein l30; 50S ribosomal protein L30; Protein involved in structural constituent of ribosome and translation	https://smart.embl.de/smart/DDvec.cgi?smart=59:Pfam_Ribosomal_L30(5|55)+	1789698,1ML5,2J28,2RDO,3BBX,3J5L,3J7Z,3J8G,3J9Y,3J9Z,3JA1,3JBU,3JBV,3JCD,3JCE,3JCJ,3JCN,4CSU,4U1U,4U1V,4U20,4U24,4U25,4U26,4U27,4UY8,4V47,4V48,4V4H,4V4Q,4V4V,4V4W,4V50,4V52,4V53,4V54,4V55,4V56,4V57,4V5B,4V5H,4V5Y,4V64,4V65,4V66,4V69,4V6C,4V6D,4V6E,4V6K,4V6L,4V6M,4V6N,4V6O,4V6P,4V6Q,4V6R,4V6S,4V6T,4V6V,4V6Y,4V6Z,4V70,4V71,4V72,4V73,4V74,4V75,4V76,4V77,4V78,4V79,4V7A,4V7B,4V7C,4V7D,4V7I,4V7S,4V7T,4…
rpmE	511145.b3936	Large subunit ribosomal protein l31; Binds the 23S rRNA	https://smart.embl.de/smart/DDvec.cgi?smart=70:Pfam_Ribosomal_L31(1|65)+	1790371,2J28,2RDO,3BBX,3J9Y,3J9Z,3JA1,4V4H,4V4Q,4V5B,4V65,4V66,4V6K,4V6L,4V6N,4V6O,4V6P,4V6Q,4V6R,4V6S,4V6V,50S ribosomal protein L31,50S ribosomal subunit protein L31,5AFI,5AKA,5IQR,5KCS,5KPS,5KPV,5KPW,5KPX,5L3P,5LZA,5LZB,5LZC,5LZD,5LZE,5LZF,5MDV,5MDW,5MDY,5MDZ,5MGP,5NP6,5NWY,5O2R,5U9F,5U9G,5UYK,5UYL,5UYM,5UYN,5UYP,5UYQ,5WDT,5WE4,5WE6,5WFK,6BU8,6BY1,6C4I,6ENF,6ENJ,6ENU,6H4N,6H58,6HRM,6O9J,6Q97,6…
rpmF	511145.b1089	Large subunit ribosomal protein l32; 50S ribosomal protein L32; Protein involved in structural constituent of ribosome and translation	https://smart.embl.de/smart/DDvec.cgi?smart=57:Pfam_Ribosomal_L32p(2|57)+	1787330,2J28,2RDO,3BBX,3J5L,3J7Z,3J8G,3J9Y,3J9Z,3JA1,3JBU,3JBV,3JCD,3JCE,3JCJ,3JCN,4CSU,4U1U,4U1V,4U20,4U24,4U25,4U26,4U27,4UY8,4V47,4V48,4V4H,4V4Q,4V4V,4V4W,4V50,4V52,4V53,4V54,4V55,4V56,4V57,4V5B,4V5H,4V5Y,4V64,4V65,4V66,4V69,4V6C,4V6D,4V6E,4V6K,4V6L,4V6M,4V6N,4V6O,4V6P,4V6Q,4V6R,4V6S,4V6T,4V6V,4V6Y,4V6Z,4V70,4V71,4V72,4V73,4V74,4V75,4V76,4V77,4V78,4V79,4V7A,4V7B,4V7C,4V7D,4V7I,4V7S,4V7T,4V7U,4…
rpmG	511145.b3636	Large subunit ribosomal protein l33; 50S ribosomal protein L33; Protein involved in structural constituent of ribosome and translation	https://smart.embl.de/smart/DDvec.cgi?smart=55:Pfam_Ribosomal_L33(7|53)+	1790067,2J28,2RDO,3BBX,3J5L,3J5S,3J7Z,3J9Y,3J9Z,3JA1,3JBU,3JBV,3JCD,3JCE,3JCJ,3JCN,4CSU,4U1U,4U1V,4U20,4U24,4U25,4U26,4U27,4UY8,4V47,4V48,4V4H,4V4Q,4V4V,4V4W,4V50,4V52,4V53,4V54,4V55,4V56,4V57,4V5B,4V5H,4V5Y,4V64,4V65,4V66,4V69,4V6C,4V6D,4V6E,4V6K,4V6L,4V6M,4V6N,4V6O,4V6P,4V6Q,4V6R,4V6S,4V6T,4V6V,4V6Y,4V6Z,4V70,4V71,4V72,4V73,4V74,4V75,4V76,4V77,4V78,4V79,4V7A,4V7B,4V7C,4V7D,4V7I,4V7S,4V7T,4V7U,4…
rpmI	511145.b1717	Large subunit ribosomal protein l35; Belongs to the bacterial ribosomal protein bL35 family	https://smart.embl.de/smart/DDvec.cgi?smart=65:Pfam_Ribosomal_L35p(2|62)+	1788010,2J28,2RDO,3BBX,3J5L,3J7Z,3J8G,3J9Y,3J9Z,3JA1,3JBU,3JBV,3JCD,3JCE,3JCJ,3JCN,42481591,4CSU,4U1U,4U1V,4U20,4U24,4U25,4U26,4U27,4UY8,4V4H,4V4Q,4V50,4V52,4V53,4V54,4V55,4V56,4V57,4V5B,4V5H,4V5Y,4V64,4V65,4V66,4V69,4V6C,4V6D,4V6E,4V6K,4V6L,4V6M,4V6N,4V6O,4V6P,4V6Q,4V6R,4V6S,4V6T,4V6V,4V6Y,4V6Z,4V70,4V71,4V72,4V73,4V74,4V75,4V76,4V77,4V78,4V79,4V7A,4V7B,4V7C,4V7D,4V7I,4V7S,4V7T,4V7U,4V7V,4V85,4V…
rpoC	511145.b3988	Dna-directed rna polymerase subunit beta'; DNA-dependent RNA polymerase catalyzes the transcription of DNA into RNA using the four ribonucleoside triphosphates as substrates	https://smart.embl.de/smart/DDvec.cgi?smart=1407:RPOLA_N(235|514)+Pfam_RNA_pol_Rpb1_4(673|764)+Pfam_RNA_pol_Rpb1_5(766|1317)+	2.7.7.6,2367335,2AUK,2LMC,3IYD,3LU0,4IQZ,4JK1,4JK2,4KMU,4KN4,4KN7,4MEX,4MEY,4XSX,4XSY,4XSZ,4YG2,4YLN,4YLO,4YLP,4ZH2,4ZH3,4ZH4,5BYH,5EZK,5IPL,5IPM,5IPN,5MS0,5MY1,5NSR,5NSS,5NWT,5UAC,5UAG,5UAH,5UAJ,5UAL,5UAQ,5VSW,5VT0,5W1S,5W1T,6ALF,6ALG,6ALH,6ASX,6BJS,6BYU,6C6S,6C6T,6C6U,6C9Y,6CA0,6CUX,6FLP,6FLQ,6GFW,6GH5,6GH6,6JBQ,6JNX,6K4Y,6N60,6N61,6OMF,6P18,6P19,6RH3,6RI7,6RI9,6RIN,6RIP,948487,AAC76962,AAC7696…
rpoZ	511145.b3649	Dna-directed rna polymerase subunit omega; Promotes RNA polymerase assembly. Latches the N- and C- terminal regions of the beta' subunit thereby facilitating its interaction with the beta and alpha subunits	https://smart.embl.de/smart/DDvec.cgi?smart=91:Pfam_RNA_pol_Rpb6(8|60)+	1790081,2.7.7.6,3IYD,3LU0,42482406,4JK1,4JK2,4KMU,4KN4,4KN7,4MEX,4MEY,4XSX,4XSY,4XSZ,4YG2,4YLN,4YLO,4YLP,4ZH2,4ZH3,4ZH4,5BYH,5EZK,5IPL,5IPM,5IPN,5MS0,5MY1,5NSR,5NSS,5NWT,5UAC,5UAG,5UAH,5UAJ,5UAL,5UAQ,5VSW,5VT0,5W1S,5W1T,6ALF,6ALG,6ALH,6ASX,6BJS,6BYU,6C6S,6C6T,6C6U,6C9Y,6CA0,6CUX,6FLP,6FLQ,6GFW,6GH5,6GH6,6JBQ,6JNX,6K4Y,6N60,6N61,6P18,6P19,6RI7,6RI9,6RIN,6RIP,948160,AAC76673,AAC76673.1,ABE-0011933,…
rpsB	511145.b0169	Small subunit ribosomal protein s2; Required for ribosomal protein S1 to bind to the 30S subunit	https://smart.embl.de/smart/DDvec.cgi?smart=241:Pfam_Ribosomal_S2(9|224)+	1786365,1M5G,2YKR,30S ribosomal protein S2,30S ribosomal subunit protein S2,3J9Y,3J9Z,3JA1,3JBU,3JBV,3JCD,3JCE,3JCJ,3JCN,4A2I,4ADV,4ODL,4ODM,4ODN,4ODP,4U1U,4U1V,4U20,4U24,4U25,4U26,4U27,4V48,4V4H,4V4Q,4V4V,4V4W,4V50,4V52,4V53,4V54,4V55,4V56,4V57,4V5B,4V5H,4V5Y,4V64,4V65,4V66,4V69,4V6C,4V6D,4V6E,4V6K,4V6L,4V6M,4V6N,4V6O,4V6P,4V6Q,4V6R,4V6S,4V6T,4V6V,4V6Y,4V6Z,4V70,4V71,4V72,4V73,4V74,4V75,4V76,4V7…
rpsC	511145.b3314	Small subunit ribosomal protein s3; Binds the lower part of the 30S subunit head. Binds mRNA in the 70S ribosome, positioning it for translation (By similarity)	https://smart.embl.de/smart/DDvec.cgi?smart=233:KH(60|125)+	1789710,1M5G,2YKR,30S ribosomal protein S3,30S ribosomal subunit protein S3,3J9Y,3J9Z,3JA1,3JBU,3JBV,3JCD,3JCE,3JCJ,3JCN,42482864,4A2I,4ADV,4ODQ,4U1U,4U1V,4U20,4U24,4U25,4U26,4U27,4V47,4V48,4V4H,4V4Q,4V4V,4V4W,4V50,4V52,4V53,4V54,4V55,4V56,4V57,4V5B,4V5H,4V5Y,4V64,4V65,4V66,4V69,4V6C,4V6D,4V6E,4V6K,4V6L,4V6M,4V6N,4V6O,4V6P,4V6Q,4V6R,4V6S,4V6T,4V6V,4V6Y,4V6Z,4V70,4V71,4V72,4V73,4V74,4V75,4V76,4V77…
rpsD	511145.b3296	Small subunit ribosomal protein s4; One of two assembly initiator proteins for the 30S subunit, it binds directly to 16S rRNA where it nucleates assembly of the body of the 30S subunit. Plays a role in mRNA unwinding by the ribosome, possibly by forming part of a processivity clamp. Also functions as a rho-dependent antiterminator of rRNA transcription, increasing the synthesis of rRNA under cond…	https://smart.embl.de/smart/DDvec.cgi?smart=206:Ribosomal_S4(3|95)+S4(96|160)+	1789691,1EG0,1M5G,2YKR,30S ribosomal protein S4,30S ribosomal subunit protein S4,35807177,3J9Y,3J9Z,3JA1,3JBU,3JBV,3JCD,3JCE,3JCJ,3JCN,4A2I,4ADV,4U1U,4U1V,4U20,4U24,4U25,4U26,4U27,4V47,4V48,4V4H,4V4Q,4V4V,4V4W,4V50,4V52,4V53,4V54,4V55,4V56,4V57,4V5B,4V5H,4V5Y,4V64,4V65,4V66,4V69,4V6C,4V6D,4V6E,4V6K,4V6L,4V6M,4V6N,4V6O,4V6P,4V6Q,4V6R,4V6S,4V6T,4V6V,4V6Y,4V6Z,4V70,4V71,4V72,4V73,4V74,4V75,4V76,4V77…
rpsE	511145.b3303	Small subunit ribosomal protein s5; With S4 and S12 plays an important role in translational accuracy. Many suppressors of streptomycin-dependent mutants of protein S12 are found in this protein, some but not all of which decrease translational accuracy (ram, ribosomal ambiguity mutations). The physical location of this protein suggests it may also play a role in mRNA unwinding by the ribosome, p…	https://smart.embl.de/smart/DDvec.cgi?smart=167:Pfam_Ribosomal_S5(11|75)+Pfam_Ribosomal_S5_C(86|157)+	1789699,1EG0,1M5G,2YKR,30S ribosomal protein S5,30S ribosomal subunit protein S5,3J9Y,3J9Z,3JA1,3JBU,3JBV,3JCD,3JCE,3JCJ,3JCN,4A2I,4ADV,4U1U,4U1V,4U20,4U24,4U25,4U26,4U27,4V47,4V48,4V4H,4V4Q,4V4V,4V4W,4V50,4V52,4V53,4V54,4V55,4V56,4V57,4V5B,4V5H,4V5Y,4V64,4V65,4V66,4V69,4V6C,4V6D,4V6E,4V6K,4V6L,4V6M,4V6N,4V6O,4V6P,4V6Q,4V6R,4V6S,4V6T,4V6V,4V6Y,4V6Z,4V70,4V71,4V72,4V73,4V74,4V75,4V76,4V77,4V78,4V7…
rpsF	511145.b4200	Small subunit ribosomal protein s6; Binds together with S18 to 16S ribosomal RNA	https://smart.embl.de/smart/DDvec.cgi?smart=131:Pfam_Ribosomal_S6(3|91)+	1EG0,1M5G,296040586,2YKR,30S ribosomal protein S6,30S ribosomal protein S6, fully modified isoform,30S ribosomal protein S6, non-modified isoform,30S ribosomal subunit protein S6,3IY8,3J9Y,3J9Z,3JA1,3JBU,3JBV,3JCD,3JCE,3JCJ,3JCN,4A2I,4ADV,4U1U,4U1V,4U20,4U24,4U25,4U26,4U27,4V47,4V48,4V4H,4V4Q,4V4V,4V4W,4V50,4V52,4V53,4V54,4V55,4V56,4V57,4V5B,4V5H,4V5Y,4V64,4V65,4V66,4V69,4V6C,4V6D,4V6E,4V6K,4V6L,…
rpsG	511145.b3341	Small subunit ribosomal protein s7; One of the primary rRNA binding proteins, it binds directly to 16S rRNA where it nucleates assembly of the head domain of the 30S subunit . Is located at the subunit interface close to the decoding center, where it has been shown to contact mRNA . Has been shown to contact tRNA in both the P and E sites; it probably blocks exit of the E site tRNA	https://smart.embl.de/smart/DDvec.cgi?smart=179:Pfam_Ribosomal_S7(1|149)+	1789739,1EG0,1M5G,1ML5,2YKR,30S ribosomal protein S7,30S ribosomal subunit protein S7,3J5S,3J9Y,3J9Z,3JA1,3JBU,3JBV,3JCD,3JCE,3JCJ,3JCN,4A2I,4ADV,4U1U,4U1V,4U20,4U24,4U25,4U26,4U27,4V47,4V48,4V4H,4V4Q,4V4V,4V4W,4V50,4V52,4V53,4V54,4V55,4V56,4V57,4V5B,4V5H,4V5Y,4V64,4V65,4V66,4V69,4V6C,4V6D,4V6E,4V6K,4V6L,4V6M,4V6N,4V6O,4V6P,4V6Q,4V6R,4V6S,4V6T,4V6V,4V6Y,4V6Z,4V70,4V71,4V72,4V73,4V74,4V75,4V76,4V7…
rpsI	511145.b3230	Small subunit ribosomal protein s9; The C-terminal tail plays a role in the affinity of the 30S P site for different tRNAs. Mutations that decrease this affinity are suppressed in the 70S ribosome	https://smart.embl.de/smart/DDvec.cgi?smart=130:Pfam_Ribosomal_S9(10|130)+	1789625,1M5G,2YKR,30S ribosomal protein S9,30S ribosomal subunit protein S9,3J9Y,3J9Z,3JA1,3JBU,3JBV,3JCD,3JCE,3JCJ,3JCN,41069791,4A2I,4ADV,4U1U,4U1V,4U20,4U24,4U25,4U26,4U27,4V47,4V48,4V4H,4V4Q,4V4V,4V4W,4V50,4V52,4V53,4V54,4V55,4V56,4V57,4V5B,4V5H,4V5Y,4V64,4V65,4V66,4V69,4V6C,4V6D,4V6E,4V6K,4V6L,4V6M,4V6N,4V6O,4V6P,4V6Q,4V6R,4V6S,4V6T,4V6V,4V6Y,4V6Z,4V70,4V71,4V72,4V73,4V74,4V75,4V76,4V77,4V78…
rpsJ	511145.b3321	Small subunit ribosomal protein s10; Involved in the binding of tRNA to the ribosomes . In addition, in complex with NusB, is involved in the regulation of ribosomal RNA (rRNA) biosynthesis by transcriptional antitermination. S10 binds RNA non-specifically and increases the affinity of NusB for the boxA RNA sequence S10 may constitute the critical antitermination component of the NusB-S10 complex	https://smart.embl.de/smart/DDvec.cgi?smart=103:Pfam_Ribosomal_S10(7|101)+	1789717,1M5G,2KVQ,2YKR,30S ribosomal protein S10,30S ribosomal subunit protein S10,3D3B,3D3C,3IMQ,3J9Y,3J9Z,3JA1,3JBU,3JBV,3JCD,3JCE,3JCJ,3JCN,3W1Y,4A2I,4ADV,4U1U,4U1V,4U20,4U24,4U25,4U26,4U27,4V47,4V48,4V4H,4V4Q,4V4V,4V4W,4V50,4V52,4V53,4V54,4V55,4V56,4V57,4V5B,4V5H,4V5Y,4V64,4V65,4V66,4V69,4V6C,4V6D,4V6E,4V6K,4V6L,4V6M,4V6N,4V6O,4V6P,4V6Q,4V6R,4V6S,4V6T,4V6V,4V6Y,4V6Z,4V70,4V71,4V72,4V73,4V74,4…
rpsK	511145.b3297	Small subunit ribosomal protein s11; Located on the platform of the 30S subunit, it bridges several disparate RNA helices of the 16S rRNA. Forms part of the Shine- Dalgarno cleft in the 70S ribosome (By similarity)	https://smart.embl.de/smart/DDvec.cgi?smart=129:Pfam_Ribosomal_S11(19|128)+	1789692,1M5G,2YKR,30S ribosomal protein S11,30S ribosomal subunit protein S11,3J9Y,3J9Z,3JA1,3JBU,3JBV,3JCD,3JCE,3JCJ,3JCN,4A2I,4ADV,4U1U,4U1V,4U20,4U24,4U25,4U26,4U27,4V47,4V48,4V4H,4V4Q,4V4V,4V4W,4V50,4V52,4V53,4V54,4V55,4V56,4V57,4V5B,4V5H,4V5Y,4V64,4V65,4V66,4V69,4V6C,4V6D,4V6E,4V6K,4V6L,4V6M,4V6N,4V6O,4V6P,4V6Q,4V6R,4V6S,4V6T,4V6V,4V6Y,4V6Z,4V70,4V71,4V72,4V73,4V74,4V75,4V76,4V77,4V78,4V79,4…
rpsL	511145.b3342	Small subunit ribosomal protein s12; With S4 and S5 plays an important role in translational accuracy. Cryo-EM studies suggest that S12 contacts the EF-Tu bound tRNA in the A-site during codon-recognition. This contact is most likely broken as the aminoacyl-tRNA moves into the peptidyl transferase center in the 50S subunit	https://smart.embl.de/smart/DDvec.cgi?smart=124:Pfam_Ribosom_S12_S23(12|123)+	1789740,1M5G,1MJ1,1ZN1,2YKR,30S ribosomal protein S12,30S ribosomal subunit protein S12,34154647,3DEG,3EP2,3EQ3,3EQ4,3J0D,3J0E,3J9Y,3J9Z,3JA1,3JBU,3JBV,3JCD,3JCE,3JCJ,3JCN,4A2I,4ADV,4U1U,4U1V,4U20,4U24,4U25,4U26,4U27,4V47,4V48,4V4H,4V4Q,4V4V,4V4W,4V50,4V52,4V53,4V54,4V55,4V56,4V57,4V5B,4V5H,4V5Y,4V64,4V65,4V66,4V69,4V6C,4V6D,4V6E,4V6K,4V6L,4V6M,4V6N,4V6O,4V6P,4V6Q,4V6R,4V6S,4V6T,4V6V,4V6Y,4V6Z,4V…
rpsM	511145.b3298	Small subunit ribosomal protein s13; Located at the top of the head of the 30S subunit, it contacts several helices of the 16S rRNA. Contacts the tRNAs in the A and P sites	https://smart.embl.de/smart/DDvec.cgi?smart=118:Pfam_Ribosomal_S13(3|108)+	1789693,1M5G,2YKR,30S ribosomal protein S13,30S ribosomal subunit protein S13,3J9Y,3J9Z,3JA1,3JBU,3JBV,3JCD,3JCE,3JCJ,3JCN,4A2I,4ADV,4U1U,4U1V,4U20,4U24,4U25,4U26,4U27,4V47,4V48,4V4H,4V4Q,4V4V,4V4W,4V50,4V52,4V53,4V54,4V55,4V56,4V57,4V5B,4V5H,4V5Y,4V64,4V65,4V66,4V69,4V6C,4V6D,4V6E,4V6K,4V6L,4V6N,4V6O,4V6P,4V6Q,4V6R,4V6S,4V6T,4V6V,4V6Y,4V6Z,4V70,4V71,4V72,4V73,4V74,4V75,4V76,4V77,4V78,4V79,4V7A,4…
rpsN	511145.b3307	Small subunit ribosomal protein s14; Binds 16S rRNA, required for the assembly of 30S particles and may also be responsible for determining the conformation of the 16S rRNA at the A site	https://smart.embl.de/smart/DDvec.cgi?smart=101:Pfam_Ribosomal_S14(47|100)+	1789703,1M5G,2YKR,30S ribosomal protein S14,30S ribosomal subunit protein S14,3J9Y,3J9Z,3JA1,3JBU,3JBV,3JCD,3JCE,3JCJ,3JCN,4A2I,4ADV,4U1U,4U1V,4U20,4U24,4U25,4U26,4U27,4V47,4V48,4V4H,4V4Q,4V4V,4V4W,4V50,4V52,4V53,4V54,4V55,4V56,4V57,4V5B,4V5H,4V5Y,4V64,4V65,4V66,4V69,4V6C,4V6D,4V6E,4V6K,4V6L,4V6M,4V6N,4V6O,4V6P,4V6Q,4V6R,4V6S,4V6T,4V6V,4V6Y,4V6Z,4V70,4V71,4V72,4V73,4V74,4V75,4V76,4V77,4V78,4V79,4…
rpsO	511145.b3165	Small subunit ribosomal protein s15; One of the primary rRNA binding proteins, it binds directly to 16S rRNA where it helps nucleate assembly of the platform of the 30S subunit by binding and bridging several RNA helices of the 16S rRNA . Binds to its own mRNA, stabilizing it 5-UTR and preventing its translation	https://smart.embl.de/smart/DDvec.cgi?smart=89:Ribosomal_S15(8|88)+	1789556,1EG0,2VAZ,2YKR,30S ribosomal protein S15,30S ribosomal subunit protein S15,3J9Y,3J9Z,3JA1,3JBU,3JBV,3JCD,3JCE,3JCJ,3JCN,4A2I,4ADV,4U1U,4U1V,4U20,4U24,4U25,4U26,4U27,4V47,4V48,4V4H,4V4Q,4V4V,4V4W,4V50,4V52,4V53,4V54,4V55,4V56,4V57,4V5B,4V5H,4V5Y,4V64,4V65,4V66,4V69,4V6C,4V6D,4V6E,4V6K,4V6L,4V6M,4V6N,4V6O,4V6P,4V6Q,4V6R,4V6S,4V6T,4V6V,4V6Y,4V6Z,4V70,4V71,4V72,4V73,4V74,4V75,4V76,4V77,4V78,4…
rpsP	511145.b2609	Small subunit ribosomal protein s16; In addition to being a ribosomal protein, S16 also has a cation-dependent endonuclease activity	https://smart.embl.de/smart/DDvec.cgi?smart=82:Pfam_Ribosomal_S16(8|68)+	1788961,1M5G,1ML5,2YKR,30S ribosomal protein S16,30S ribosomal subunit protein S16,3J9Y,3J9Z,3JA1,3JBU,3JBV,3JCD,3JCE,3JCJ,3JCN,4A2I,4ADV,4U1U,4U1V,4U20,4U24,4U25,4U26,4U27,4V47,4V48,4V4H,4V4Q,4V4V,4V4W,4V50,4V52,4V53,4V54,4V55,4V56,4V57,4V5B,4V5H,4V5Y,4V64,4V65,4V66,4V69,4V6C,4V6D,4V6E,4V6K,4V6L,4V6M,4V6N,4V6O,4V6P,4V6Q,4V6R,4V6S,4V6T,4V6V,4V6Y,4V6Z,4V70,4V71,4V72,4V73,4V74,4V75,4V76,4V77,4V78,4…
rpsQ	511145.b3311	Small subunit ribosomal protein s17; One of the primary rRNA binding proteins, it binds specifically to the 5'-end of 16S ribosomal RNA . Also plays a role in translational accuracy; neamine-resistant ribosomes show reduced neamine-induced misreading in vitro	https://smart.embl.de/smart/DDvec.cgi?smart=84:Pfam_Ribosomal_S17(10|77)+	1789707,1EG0,1M5G,2YKR,30S ribosomal protein S17,30S ribosomal subunit protein S17,3J9Y,3J9Z,3JA1,3JBU,3JBV,3JCD,3JCE,3JCJ,3JCN,42482867,4A2I,4ADV,4U1U,4U1V,4U20,4U24,4U25,4U26,4U27,4V47,4V48,4V4H,4V4Q,4V4V,4V4W,4V50,4V52,4V53,4V54,4V55,4V56,4V57,4V5B,4V5H,4V5Y,4V64,4V65,4V66,4V69,4V6C,4V6D,4V6E,4V6K,4V6L,4V6M,4V6N,4V6O,4V6P,4V6Q,4V6R,4V6S,4V6T,4V6V,4V6Y,4V6Z,4V70,4V71,4V72,4V73,4V74,4V75,4V76,4V…
rpsR	511145.b4202	Small subunit ribosomal protein s18; Binds as a heterodimer with protein S6 to the central domain of the 16S rRNA, where it helps stabilize the platform of the 30S subunit	https://smart.embl.de/smart/DDvec.cgi?smart=75:Pfam_Ribosomal_S18(17|68)+	1790646,1M5G,2YKR,30S ribosomal protein S18,30S ribosomal subunit protein S18,3J9Y,3J9Z,3JA1,3JBU,3JBV,3JCD,3JCE,3JCJ,3JCN,4A2I,4ADV,4U1U,4U1V,4U20,4U24,4U25,4U26,4U27,4V47,4V48,4V4H,4V4Q,4V4V,4V4W,4V50,4V52,4V53,4V54,4V55,4V56,4V57,4V5B,4V5H,4V5Y,4V64,4V65,4V66,4V69,4V6C,4V6D,4V6E,4V6K,4V6L,4V6M,4V6N,4V6O,4V6P,4V6Q,4V6R,4V6S,4V6T,4V6V,4V6Y,4V6Z,4V70,4V71,4V72,4V73,4V74,4V75,4V76,4V77,4V78,4V79,4…
rpsS	511145.b3316	Small subunit ribosomal protein s19; In the E.coli 70S ribosome in the initiation state it has been modeled to contact the 23S rRNA of the 50S subunit forming part of bridge B1a; this bridge is broken in the model with bound EF-G. The 23S rRNA contact site in bridge B1a is modeled to differ in different ribosomal states , contacting alternately S13 or S19. In the 3.5 angstroms resolved ribosome s…	https://smart.embl.de/smart/DDvec.cgi?smart=92:Pfam_Ribosomal_S19(3|83)+	1789712,1M5G,2YKR,30S ribosomal protein S19,30S ribosomal subunit protein S19,34152300,3J9Y,3J9Z,3JA1,3JBU,3JBV,3JCD,3JCE,3JCJ,3JCN,4A2I,4ADV,4U1U,4U1V,4U20,4U24,4U25,4U26,4U27,4V47,4V48,4V4H,4V4Q,4V4V,4V4W,4V50,4V52,4V53,4V54,4V55,4V56,4V57,4V5B,4V5H,4V5Y,4V64,4V65,4V66,4V69,4V6C,4V6D,4V6E,4V6K,4V6L,4V6M,4V6N,4V6O,4V6P,4V6Q,4V6R,4V6S,4V6T,4V6V,4V6Y,4V6Z,4V70,4V71,4V72,4V73,4V74,4V75,4V76,4V77,4V…
rpsT	511145.b0023	Small subunit ribosomal protein s20; Binds directly to 16S ribosomal RNA	https://smart.embl.de/smart/DDvec.cgi?smart=87:Pfam_Ribosomal_S20p(2|84)+	1786206,1M5G,2YKR,30S ribosomal protein S20,30S ribosomal subunit protein S20,3J9Y,3J9Z,3JA1,3JBU,3JBV,3JCD,3JCE,3JCJ,3JCN,4A2I,4ADV,4U1U,4U1V,4U20,4U24,4U25,4U26,4U27,4V47,4V48,4V4H,4V4Q,4V4V,4V4W,4V50,4V52,4V53,4V54,4V55,4V56,4V57,4V5B,4V5H,4V5Y,4V64,4V65,4V66,4V69,4V6C,4V6D,4V6E,4V6K,4V6L,4V6M,4V6N,4V6O,4V6P,4V6Q,4V6R,4V6S,4V6T,4V6V,4V6Y,4V6Z,4V70,4V71,4V72,4V73,4V74,4V75,4V76,4V77,4V78,4V79,4…
rpsU	511145.b3065	Small subunit ribosomal protein s21; Belongs to the bacterial ribosomal protein bS21 family	https://smart.embl.de/smart/DDvec.cgi?smart=71:Pfam_Ribosomal_S21(3|57)+	1789446,2YKR,30S ribosomal protein S21,30S ribosomal subunit protein S21,3J9Y,3J9Z,3JA1,3JBU,3JBV,3JCD,3JCE,3JCJ,3JCN,4A2I,4ADV,4U1U,4U1V,4U20,4U24,4U25,4U26,4U27,4V4H,4V4Q,4V50,4V52,4V53,4V54,4V55,4V56,4V57,4V5B,4V5H,4V5Y,4V64,4V65,4V66,4V69,4V6C,4V6D,4V6E,4V6K,4V6L,4V6M,4V6N,4V6O,4V6P,4V6Q,4V6R,4V6S,4V6T,4V6V,4V6Y,4V6Z,4V70,4V71,4V72,4V73,4V74,4V75,4V76,4V77,4V78,4V79,4V7A,4V7B,4V7C,4V7D,4V7I,4…
secB	511145.b3609	Preprotein translocase subunit secb; One of the proteins required for the normal export of some preproteins out of the cell cytoplasm. It is a molecular chaperone that binds to a subset of precursor proteins, maintaining them in a translocation-competent state. For 2 proteins (MBP, MalE and PhoA) the substrate is wrapped around the homotetramer, which prevents it from folding . It also specifical…	https://smart.embl.de/smart/DDvec.cgi?smart=155:Pfam_SecB(4|144)+	1790038,1QYN,5JTL,5JTM,5JTN,5JTO,5JTP,5JTQ,5JTR,948123,AAC76633,AAC76633.1,ABE-0011798,ASAP:ABE-0011798,Chaperone SecB,ECK3599,EG10937,EcoGene:EG10937,GI:1790038,JW3584,NC_000913.3,NP_418066,NP_418066.1,NZ_STEB01000024.1,P0AG86,P15040,Preprotein translocase subunit SecB,Protein export chaperone,Protein-export protein SecB,Q2M7S3,SECB_ECOLI,SecB,SecB chaperone,UniProtKB/Swiss-Prot:P0AG86,WP_000003…
secG	511145.b3175	Preprotein translocase membrane subunit; Subunit of the protein translocation channel SecYEG. Overexpression of some hybrid proteins has been thought to jam the protein secretion apparatus resulting in cell death; while this may be true it also results in FtsH-mediated degradation of SecY. Treatment with antibiotics that block translation elongation such as chloramphenicol also leads to degradati…	https://smart.embl.de/smart/DDvec.cgi?smart=110:Pfam_SecG(4|73)+	1789565,2AKH,2AKI,3J45,3J46,5MG3,5NCO,947720,AAC76207,AAC76207.1,ABE-0010436,ASAP:ABE-0010436,ECK3164,EG12095,EcoGene:EG12095,GI:1789565,JW3142,NC_000913.3,NP_417642,NP_417642.1,NZ_SSZK01000007.1,P0AG99,P12,P33582,Preprotein translocase band 1 subunit,Preprotein translocase membrane subunit,Preprotein translocase subunit SecG,Protein-export membrane protein SecG,Q2M937,SECG_ECOLI,Sec translocon s…
selD	511145.b1764	Selenide, water dikinase; Synthesizes selenophosphate from selenide and ATP	https://smart.embl.de/smart/DDvec.cgi?smart=347:Pfam_AIRS(50|157)+Pfam_AIRS_C(169|345)+	1788062,2.7.9.3,3U0O,946768,AAC74834,AAC74834.1,ABE-0005872,ASAP:ABE-0005872,EC 2.7.9.3,ECK1762,EG10943,EcoGene:EG10943,GI:1788062,JW1753,NC_000913.3,NP_416278,NP_416278.1,NZ_SSZK01000001.1,P16456,P78172,SELD_ECOLI,SelD,Selenide, water dikinase,Selenide, water dikinase ,Selenium donor protein,Selenophosphate synthase,UniProtKB/Swiss-Prot:P16456,WP_001295485.1,b1764,eco:b1764,fdhB,selD,selenophosp…
skp	511145.b0178	Periplasmic chaperone skp; Molecular chaperone that interacts specifically with outer membrane proteins, thus maintaining the solubility of early folding intermediates during passage through the periplasm. Required for the efficient release of OmpA from the inner membrane, the maintenance of its solubility in the periplasm, and, in association with lipopolysaccharide (LPS), for the efficient fold…	https://smart.embl.de/smart/DDvec.cgi?smart=161:OmpH(10|161)+	1786375,1SG2,1U2M,944861,AAC73289,AAC73289.1,ABE-0000608,ASAP:ABE-0000608,Chaperone protein Skp,DNA-binding 17 kDa protein,ECK0177,EG10455,EcoGene:EG10455,GI:1786375,Histone-like protein HLP-1,JW0173,NC_000913.3,NP_414720,NP_414720.1,NZ_STEB01000032.1,Outer membrane protein,P0AEU7,P11457,Periplasmic chaperone,Periplasmic chaperone Skp,SKP_ECOLI,Seventeen kilodalton protein,Skp,UniProtKB/Swiss-Pro…
slmA	511145.b3641	Nucleoid occlusion factor, anti-ftsz division inhibitor; Required for nucleoid occlusion (NO) phenomenon, which prevents Z-ring formation and cell division over the nucleoid. Acts as a DNA-associated cell division inhibitor that binds simultaneously chromosomal DNA and FtsZ, and disrupts the assembly of FtsZ polymers. SlmA-DNA-binding sequences (SBS) are dispersed on non-Ter regions of the chromo…	https://smart.embl.de/smart/DDvec.cgi?smart=198:Pfam_TetR_N(17|62)+COIL(117|145)+	3NXC,5HBU,5K58,87082302,948158,AAC76665,AAC76665.2,ABE-0011902,ASAP:ABE-0011902,ECK3631,EG11191,EcoGene:EG11191,GI:87082302,JW5641,NC_000913.3,NP_418098,NP_418098.4,NZ_STEB01000024.1,Nucleoid occlusion factor SlmA,P06969,P0C093,Protein Ttk,Q2M7V5,SLMA_ECOLI,SlmA,TetR/AcrR family transcriptional regulator,UniProtKB/Swiss-Prot:P0C093,WP_000818601.1,b3641,eco:b3641,slmA,ttk,yicB
slyB	511145.b1641	Outer membrane lipoprotein slyb; Belongs to the Pcp/SlyB lipoprotein family	https://smart.embl.de/smart/DDvec.cgi?smart=155:SIGNAL(1|21)+Pfam_Rick_17kDa_Anti(62|103)+	48994887,946801,AAT48133,AAT48133.1,ABE-0005493,ASAP:ABE-0005493,ECK1637,EG13409,EcoGene:EG13409,GI:48994887,JW1633,NC_000913.3,NZ_STEB01000003.1,Outer membrane lipoprotein,Outer membrane lipoprotein SlyB,P0A905,P55741,P76183,SLYB_ECOLI,SlyB,UniProtKB/Swiss-Prot:P0A905,WP_000597196.1,YP_025304,YP_025304.1,b1641,eco:b1641,outer membrane lipoprotein,slyB
sodA	511145.b3908	Superoxide dismutase, fe-mn family; Destroys superoxide anion radicals which are normally produced within the cells and which are toxic to biological systems	https://smart.embl.de/smart/DDvec.cgi?smart=206:Pfam_Sod_Fe_N(2|90)+Pfam_Sod_Fe_C(95|201)+	1.15.1.1,1790342,1D5N,1EN4,1EN5,1EN6,1I08,1I0H,1IX9,1IXB,1MMM,1VEW,1ZLZ,3K9S,3OT7,948403,AAC76890,AAC76890.1,ABE-0012761,ASAP:ABE-0012761,EC 1.15.1.1,ECK3901,EG10953,EcoGene:EG10953,GI:1790342,JW3879,MnSOD,NC_000913.3,NP_418344,NP_418344.3,NZ_SSZK01000014.1,P00448,Q2M8K5,SODM_ECOLI,SodA,Superoxide dismutase (Mn),Superoxide dismutase [Mn],Superoxide dismutase, Fe-Mn family ,Superoxide dismutase, M…
sodC	511145.b1646	Superoxide dismutase, cu, zn, periplasmic; Destroys radicals which are normally produced within the cells and which are toxic to biological systems	https://smart.embl.de/smart/DDvec.cgi?smart=173:SIGNAL(1|19)+Pfam_Sod_Cu(30|172)+	1.15.1.1,1787934,1ESO,945343,AAC74718,AAC74718.1,ABE-0005505,ASAP:ABE-0005505,Bacteriocuprein,EC 1.15.1.1,ECK1642,EG13419,EcoGene:EG13419,GI:1787934,JW1638,NC_000913.3,NP_416163,NP_416163.1,NZ_STEB01000003.1,P0AGD1,P53635,P96756,Q2MB67,SODC_ECOLI,SodC,Superoxide dismutase (Cu-Zn),Superoxide dismutase [Cu-Zn],Superoxide dismutase, Cu, Zn, periplasmic,Superoxide dismutase, Cu-Zn family ,UniProtKB/S…
spy	511145.b1743	An ATP-independent periplasmic chaperone, decreases protein aggregation and helps protein refolding. Binds substrate over a large region of its convex inner surface . Substrate protein folds while it is bound to chaperone . Increasing Spy flexibility increases its substrate affinity and overall chaperone activity (shown for 3 different substrates) . Protects proteins in vitro against tannin inact…	https://smart.embl.de/smart/DDvec.cgi?smart=161:Pfam_Metal_resist(4|137)+	1788039,5WNW,5WO1,5WO2,5WO3,6BIE,6OWX,6OWY,6OWZ,946253,AAC74813,AAC74813.1,ABE-0005812,ASAP:ABE-0005812,ATP-independent periplasmic chaperone,ECK1741,EG13490,EcoGene:EG13490,GI:1788039,JW1732,NC_000913.3,NP_416257,NP_416257.1,NZ_SSZK01000001.1,P77754,Periplasmic chaperone Spy,Periplasmic protein CpxP/Spy,SPY_ECOLI,Spheroplast protein Y,Spy,UniProtKB/Swiss-Prot:P77754,WP_001228984.1,b1743,eco:b174…
sra	511145.b1480	Stationary-phase-induced ribosome-associated protein; Although this protein associates with the 30S subunit of the ribosome it is not considered to be a bona fide ribosomal protein	https://smart.embl.de/smart/DDvec.cgi?smart=45:Pfam_Ribosomal_S22(1|44)+	1787755,30S ribosomal protein S22,30S ribosomal subunit protein S22,946030,AAC74553,AAC74553.1,ABE-0004935,ASAP:ABE-0004935,ECK1474,EG11508,EcoGene:EG11508,GI:1787755,JW5962,NC_000913.3,NP_415997,NP_415997.1,NZ_STEB01000054.1,P28690,P68191,Protein D,Q2MBA4,SRA,SRA_ECOLI,Sra,UniProtKB/Swiss-Prot:P68191,WP_000841554.1,b1480,eco:b1480,rpsV,sra
stpA	511145.b2669	Dna-binding transcriptional repressor stpa with rna chaperone activity; A DNA-binding protein that acts in a fashion similar to H-NS protein upon overexpression, represses a number of genes including the cryptic blg operon, hns, papB and the proU locus . A subset of H-NS/StpA-regulated genes also require Hha for repression; Hha and Cnu (YdgT) increases the number of genes DNA bound by H-NS/StpA a…	https://smart.embl.de/smart/DDvec.cgi?smart=134:HNS(87|134)+	1789023,2LRX,947130,AAC75716,AAC75716.1,ABE-0008788,ASAP:ABE-0008788,DNA binding protein, nucleoid-associated,DNA-binding protein StpA,ECK2663,EG11554,EcoGene:EG11554,GI:1789023,H-NS homolog StpA,JW2644,NC_000913.3,NP_417155,NP_417155.1,NZ_STEB01000042.1,P0ACG1,P30017,STPA_ECOLI,StpA,UniProtKB/Swiss-Prot:P0ACG1,WP_000115383.1,b2669,eco:b2669,hnsB,hsm-3,rsv,stpA
talB	511145.b0008	Transaldolase is important for the balance of metabolites in the pentose-phosphate pathway	https://smart.embl.de/smart/DDvec.cgi?smart=317:Pfam_TAL_FSA(14|313)+	1786189,1I2N,1I2O,1I2P,1I2Q,1I2R,1ONR,1UCW,2.2.1.2,3KOF,4RZ5,4RZ6,4S2B,4S2C,944748,AAC73119,AAC73119.1,ABE-0000027,ASAP:ABE-0000027,EC 2.2.1.2,ECK0008,EG11556,EcoGene:EG11556,GI:1786189,JW0007,NC_000913.3,NP_414549,NP_414549.1,NZ_STEB01000033.1,P0A870,P30148,TALB_ECOLI,TalB,Transaldolase ,Transaldolase B,UniProtKB/Swiss-Prot:P0A870,WP_000130185.1,b0008,eco:b0008,talB,transaldolase B,yaaK
tatA	511145.b3836	Part of the twin-arginine translocation (Tat) system that transports large folded proteins containing a characteristic twin- arginine motif in their signal peptide across membranes. TatA could form the protein-conducting channel of the Tat system	https://smart.embl.de/smart/DDvec.cgi?smart=89:Pfam_MttA_Hcf106(4|83)+	2LZR,2LZS,2MN6,2MN7,87082337,948321,AAC76839,AAC76839.2,ABE-0012541,ASAP:ABE-0012541,ECK3830,EG11478,EcoGene:EG11478,GI:87082337,JW3813,NC_000913.3,NP_418280,NP_418280.4,NZ_STEB01000021.1,O65938,P27856,P69428,Q2M8E1,Sec-independent protein translocase protein TatA,TATA_ECOLI,TatA,TatABCE protein translocation system subunit,UniProtKB/Swiss-Prot:P69428,WP_001295260.1,b3836,eco:b3836,mttA1,tatA,yigT
tig	511145.b0436	Peptidyl-prolyl cis/trans isomerase (trigger factor); Involved in protein export. Acts as a chaperone by maintaining the newly synthesized secretory and non-secretory proteins in an open conformation. Binds to 3 regions of unfolded substrate PhoA, preferring aromatic and hydrophobic residues, keeping it stretched out and unable to form aggregates . Binds to nascent polypeptide chains via ribosoma…	https://smart.embl.de/smart/DDvec.cgi?smart=432:Pfam_Trigger_N(1|144)+Pfam_FKBP_C(154|244)+Pfam_Trigger_C(262|413)+	1786640,1L1P,1OMS,1P9Y,1W26,1W2B,2MLX,2MLY,2MLZ,2VRH,4URD,5.2.1.8,5OWI,5OWJ,5ZR0,6D6S,945081,AAC73539,AAC73539.1,ABE-0001511,ASAP:ABE-0001511,ECK0430,EG11003,EcoGene:EG11003,GI:1786640,JW0426,NC_000913.3,NP_414970,NP_414970.1,NZ_STEB01000007.1,P0A850,P15299,P22257,P77603,PPIase,Q2MBZ0,TF,TIG_ECOLI,Tig,Trigger factor,UniProtKB/Swiss-Prot:P0A850,WP_001198386.1,b0436,eco:b0436,tig
tolC	511145.b3035	Outer membrane channel, which is required for the function of several efflux systems such as AcrAB-TolC, AcrEF-TolC, EmrAB-TolC and MacAB-TolC. These systems are involved in export of antibiotics and other toxic compounds from the cell. TolC is also involved in import of colicin E1 into the cells	https://smart.embl.de/smart/DDvec.cgi?smart=493:SIGNAL(1|22)+Pfam_OEP(25|209)+Pfam_OEP(231|427)+	1EK9,1TQQ,2VDD,2VDE,2WMZ,2XMN,5NG5,5NIK,5NIL,5O66,5V5S,87082199,947521,AAC76071,AAC76071.2,ABE-0009965,ASAP:ABE-0009965,ECK3026,EG11009,EcoGene:EG11009,GI:87082199,JW5503,Multidrug efflux pump subunit TolC,NC_000913.3,NP_417507,NP_417507.2,NZ_STEB01000001.1,Outer membrane channel TolC,Outer membrane factor TolC,Outer membrane protein,Outer membrane protein TolC,P02930,Q2M9G5,TOLC_ECOLI,TolC,Trans…
tolQ	511145.b0737	Membrane spanning protein in tola-tolq-tolr complex; Part of the Tol-Pal system, which plays a role in outer membrane invagination during cell division and is important for maintaining outer membrane integrity . Required, with TolR, for the proton motive force-dependent activation of TolA and for TolA-Pal interaction . Is also involved in the uptake of group A colicins (colicins A, E1, E2, E3, an…	https://smart.embl.de/smart/DDvec.cgi?smart=230:TRANS(15|37)+Pfam_MotA_ExbB(74|208)+	1786958,948900,AAC73831,AAC73831.1,ABE-0002511,ASAP:ABE-0002511,Biopolymer transport protein TolQ,ECK0726,EG11010,EcoGene:EG11010,GI:1786958,JW0727,NC_000913.3,NP_415265,NP_415265.1,NZ_STEB01000035.1,P05828,P0ABU9,TOLQ_ECOLI,Tol-Pal system protein TolQ,TolQ,UniProtKB/Swiss-Prot:P0ABU9,WP_000131314.1,b0737,eco:b0737,fii,tolP,tolQ
tsf	511145.b0170	Protein chain elongation factor ef-ts; Associates with the EF-Tu.GDP complex and induces the exchange of GDP to GTP. It remains bound to the aminoacyl-tRNA.EF- Tu.GTP complex up to the GTP hydrolysis stage on the ribosome. (Microbial infection) Promotes the tRNase activity of CdiA-CT from E.coli strain EC869 (CdiA-CT-EC869); required in vivo but less so in vitro. Probably loads charged tRNA onto …	https://smart.embl.de/smart/DDvec.cgi?smart=283:Pfam_EF_TS(71|263)+	1786366,1EFU,3AGP,3AGQ,3AVT,3AVU,3AVV,3AVW,3AVX,3AVY,3MMP,3VNU,3VNV,4FWT,4PC3,4PC7,4Q7J,4R71,944866,AAC73281,AAC73281.1,ABE-0000579,ASAP:ABE-0000579,ECK0169,EF-Ts,EFTS_ECOLI,EG11033,EcoGene:EG11033,Elongation factor Ts,GI:1786366,JW0165,NC_000913.3,NP_414712,NP_414712.1,NZ_STEB01000032.1,P02997,P0A6P1,Protein chain elongation factor EF-Ts,Translation elongation factor EF-Ts,Tsf,UniProtKB/Swiss-Pr…
uspF	511145.b1376	Nucleotide binding filament protein; Universal stress protein F; Pseudogene, prophage Rac integration site ttcA duplication;Phage or Prophage Related	https://smart.embl.de/smart/DDvec.cgi?smart=144:Pfam_Usp(1|144)+	945948,ECK1371,ECK4447,EG12674,EG14435,EcoGene:EG12674,EcoGene:EG14435,JW1370,NC_000913.3,NP_415894,NP_415894.4,NZ_SSZK01000012.1,Nucleotide binding filament protein,P37903,P76074,P76853,USPF_ECOLI,Universal stress protein F,UspF,WP_001300461.1,b1376,eco:b1376,uspF,ynaF,yzzL
xthA	511145.b1749	Exodeoxyribonuclease iii; Major apurinic-apyrimidinic endonuclease of E.coli. It removes the damaged DNA at cytosines and guanines by cleaving on the 3'-side of the AP site by a beta-elimination reaction. It exhibits 3'- 5'-exonuclease, 3'-phosphomonoesterase, 3'-repair diesterase and ribonuclease H activities	https://smart.embl.de/smart/DDvec.cgi?smart=268:Pfam_Exo_endo_phos(4|259)+	1788046,1AKO,3.1.11.2,946254,AAC74819,AAC74819.1,ABE-0005829,AP endonuclease VI,ASAP:ABE-0005829,EC 3.1.11.2,ECK1747,EG11073,EX3_ECOLI,EXO III,EcoGene:EG11073,Exodeoxyribonuclease III,Exodeoxyribonuclease III ,Exonuclease III,GI:1788046,JW1738,NC_000913.3,NP_416263,NP_416263.1,NZ_STEB01000009.1,P09030,UniProtKB/Swiss-Prot:P09030,WP_000673918.1,XthA,b1749,eco:b1749,exonuclease III,xth,xthA
xylA	511145.b3565	D-xylose isomerase; Belongs to the xylose isomerase family	http://smart.embl.de/smart/DDt.cgi?smart=440:	1789988,5.3.1.5,948141,AAC76589,AAC76589.1,ABE-0011639,ASAP:ABE-0011639,D-xylose isomerase,D-xylulose keto-isomerase,EC 5.3.1.5,ECK3554,EG11074,EcoGene:EG11074,GI:1789988,JW3537,NC_000913.3,NP_418022,NP_418022.1,NZ_SSZK01000041.1,P00944,P00945,Q2M7M8,UniProtKB/Swiss-Prot:P00944,WP_001149591.1,XYLA_ECOLI,XylA,Xylose isomerase,Xylose isomerase ,b3565,eco:b3565,xylA
yaeP	511145.b4406	UPF0253 family protein YaeP; Belongs to the UPF0253 family	https://smart.embl.de/smart/DDvec.cgi?smart=66:Pfam_UPF0253(1|65)+	1450233,48994876,AAT48124,AAT48124.1,ABE-0047214,ASAP:ABE-0047214,ECK0189,EG13222,EcoGene:EG13222,GI:48994876,JW0185,NC_000913.3,NZ_STEB01000032.1,P0A8K5,P52099,UPF0253 family protein,UPF0253 family protein YaeP,UPF0253 protein YaeP,UniProtKB/Swiss-Prot:P0A8K5,WP_000417058.1,YAEP_ECOLI,YP_026160,YP_026160.1,YaeP,b4406,eco:b4406,yaeP
yaiA	511145.b0389	annotation not available	https://smart.embl.de/smart/DDvec.cgi?smart=63:Pfam_YaiA(1|63)+	1786588,2KVT,945043,AAC73492,AAC73492.1,ABE-0001355,ASAP:ABE-0001355,ECK0384,EG11093,EcoGene:EG11093,GI:1786588,JW0380,NC_000913.3,NP_414923,NP_414923.1,NZ_STEB01000007.1,OxyR-regulated conserved protein,P08366,P0AAN5,Protein YaiA,Q2MC36,Uncharacterized protein YaiA,UniProtKB/Swiss-Prot:P0AAN5,WP_001142439.1,YAIA_ECOLI,YaiA,b0389,eco:b0389,yaiA
ybeY	511145.b0659	Probable rrna maturation factor; Single strand-specific metallo-endoribonuclease involved in late-stage 70S ribosome quality control and in maturation of the 3' terminus of the 16S rRNA. Acts together with the RNase R to eliminate defective 70S ribosomes, but not properly matured 70S ribosomes or individual subunits, by a process mediated specifically by the 30S ribosomal subunit. Involved in the…	https://smart.embl.de/smart/DDvec.cgi?smart=155:Pfam_UPF0054(15|144)+	1786880,1XM5,3.1.-.-,946430,AAC73760,AAC73760.1,ABE-0002255,ASAP:ABE-0002255,ECK0651,EG13655,EcoGene:EG13655,Endoribonuclease YbeY,GI:1786880,JW0656,NC_000913.3,NP_415192,NP_415192.1,NZ_SSZK01000037.1,P0A898,P77385,Probable rRNA maturation factor,UniProtKB/Swiss-Prot:P0A898,WP_000084469.1,YBEY_ECOLI,YbeY,b0659,eco:b0659,ssRNA-specific endoribonuclease,ybeY
ybgF	511145.b0742	Periplasmic tola-binding protein; Mediates coordination of peptidoglycan synthesis and outer membrane constriction during cell division. Promotes physical and functional coordination of the PBP1B-LpoB and Tol machines, and regulates PBP1B activity in response to Tol energy state	https://smart.embl.de/smart/DDvec.cgi?smart=263:SIGNAL(1|26)+Pfam_TolA_bind_tri(37|112)+Pfam_TPR_6(145|176)+Pfam_TPR_6(181|213)+Pfam_TPR_6(218|250)+	1786963,2WZ7,2XDJ,6G5S,947227,AAC73836,AAC73836.1,ABE-0002523,ASAP:ABE-0002523,CPOB_ECOLI,Cell division coordinator CpoB,CpoB,ECK0731,EG12854,EcoGene:EG12854,GI:1786963,JW0732,NC_000913.3,NP_415270,NP_415270.1,NZ_SSZK01000033.1,P45955,P75756,Periplasmic TolA-binding protein,UniProtKB/Swiss-Prot:P45955,WP_000097571.1,b0742,cpoB,eco:b0742,periplasmic TolA-binding protein,ybgF
yccJ	511145.b1003	annotation not available	https://smart.embl.de/smart/DDvec.cgi?smart=75:Pfam_YccJ(9|75)+	1787238,948930,AAC74088,AAC74088.1,ABE-0003390,ASAP:ABE-0003390,ECK0994,EG12703,EcoGene:EG12703,GI:1787238,JW0988,NC_000913.3,NP_415523,NP_415523.1,NZ_STEB01000006.1,P0AB14,P46131,PF13993 family protein YccJ,Uncharacterized protein,Uncharacterized protein YccJ,UniProtKB/Swiss-Prot:P0AB14,WP_001143120.1,YCCJ_ECOLI,YccJ,b1003,eco:b1003,uncharacterized protein,yccJ
yciH	511145.b1282	Initiation factor function partial mimic, sui1 family; Belongs to the SUI1 family	https://smart.embl.de/smart/DDvec.cgi?smart=108:Pfam_SUI1(29|102)+	1D1R,87081867,947058,AAC74364,AAC74364.2,ABE-0004307,ASAP:ABE-0004307,ECK1277,EG11128,EcoGene:EG11128,GI:87081867,JW1274,NC_000913.3,NP_415798,NP_415798.2,NZ_STEB01000005.1,P08245,P76033,Putative translation factor,Translation initiation factor 1,Uncharacterized protein YciH,UniProtKB/Swiss-Prot:P08245,WP_001295580.1,YCIH_ECOLI,YciH,b1282,eco:b1282,yciH
ydjA	511145.b1765	Putative oxidoreductase; Belongs to the nitroreductase family	https://smart.embl.de/smart/DDvec.cgi?smart=183:Pfam_Nitroreductase(7|162)+	1.-.-.-,1788063,3BM1,3BM2,945964,AAC74835,AAC74835.1,ABE-0005875,ASAP:ABE-0005875,ECK1763,EG11134,EcoGene:EG11134,GI:1788063,JW1754,NC_000913.3,NP_416279,NP_416279.1,NZ_SSZK01000001.1,P0ACY1,P24250,Putative NAD(P)H nitroreductase YdjA,Putative oxidoreductase,UniProtKB/Swiss-Prot:P0ACY1,WP_000339283.1,YDJA_ECOLI,YdjA,b1765,eco:b1765,putative oxidoreductase,ydjA
yebE	511145.b1846	annotation not available	https://smart.embl.de/smart/DDvec.cgi?smart=219:Pfam_DUF533(29|210)+	1788151,946355,AAC74916,AAC74916.1,ABE-0006137,ASAP:ABE-0006137,Conserved inner membrane protein YebE,DUF533 family inner membrane protein,ECK1847,EG11806,EcoGene:EG11806,GI:1788151,Inner membrane protein YebE,JW1835,NC_000913.3,NP_416360,NP_416360.1,NZ_SSZK01000001.1,P33218,UniProtKB/Swiss-Prot:P33218,WP_000024757.1,YEBE_ECOLI,YebE,b1846,eco:b1846,yebE
yibN	511145.b3611	annotation not available	https://smart.embl.de/smart/DDvec.cgi?smart=143:TRANS(7|29)+RHOD(40|138)+	1790040,948131,AAC76635,AAC76635.1,ABE-0011805,ASAP:ABE-0011805,ECK3601,EG12295,EcoGene:EG12295,GI:1790040,JW3586,NC_000913.3,NP_418068,NP_418068.1,NZ_STEB01000024.1,P0AG27,P37688,Putative rhodanese-related sulfurtransferase,Putative sulfurtransferase YibN,Q2M7S5,Uncharacterized protein YibN,UniProtKB/Swiss-Prot:P0AG27,WP_001156181.1,YIBN_ECOLI,YibN,b3611,eco:b3611,putative rhodanese-related sulf…
yihI	511145.b3866	A GTPase-activating protein (GAP) that modifies Der/EngA GTPase function, negatively regulating cell growth, probably via ribosome assembly. Stimulates the GTPase activity of Der; a construct missing the first 45 residues is even more stimulatory. Does not stimulate 2 other GTPases (ObgE and Era). Overexpression inhibits cell growth; precursor 16S rRNA accumulates, the 23S rRNA is 6-7 bases longe…	https://smart.embl.de/smart/DDvec.cgi?smart=169:Pfam_YihI(12|166)+	1790297,948363,AAC76863,AAC76863.1,ABE-0012626,ASAP:ABE-0012626,Activator of Der GTPase,Der GTPase-activating protein YihI,ECK3859,EG11835,EcoGene:EG11835,GAP,GI:1790297,JW3837,NC_000913.3,NP_418302,NP_418302.1,NZ_SSZK01000026.1,P0A8H6,P32130,Q2M8G3,Uncharacterized protein,UniProtKB/Swiss-Prot:P0A8H6,WP_001295266.1,YIHI_ECOLI,YihI,activator of Der GTPase,b3866,eco:b3866,yihI
yjbJ	511145.b4045	Stress-induced protein, upf0337 family; Belongs to the UPF0337 (CsbD) family	https://smart.embl.de/smart/DDvec.cgi?smart=69:Pfam_CsbD(4|56)+	1790479,1RYK,948553,AAC77015,AAC77015.1,ABE-0013247,ASAP:ABE-0013247,ECK4037,EG11928,EcoGene:EG11928,GI:1790479,JW4005,NC_000913.3,NP_418469,NP_418469.1,NZ_STEB01000022.1,P32691,P68206,Putative stress response protein,Q2M6Q9,Stress-induced protein, UPF0337 family,UPF0337 protein YjbJ,UniProtKB/Swiss-Prot:P68206,WP_001030593.1,YJBJ_ECOLI,YjbJ,b4045,eco:b4045,stress-induced protein, UPF0337 family,…
ykgM	511145.b0296	annotation not available	https://smart.embl.de/smart/DDvec.cgi?smart=87:Pfam_Ribosomal_L31(1|78)+	2367109,50S ribosomal protein L31 type B,6I7V,944960,AAC73399,AAC73399.1,ABE-0001021,ASAP:ABE-0001021,ECK0296,EG14326,EcoGene:EG14326,GI:2367109,JW5035,Large ribosomal subunit protein bL31-B,Large subunit ribosomal protein L31,NC_000913.3,NP_414830,NP_414830.1,NZ_STEB01000020.1,P0A7N1,P71302,Putative ribosomal protein,Q2MCC5,RL31B_ECOLI,UniProtKB/Swiss-Prot:P0A7N1,WP_000803998.1,YkgM,b0296,eco:b0…
yodD	511145.b1953	annotation not available	https://smart.embl.de/smart/DDvec.cgi?smart=75:Pfam_DUF2525(18|75)+	87082006,946469,AAC75020,AAC75020.2,ABE-0006488,ASAP:ABE-0006488,ECK1951,EG14387,EcoGene:EG14387,GI:87082006,JW5317,NC_000913.3,NP_416463,NP_416463.4,NZ_STEB01000050.1,P64519,P76328,Q2MB02,Stress-induced protein,Uncharacterized protein,Uncharacterized protein YodD,UniProtKB/Swiss-Prot:P64519,WP_000844800.1,YODD_ECOLI,YodD,b1953,eco:b1953,uncharacterized protein,yodD
zapA	511145.b2910	Cell division protein zapa; Activator of cell division through the inhibition of FtsZ GTPase activity, therefore promoting FtsZ assembly into bundles of protofilaments necessary for the formation of the division Z ring. It is recruited early at mid-cell but it is not essential for cell division	https://smart.embl.de/smart/DDvec.cgi?smart=109:Pfam_ZapA(6|90)+	1789277,4P1M,947404,AAC75948,AAC75948.1,ABE-0009554,ASAP:ABE-0009554,Cell division protein ZapA,ECK2905,EG12878,EcoGene:EG12878,FtsZ stabilizer,GI:1789277,JW2878,NC_000913.3,NP_417386,NP_417386.1,NZ_STEB01000001.1,P0ADS2,P45580,Q2M9T1,UniProtKB/Swiss-Prot:P0ADS2,WP_001276008.1,Z ring-associated protein ZapA,ZAPA_ECOLI,ZapA,b2910,eco:b2910,ygfE,zapA
zapB	511145.b3928	Ftsz stabilizer, septal ring assembly factor, cell division stimulator; Non-essential, abundant cell division factor that is required for proper Z-ring formation. It is recruited early to the divisome by direct interaction with FtsZ, stimulating Z-ring assembly and thereby promoting cell division earlier in the cell cycle. Its recruitment to the Z-ring requires functional FtsA or ZipA	https://smart.embl.de/smart/DDvec.cgi?smart=81:Pfam_ZapB(3|80)+	1790363,2JEE,948420,AAC76910,AAC76910.1,ABE-0012835,ASAP:ABE-0012835,Cell division factor ZapB,Cell division protein ZapB,ECK3920,EG11878,EcoGene:EG11878,GI:1790363,JW3899,NC_000913.3,NP_418363,NP_418363.1,NZ_STEB01000017.1,P0AF36,P32164,Q2M8M4,UniProtKB/Swiss-Prot:P0AF36,WP_001296623.1,ZAPB_ECOLI,ZapB,b3928,eco:b3928,yiiU,zapB
