# Supplementary material for: Shotgun Proteomics Analysis, Functional Networks, and Peptide Biomarkers for Seafood-Originating Biogenic-Amine-Producing Bacteria
Source: Int J Mol Sci. 2023 Apr 22;24(9):7704. doi: 10.3390/ijms24097704 (PMC10178689; doi:10.3390/ijms24097704)
Supplement: Supplementary file 1 [file ijms-24-07704-s001.zip › Supplementary_Data_4.xlsx]

## Sheet: virulence factors
Sequence	Master Protein Accessions	Master Protein Descriptions	Gene	File ID	Sample	Funtion
KAEEEISALISK	A0A263W1I6	Addiction module toxin, GnsA/GnsB family OS=Raoultella planticola OX=575 GN=DN603_18480 PE=3 SV=1	DN603_18480	F4	H12	Toxins
KKTGQEVSEIEFVAHETMSGLDGYDVR	A0A263W1I6	Addiction module toxin, GnsA/GnsB family OS=Raoultella planticola OX=575 GN=DN603_18480 PE=3 SV=1	DN603_18480	F4	H12
TGQEVSEIEFVAHETM[147.04]SGLDGYDVR	A0A263W1I6	Addiction module toxin, GnsA/GnsB family OS=Raoultella planticola OX=575 GN=DN603_18480 PE=3 SV=1	DN603_18480	F4	H12
TGQEVSEIEFVAHETMSGLDGYDVR	A0A263W1I6	Addiction module toxin, GnsA/GnsB family OS=Raoultella planticola OX=575 GN=DN603_18480 PE=3 SV=1	DN603_18480	F4	H12
QLIAEGLASGPSAPLAPDHFDKLR	A0A0R0BNM2	Antitoxin ParD OS=Stenotrophomonas maltophilia OX=40324 GN=A9K58_14180 PE=4 SV=1	A9K58_14180	F6	H15
QLIAEGLASGPAVPVTAATFER	A0A0J8Q2P7	Antitoxin ParD OS=Stenotrophomonas maltophilia OX=40324 GN=B9Y74_12815 PE=4 SV=1	B9Y74_12815	F9	H13
HSQFVTANLGDSAMQR	A0A377P199	Ecotin OS=Hafnia alvei OX=569 GN=eco PE=3 SV=0	eco	F13	H3
LPIVVYVPQGVDVK	A0A377P199	Ecotin OS=Hafnia alvei OX=569 GN=eco PE=3 SV=1	eco	F13	H3
TLSGWGYDYLVMEK	A0A377P199	Ecotin OS=Hafnia alvei OX=569 GN=eco PE=3 SV=1	eco	F13	H3
YNSRLPIVVYVPQGVDVK	A0A377P199	Ecotin OS=Hafnia alvei OX=569 GN=eco PE=3 SV=1	eco	F13	H3
YNSRLPIVVYVPQGVDVKYR	A0A377P199	Ecotin OS=Hafnia alvei OX=569 GN=eco PE=3 SV=1	eco	F13	H3
IWKAEETIGNAVER	A0A837K8V5	Ecotin OS=Klebsiella aerogenes OX=548 GN=eco PE=3 SV=1	eco	F7	H1
IWRADETIGTAVVR	A0A163YFZ7	Ecotin OS=Klebsiella oxytoca OX=571 GN=eco PE=3 SV=1	eco	F2	H4
LPIVVYTPANIDVK	A0A163YFZ7	Ecotin OS=Klebsiella oxytoca OX=571 GN=eco PE=3 SV=1	eco	F2	H4
YNSKLPIVVYTPANIDVK	A0A163YFZ7	Ecotin OS=Klebsiella oxytoca OX=571 GN=eco PE=3 SV=1	eco	F2	H4
GAGEDVEAGGQAIQR	A0A4Q9ERE3	Entericidin A/B family lipoprotein OS=Hafnia paralvei OX=546367 GN=EYY89_05945 PE=3 SV=1	EYY89_05945	F13	H3
GIGEDISDGGSAISGAATK	A0A094WZ39	Entericidin B membrane lipoprotein OS=Klebsiella aerogenes OX=548 GN=ecnB PE=3 SV=1	ecnB	F7	H1
GVGQDISEGGSAISGAATK	A0A5P6AAL3	Entericidin EcnA/B family protein OS=Raoultella planticola OX=575 GN=DMB90_21045 PE=3 SV=1	DMB90_21045	F10	H2
GVGQDISDGGDAISGAATK	A0A7W3B2P6	Lipoprotein toxin entericidin B OS=Klebsiella sp. RHBSTW-00215 OX=2742640 GN=ecnB PE=3 SV=1	ecnB	F2	H4
GVGQDISDGGDAISGAATKAQQ	A0A7W3B2P6	Lipoprotein toxin entericidin B OS=Klebsiella sp. RHBSTW-00215 OX=2742640 GN=ecnB PE=3 SV=1	ecnB	F2	H4
AGTPEKVDLNPIGTGPFQLLQYQK	A0A7T8SPA1	ABC transporter substrate-binding protein OS=Klebsiella grimontii OX=2058152 GN=HV234_01085 PE=3 SV=1	HV234_01085	F2	H4	ABC transporters
TLNADDVVFSFDRQK	A0A7T8SPA1	ABC transporter substrate-binding protein OS=Klebsiella grimontii OX=2058152 GN=HV234_01085 PE=3 SV=1	HV234_01085	F2	H4
EYQALAAPKGETR	A0A7U0APM0	ABC transporter substrate-binding protein OS=Morganella morganii OX=582 GN=I6I42_03035 PE=3 SV=1	I6I42_03035	F5	H5
SQQIYNQWFGPGTK	A0A7U0APM0	ABC transporter substrate-binding protein OS=Morganella morganii OX=582 GN=I6I42_03035 PE=3 SV=1	I6I42_03035	F5	H5
SQQIYNQWFGPGTKAEQPRGEFK	A0A7U0APM0	ABC transporter substrate-binding protein OS=Morganella morganii OX=582 GN=I6I42_03035 PE=3 SV=1	I6I42_03035	F5	H5
GGDIKDFADLKGK	A0A4R0G545	Amino acid ABC transporter substrate-binding protein OS=Enterobacter quasihormaechei OX=2529382 GN=E0L16_01650 PE=4 SV=1	E0L16_01650	F10	H2
LIPITSQNRIPLLQNGTFDFEC[160.03]GSTTNNLER	A0A4R0G545	Amino acid ABC transporter substrate-binding protein OS=Enterobacter quasihormaechei OX=2529382 GN=E0L16_01650 PE=4 SV=1	E0L16_01650	F10	H2
VVGYSQDYSNAIVEAVK	A0A4R0G545	Amino acid ABC transporter substrate-binding protein OS=Enterobacter quasihormaechei OX=2529382 GN=E0L16_01650 PE=4 SV=1	E0L16_01650	F10	H2
IDAVFGDTAVVTEWLK	A0A8B4TZK2	Arginine ABC transporter substrate-binding protein OS=Klebsiella quasivariicola OX=2026240 GN=artI PE=3 SV=1	artI	F2	H4
AVGDSLEAQNYGIAFPK	A0A181XNS5	Glutamine ABC transporter periplasmic protein OS=Klebsiella oxytoca OX=571 GN=glnH PE=3 SV=1	glnH	F2	H4
AVGDSIEAQQYGIAFPK	A0A356RSS7	Glutamine ABC transporter substrate-binding protein GlnH OS=Enterobacter agglomerans OX=549 GN=glnH PE=3 SV=1	glnH	F13	H3
YLWPINADQQGTPQQVR	A0A1D8JYH7; A0A7Z8Z8K9	Iron ABC transporter substrate-binding protein OS=Klebsiella sp. LTGPAF-6F OX=1905288 GN=BJF97_22980 PE=3 SV=1 Manganese ABC transporter, periplasmic-binding protein SitA OS=Raoultella terrigena OX=577 GN=NCTC9997_01440 PE=3 SV=1	NCTC9997_01440	F2	H4
VTTQTIVQGINDGLR	A0A1D8JYH7; A0A7Z8Z8K9; A0A6B8MX06	Iron ABC transporter substrate-binding protein OS=Klebsiella sp. LTGPAF-6F OX=1905288 GN=BJF97_22980 PE=3 SV=1 Manganese ABC transporter, periplasmic-binding protein SitA OS=Raoultella terrigena OX=577 GN=NCTC9997_01440 PE=3 SV=1 Metal ABC transporter substrate-binding protein OS=Klebsiella oxytoca OX=571 GN=GJ746_19695 PE=3 SV=1	GJ746_19695	F2	H4
VTTQTIVQGINDGLRK	A0A1D8JYH7; A0A7Z8Z8K9; A0A6B8MX06	Iron ABC transporter substrate-binding protein OS=Klebsiella sp. LTGPAF-6F OX=1905288 GN=BJF97_22980 PE=3 SV=1 Manganese ABC transporter, periplasmic-binding protein SitA OS=Raoultella terrigena OX=577 GN=NCTC9997_01440 PE=3 SV=1 Metal ABC transporter substrate-binding protein OS=Klebsiella oxytoca OX=571 GN=GJ746_19695 PE=3 SV=1	GJ746_19695	F2	H4
ERIPTIFSESTISDKPAR	A0A1D8JYH7; A0A6B8MX06	Iron ABC transporter substrate-binding protein OS=Klebsiella sp. LTGPAF-6F OX=1905288 GN=BJF97_22980 PE=3 SV=1 Metal ABC transporter substrate-binding protein OS=Klebsiella oxytoca OX=571 GN=GJ746_19695 PE=3 SV=1	GJ746_19695	F2	H4
IPTIFSESTISDKPAR	A0A1D8JYH7; A0A6B8MX06	Iron ABC transporter substrate-binding protein OS=Klebsiella sp. LTGPAF-6F OX=1905288 GN=BJF97_22980 PE=3 SV=1 Metal ABC transporter substrate-binding protein OS=Klebsiella oxytoca OX=571 GN=GJ746_19695 PE=3 SV=1	GJ746_19695	F2	H4
EAGAHYGGVLYVDSLSTADGPVPTYLDLLR	A0A7Z8Z8K9	Manganese ABC transporter, periplasmic-binding protein SitA OS=Raoultella terrigena OX=577 GN=NCTC9997_01440 PE=3 SV=1	NCTC9997_01440	F2	H4
FKVITTFTVLADMAQNVAGDAADVSSITKPGAEIHEYQPTPGDIKR	A0A6B8MX06	Metal ABC transporter substrate-binding protein OS=Klebsiella oxytoca OX=571 GN=GJ746_19695 PE=3 SV=1	GJ746_19695	F2	H4
ALDDKTLELTLSEEVPYIPK	M7D6R8	Oligopeptide ABC transporter OS=Morganella morganii SC01 OX=1239989 GN=C790_01521 PE=3 SV=1	C790_01521	F5	H5
YWDNEKTVINNVR	M7D6R8	Oligopeptide ABC transporter OS=Morganella morganii SC01 OX=1239989 GN=C790_01521 PE=3 SV=1	C790_01521	F5	H5
LDKDSAIVPVYYYVSTR	A0A8I0U5F5	Oligopeptide ABC transporter substrate-binding protein OppA OS=Morganella morganii OX=582 GN=CYG68_10750 PE=3 SV=1	CYG68_10750	F1	H6
NLGAEVQLVNQEWK	A0A8I0U5F5	Oligopeptide ABC transporter substrate-binding protein OppA OS=Morganella morganii OX=582 GN=CYG68_10750 PE=3 SV=1	CYG68_10750	F1	H6
ILAGVYQADSGSATLDGHPLPLSNPAAIEAAGIR	A6T669	Putative ABC-type sugar transport system, ATPase component OS=Klebsiella pneumoniae subsp. pneumoniae (strain ATCC 700721 / MGH 78578) OX=272620 GN=KPN_00640 PE=4 SV=1	KPN_00640	F7	H1
LLLINPTDSDAVGNAVK	A0A7X5MN63	Ribose ABC transporter substrate-binding protein RbsB OS=Enterobacter agglomerans OX=549 GN=rbsB PE=4 SV=1	rbsB	F2	H4
MVASNDATAGGAIQALTAQGLAGKVAISGQDADLAGVK	W1EJA4	Xylose ABC transporter, periplasmic xylose-binding protein XylF OS=Klebsiella pneumoniae IS53 OX=1432554 PE=4 SV=1	Xylose ABC transporter, periplasmic xylose-binding protein XylF OS=Klebsiella pneumoniae IS53 OX=1432554	F10	H2
ALVAQQPLLSLAAQK	A0A2X4ZEP4	Penicillin-binding protein activator LpoA OS=Klebsiella oxytoca OX=571 GN=lpoA PE=3 SV=1	lpoA	F2	H4	Antimicrobial resistance
LAQNDFQGAQALLSK	A0A2X4ZEP4	Penicillin-binding protein activator LpoA OS=Klebsiella oxytoca OX=571 GN=lpoA PE=3 SV=1	lpoA	F2	H4
LAQNDFQGAQALLSKLDPASFEQNQLPR	A0A2X4ZEP4	Penicillin-binding protein activator LpoA OS=Klebsiella oxytoca OX=571 GN=lpoA PE=3 SV=1	lpoA	F2	H4
TNGTLNAGEATTALR	A0A564I6Q1	Penicillin-binding protein activator LpoB OS=Klebsiella spallanzanii OX=2587528 GN=lpoB PE=3 SV=1	lpoB	F2	H4
SAEPAADIAWRFIALVC[160.03]GLDGIYALDAQALDEATFSRYVNK	A0A8F6J6B4	TetR family transcriptional regulator OS=Klebsiella pneumoniae subsp. pneumoniae OX=72407 GN=KW561_12695 PE=4 SV=1	KW561_12695	F5	H5
ADLEKTDISLISGMLGAALR	A0A0R0AZA9	TetR family transcriptional regulator OS=Stenotrophomonas maltophilia OX=40324 GN=ARC23_19730 PE=4 SV=1	ARC23_19730	F6	H15
FYVNDADGKQVAEIVFVPTGEHLSIIEHTDVDPSLKGQGVGK	A0A0J2HFR1	GNAT family N-acetyltransferase OS=Klebsiella michiganensis OX=1134687 GN=AGG97_29820 PE=4 SV=1	AGG97_29820	F7	H1
MC[160.03]IEPNPTSLPALHPVLRRHLLLLGHGSINLR	A0A363RY16	GNAT family N-acetyltransferase OS=Stenotrophomonas sp. SPM OX=2170735 GN=DCO49_13430 PE=4 SV=1	DCO49_13430	F5	H5
IEQGPAHLLINHVGQFPAVTFSFNLAEDASLGEAVAAIDGAR	A0A6G8YPL9	Acriflavine resistance protein B OS=Stenotrophomonas rhizophila OX=216778 GN=G9274_003379 PE=4 SV=1	G9274_003379	F11	H61
KQVSDNELAELEALVAQLQSR	A0A246KTS3	Methicillin resistance protein OS=Stenotrophomonas pavanii OX=487698 GN=CEE55_20620 PE=3 SV=1	CEE55_20620	F6	H15
DTQYPGGDFVALSEK	A0A1M7IDI4	Acid stress chaperone HdeB OS=Morganella morganii OX=582 GN=hdeB PE=3 SV=1	hdeB	F1	H6	Additional resistances and tolerances
FPEGTLQDYLAAR	A0A1M7IDI4	Acid stress chaperone HdeB OS=Morganella morganii OX=582 GN=hdeB PE=3 SV=1	hdeB	F5	H5
KFPEGTLQDYLAAR	A0A1M7IDI4	Acid stress chaperone HdeB OS=Morganella morganii OX=582 GN=hdeB PE=3 SV=1	hdeB	F5	H5
DTQYPGGDFVALSEKGVAEAPK	A0A1M7IDI4; A0A1B8H359	Acid stress chaperone HdeB OS=Morganella morganii OX=582 GN=hdeB PE=3 SV=1 Acid stress chaperone HdeB OS=Morganella psychrotolerans OX=368603 GN=hdeB PE=3 SV=1	hdeB	F5	H5
QFVDLNPQSWAPVALWVISK	A0A1B8H359	Acid stress chaperone HdeB OS=Morganella psychrotolerans OX=368603 GN=hdeB PE=3 SV=1	hdeB	F5	H5
GFGFITPESGPDLFVHFR	I0KMS5	Cold shock protein CspA OS=Stenotrophomonas maltophilia D457 GN=cspA PE=3 SV=1	cspA	F15	H65
PESGPDLFVHFR	I0KMS5	Cold shock protein CspA OS=Stenotrophomonas maltophilia D457 GN=cspA PE=3 SV=1	cspA	F15	H65
TPESGPDLFVHFR	I0KMS5	Cold shock protein CspA OS=Stenotrophomonas maltophilia D457 GN=cspA PE=3 SV=1	cspA	F15	H65
WFNDAKGFGFITPESGPDLFVHFR	I0KMS5	Cold shock protein CspA OS=Stenotrophomonas maltophilia D457 GN=cspA PE=3 SV=1	cspA	F15	H65
GFGFISPEDGSADVFAHF	I0KRE7	Cold shock protein CspD OS=Stenotrophomonas maltophilia D457 GN=cspD PE=3 SV=1	cspD	F15	H65
GFGFISPEDGSADVFAHFS	I0KRE7	Cold shock protein CspD OS=Stenotrophomonas maltophilia D457 GN=cspD PE=3 SV=1	cspD	F15	H65
GFGFISPEDGSADVFAHFSAINSK	I0KRE7	Cold shock protein CspD OS=Stenotrophomonas maltophilia D457 GN=cspD PE=3 SV=1	cspD	F15	H65
GFGFISPEDGSADVFAHFSAINSKGFR	I0KRE7	Cold shock protein CspD OS=Stenotrophomonas maltophilia D457 GN=cspD PE=3 SV=1	cspD	F15	H65
PNGTVKWFNDAK	I0KRE7	Cold shock protein CspD OS=Stenotrophomonas maltophilia D457 GN=cspD PE=3 SV=1	cspD	F15	H65
PNGTVKWFNDAKGFGFISPEDGSADVFAHFSAINSK	I0KRE7	Cold shock protein CspD OS=Stenotrophomonas maltophilia D457 GN=cspD PE=3 SV=1	cspD	F15	H65
SPEDGSADVFAHFSAINSK	I0KRE7	Cold shock protein CspD OS=Stenotrophomonas maltophilia D457 GN=cspD PE=3 SV=1	cspD	F15	H65
WFNDAKGFGFISPEDGSADVFAHFSAINSK	I0KRE7	Cold shock protein CspD OS=Stenotrophomonas maltophilia D457 GN=cspD PE=3 SV=1	cspD	F15	H65
DVFVHFSAIQSNGFK	A0A285L0N6	Cold shock protein E (CspE) OS=Enterobacter sp. CC120223-11 OX=1378073 GN=SAMN02744775_03935 PE=4 SV=1	SAMN02744775_03935	F2	H4
GFGFITPEDGSKDVFVHFSAIQSNGFK	A0A285L0N6	Cold shock protein E (CspE) OS=Enterobacter sp. CC120223-11 OX=1378073 GN=SAMN02744775_03935 PE=4 SV=1	SAMN02744775_03935	F2	H4
TLAEGQRVEFEITNGAK	A0A285L0N6	Cold shock protein E (CspE) OS=Enterobacter sp. CC120223-11 OX=1378073 GN=SAMN02744775_03935 PE=4 SV=1	SAMN02744775_03935	F2	H4
VEFEITNGAKGPSAANVMPI	A0A285L0N6	Cold shock protein E (CspE) OS=Enterobacter sp. CC120223-11 OX=1378073 GN=SAMN02744775_03935 PE=4 SV=1	SAMN02744775_03935	F2	H4
SLDEGQKVSFTIESGAK	I3VB49	Cold shock protein OS=Enterobacter sp. C(2012) OX=1195143 GN=cspA PE=4 SV=1	cspA	F2	H4
SLDEGQKVSFTIESGAKGPAAGNVTSL	I3VB49	Cold shock protein OS=Enterobacter sp. C(2012) OX=1195143 GN=cspA PE=4 SV=1	cspA	F2	H4
VSFTIESGAKGPAAGNVTSL	I3VB49	Cold shock protein OS=Enterobacter sp. C(2012) OX=1195143 GN=cspA PE=4 SV=1	cspA	F2	H4
WFNADKGFGFITPDDGSKDVFVHFSAIQNDGYK	I3VB49	Cold shock protein OS=Enterobacter sp. C(2012) OX=1195143 GN=cspA PE=4 SV=1	cspA	F2	H4
DVFVHFSAIQGNGFK	A0A1E7Z131	Cold shock-like protein CspC OS=Candidatus Erwinia dacicola OX=252393 GN=ACZ87_03245 PE=4 SV=1	ACZ87_03245	F2	H4
TLAEGQNVEFEIQDGQK	A0A1E7Z131	Cold shock-like protein CspC OS=Candidatus Erwinia dacicola OX=252393 GN=ACZ87_03245 PE=4 SV=1	ACZ87_03245	F2	H4
TLAEGQNVEFEIQDGQKGPAAVNVTAI	A0A1E7Z131	Cold shock-like protein CspC OS=Candidatus Erwinia dacicola OX=252393 GN=ACZ87_03245 PE=4 SV=1	ACZ87_03245	F2	H4
AGQKVNYDTIQGPK	A0A0A2RES7	Cold shock-like protein CspD OS=Morganella morganii OX=582 GN=cspD PE=4 SV=1	cspD	F1	H6
M[147.04]ETGTVKWFNNAK	A0A0A2RES7	Cold shock-like protein CspD OS=Morganella morganii OX=582 GN=cspD PE=4 SV=1	cspD	F1	H6
GFGFITPEKGGEDIFAHYSTIR	C0B1L9	Cold shock-like protein CspD OS=Proteus penneri ATCC 35198 OX=471881 GN=cspD PE=4 SV=1	cspD	F14	H64
SLQEGQRVTYDVTQGPK	A0A4Q1CKC0	Cold-shock protein OS=Stenotrophomonas sp. MA5 OX=2508572 GN=ERT44_19680 PE=4 SV=1	ERT44_19680	F6	H15
SLQEGQRVTYDVTQGPKGAQASNITPAE	A0A4Q1CKC0	Cold-shock protein OS=Stenotrophomonas sp. MA5 OX=2508572 GN=ERT44_19680 PE=4 SV=1	ERT44_19680	F6	H15
VTYDVTQGPKGAQASNITPAE	A0A4Q1CKC0	Cold-shock protein OS=Stenotrophomonas sp. MA5 OX=2508572 GN=ERT44_19680 PE=4 SV=1	ERT44_19680	F6	H15
ANADALFNDKYTPR	A0A0A2RBI1	Copper resistance protein OS=Morganella morganii OX=582 GN=AM380_01150 PE=4 SV=1	AM380_01150	F5	H5
ELVRDTLVKNPEILEEAIM[147.04]ALQQK	A0A0A2RBI1	Copper resistance protein OS=Morganella morganii OX=582 GN=AM380_01150 PE=4 SV=1	AM380_01150	F5	H5
ELVRDTLVKNPEILEEAIMALQQK	A0A0A2RBI1	Copper resistance protein OS=Morganella morganii OX=582 GN=AM380_01150 PE=4 SV=1	AM380_01150	F1	H6
IQALEAILDAEHPNWR	A0A0P8N295	Envelope stress response membrane protein PspB OS=Enterobacter kobei OX=208224 GN=pspB PE=4 SV=1	pspB	F7	H1
ISALESILDAEHPNWR	A0A2A2MF75	Envelope stress response membrane protein PspB OS=Hafnia paralvei OX=546367 GN=CJD50_07715 PE=4 SV=1	CJD50_07715	F13	H3
IKTLEAILDAENPGWR	A0A0A2RNC3	Envelope stress response membrane protein PspB OS=Morganella morganii OX=582 GN=pspB PE=4 SV=1	pspB	F5	H5
IKTLEAILDAENPGWRQS	A0A0A2RNC3	Envelope stress response membrane protein PspB OS=Morganella morganii OX=582 GN=pspB PE=4 SV=1	pspB	F5	H5
LAALAENAQQMEAR	A0A0A2RNC3	Envelope stress response membrane protein PspB OS=Morganella morganii OX=582 GN=pspB PE=4 SV=1	pspB	F5	H5
LSALVDKAQQMQER	A0A094TIR0	Envelope stress response membrane protein PspB OS=Proteus vulgaris OX=585 GN=pspB PE=4 SV=1	pspB	F8	H9
TLEQILDAEHPNWR	A0A094TIR0	Envelope stress response membrane protein PspB OS=Proteus vulgaris OX=585 GN=pspB PE=4 SV=1	pspB	F14	H64
AIDDVTPADFDALLLPGGYSPDALRGDER	A0A2X4ZEQ4	General stress protein 18 OS=Klebsiella oxytoca OX=571 GN=yhbO PE=3 SV=1	yhbO	F2	H4
AAHASGNAHEFSPAEAR	A0A0R0B8B1	General stress protein OS=Stenotrophomonas maltophilia OX=40324 GN=ARC23_13135 PE=4 SV=1	ARC23_13135	F9	H13
SSNRGFASMDQDKQR	A0A854DVQ8	General stress protein OS=Stenotrophomonas sp. MB339 OX=1663558 GN=BU225_14835 PE=4 SV=1	BU225_14835	F6	H15
RPASEAVALYEETAESIEKR	A0A1D8K0F8	Heat shock protein 15 OS=Klebsiella sp. LTGPAF-6F OX=1905288 GN=BJF97_26840 PE=3 SV=1	BJF97_26840	F2	H4
RGDKPFEGEIGVSPR	A0A839CN61	Heat shock survival AAA family ATPase ClpK OS=Klebsiella grimontii OX=2058152 GN=clpK PE=3 SV=1	clpK	F10	H2
SGLFEDFLGSDFFR	A0A839CN61	Heat shock survival AAA family ATPase ClpK OS=Klebsiella grimontii OX=2058152 GN=clpK PE=3 SV=1	clpK	F10	H2
ADDYVHEKPWQGIGVGAAVGLVLGLLLARR	A0A8F9HDS9	Stress response protein ElaB OS=Escherichia sp. TM-G17TGC OX=2860337 GN=elaB PE=3 SV=1	elaB	F9	H13
LVYSTDAGRIDEPEVK	A0A2S1BGA0	Stress response translation initiation inhibitor YciH OS=Morganella morganii OX=582 GN=AM380_16420 PE=3 SV=1	AM380_16420	F5	H5
GGSGNFAEDREKASEAGR	A0A1F2MDP8	Stress-induced bacterial acidophilic repeat motif OS=Klebsiella sp. HMSC16C06 OX=1581110 GN=HMPREF3142_02980 PE=4 SV=1	HMPREF3142_02980	F10	H2
HDLPRVDIAEAEAMHNLVTAEKFDEAAVR	A0A097QXH2	Universal stress protein OS=Hafnia alvei FB1 OX=1453496 GN=AT03_01345 PE=3 SV=1	AT03_01345	F13	H3
IASWQQQVATMQNTSALK	A0A097QXH2	Universal stress protein OS=Hafnia alvei FB1 OX=1453496 GN=AT03_01345 PE=3 SV=1	AT03_01345	F13	H3
SILVPVDIEEDILTQNALR	A0A377P9V9	Universal stress protein OS=Hafnia alvei OX=569 GN=uspF_2 PE=3 SV=1	uspF_2	F13	H3
M[147.04]FNSILVPVDISESR	A0A5F0JRZ3	Universal stress protein UspF OS=Enterobacter sp. A11 OX=1217049 GN=uspF PE=3 SV=1	uspF	F10	H2
HAEFLAQQDGIIHLLHVLPGSASLSLHR	A0A2W0GN31	Universal stress protein UspG OS=Enterobacter cloacae complex sp OX=2027919 GN=DNK77_10840 PE=3 SV=1	DNK77_10840	F10	H2
RFEEHIEHEAQTRLK	A0A0M3F7V0	Universal stress protein UspG OS=Enterobacter cloacae OX=550 GN=OA46_00250 PE=3 SV=1	OA46_00250	F4	H12
FGNVRDM[147.04]VNELANEIKADVVVIGSR	A0A6B8MU93	Universal stress protein UspG OS=Klebsiella oxytoca OX=571 GN=uspG PE=3 SV=1	uspG	F2	H4
NPSISTHLLGSNASSVIR	A0A6B8MU93	Universal stress protein UspG OS=Klebsiella oxytoca OX=571 GN=uspG PE=3 SV=1	uspG	F2	H4
RFEEHLQHEAETR	A0A6B8MU93	Universal stress protein UspG OS=Klebsiella oxytoca OX=571 GN=uspG PE=3 SV=1	uspG	F2	H4
DMVNELANEIKADVVVIGSRNPSISTHLLGSNASSVIR	A0A6L7EG87	Universal stress protein UspG OS=Raoultella sp. Lac1 OX=2594422 GN=uspG PE=3 SV=1	uspG	F4	H12
FEEHLQHEAETR	A0A6L7EG87	Universal stress protein UspG OS=Raoultella sp. Lac1 OX=2594422 GN=uspG PE=3 SV=1	uspG	F4	H12
HAEFLAQQDGIIHLLHVLPGSSSFTMSR	A0A6L7EG87	Universal stress protein UspG OS=Raoultella sp. Lac1 OX=2594422 GN=uspG PE=3 SV=1	uspG	F4	H12
RFEEHLQHEAETRLK	A0A6L7EG87	Universal stress protein UspG OS=Raoultella sp. Lac1 OX=2594422 GN=uspG PE=3 SV=1	uspG	F4	H12
TIIMPVDVFEMELSDK	A0A6L7EG87	Universal stress protein UspG OS=Raoultella sp. Lac1 OX=2594422 GN=uspG PE=3 SV=1	uspG	F4	H12
GNLIDGSGDKYVFQDK	A0A4R0GG16	YdeI family stress tolerance OB fold protein OS=Enterobacter wuhouensis OX=2529381 GN=E0L20_03485 PE=4 SV=1	E0L20_03485	F10	H2
YAAQASDAVSDVTEAVRNNPLTGLVAAGAIGIVLGLLLGRK	A0A455VQ28	CsbD domain-containing protein OS=Enterobacter asburiae OX=61645 GN=MRY18106EAS_20390 PE=3 SV=1	MRY18106EAS_20390	F10	H2
KYAAQASDAVSDVTEAVR	A0A455VQ28; A0A0M7H566	CsbD domain-containing protein OS=Enterobacter asburiae OX=61645 GN=MRY18106EAS_20390 PE=3 SV=1 DUF883 domain-containing protein OS=Enterobacter cloacae OX=550 GN=yqjD_2 PE=3 SV=1	yqjD_2	F10	H2
YAAQASDAVSDVTEAVR	A0A455VQ28; A0A0M7H566	CsbD domain-containing protein OS=Enterobacter asburiae OX=61645 GN=MRY18106EAS_20390 PE=3 SV=1 DUF883 domain-containing protein OS=Enterobacter cloacae OX=550 GN=yqjD_2 PE=3 SV=1	yqjD_2	F10	H2
M[147.04]NKDQASGNWKQFK	A0A097QY16	CsbD domain-containing protein OS=Hafnia alvei FB1 OX=1453496 GN=AT03_02630 PE=3 SV=1	AT03_02630	F13	H3
MNKDQASGNWKQFK	A0A097QY16	CsbD domain-containing protein OS=Hafnia alvei FB1 OX=1453496 GN=AT03_02630 PE=3 SV=1	AT03_02630	F13	H3
M[147.04]NKDIISGKWSQIK	A0A0R0E929	CsbD domain-containing protein OS=Stenotrophomonas daejeonensis OX=659018 GN=ABB34_06300 PE=3 SV=1	ABB34_06300	F6	H15
MNKDIISGKWSQIK	A0A0R0E929	CsbD domain-containing protein OS=Stenotrophomonas daejeonensis OX=659018 GN=ABB34_06300 PE=3 SV=1	ABB34_06300	F6	H15
WGDLTDDDFQVAEGNAEYLAGR	A0A0R0E929	CsbD domain-containing protein OS=Stenotrophomonas daejeonensis OX=659018 GN=ABB34_06300 PE=3 SV=1	ABB34_06300	F6	H15
ITHDELDVIEGTR	A0A6G6TKM3	CsbD family protein OS=Proteus sp. ZN5 OX=2697019 GN=GTK47_16985 PE=3 SV=1	GTK47_16985	F8	H9
LQEHYDYSYEEAKKEVLEWEGQNPYPWK	A0A6G6TKM3	CsbD family protein OS=Proteus sp. ZN5 OX=2697019 GN=GTK47_16985 PE=3 SV=1	GTK47_16985	F8	H9
EQWGKLTDDDLTVIEGKR	A0A4Q4LDM7	CsbD family protein OS=Serratia proteamaculans OX=28151 GN=E5C26_22425 PE=3 SV=1	E5C26_22425	F13	H3
AQAKWGDLTNDDFDVAEGNAEYLAGR	A0A0H2QVR6	CsbD family protein OS=Stenotrophomonas maltophilia OX=40324 GN=A7X75_07205 PE=3 SV=1	A7X75_07205	F6	H15
AQAKWGDLTNDDFDVAEGNAEYLAGRLQER	A0A0H2QVR6	CsbD family protein OS=Stenotrophomonas maltophilia OX=40324 GN=A7X75_07205 PE=3 SV=1	A7X75_07205	F6	H15
EFQDAVSKDYPDYK	A0A0H2QVR6	CsbD family protein OS=Stenotrophomonas maltophilia OX=40324 GN=A7X75_07205 PE=3 SV=1	A7X75_07205	F6	H15
EVREFQDAVSKDYPDYK	A0A0H2QVR6	CsbD family protein OS=Stenotrophomonas maltophilia OX=40324 GN=A7X75_07205 PE=3 SV=1	A7X75_07205	F6	H15
M[147.04]NKDIISGKWSQLK	A0A0H2QVR6	CsbD family protein OS=Stenotrophomonas maltophilia OX=40324 GN=A7X75_07205 PE=3 SV=1	A7X75_07205	F6	H15
WGDLTNDDFDVAEGNAEYLAGR	A0A0H2QVR6	CsbD family protein OS=Stenotrophomonas maltophilia OX=40324 GN=A7X75_07205 PE=3 SV=1	A7X75_07205	F6	H15
DYHTYRELAEAFELDIHDFSVSEANR	A0A4R0GEE8	Peroxide/acid resistance protein YodD OS=Enterobacter wuhouensis OX=2529381 GN=yodD PE=4 SV=1	yodD	F10	H2
AIQGTGFKTLQEGQKVTFIAVQGQK	B8L1U2	Putative 'Cold-shock' DNA-binding domain protein OS=Stenotrophomonas sp. SKA14 OX=391601 GN=SSKA14_3917 PE=4 SV=1	SSKA14_3917	F6	H15
TLQEGQKVTFIAVQGQK	B8L1U2	Putative 'Cold-shock' DNA-binding domain protein OS=Stenotrophomonas sp. SKA14 OX=391601 GN=SSKA14_3917 PE=4 SV=1	SSKA14_3917	F6	H15
IGQKIPNPTWTPTAGIR	A0A285B5B3	L,D-transpeptidase YnhG https://www.ncbi.nlm.nih.gov/pmc/articles/PMC6727828/	ynhG	F2	H4
GLTLTPAAAAHIHEVVAK	V3PP06	Protein sufA OS=Enterobacter sp. MGH 24 OX=1329828 GN=L370_03206 PE=3 SV=1	L370_03206	F5	H5
IETQNKIYNILTPEQK	A0A4R3ZIG0	Spy/CpxP family protein refolding chaperone OS=Raoultella sp. BIGb0138 OX=2485115 GN=EDF73_102117 PE=3 SV=1	EDF73_102117	F2	H4
ITEHPEGSDLIYYPEGNNDGSATAIIK	A0A8E3UF47	Bacteriocin immunity protein OS=Proteus mirabilis OX=584 GN=F4W60_12090 PE=3 SV=1	F4W60_12090	F8	H9	Antimicrobial compounds production
IFNPNTTTEDEDVQNVLEFER	A0A0H3FUD1	Colicin immunity protein/pyocin immunity protein OS=Klebsiella aerogenes (strain ATCC 13048 / DSM 30053 / CCUG 1429 / JCM 1235 / KCTC 2190 / NBRC 13534 / NCIMB 10102 / NCTC 10006 / CDC 819-56) OX=1028307 GN=EAE_22395 PE=3 SV=1	EAE_22395	F7	H1
SISDFTEAEFLAFVK	A0A0H3FUD1	Colicin immunity protein/pyocin immunity protein OS=Klebsiella aerogenes (strain ATCC 13048 / DSM 30053 / CCUG 1429 / JCM 1235 / KCTC 2190 / NBRC 13534 / NCIMB 10102 / NCTC 10006 / CDC 819-56) OX=1028307 GN=EAE_22395 PE=3 SV=1	EAE_22395	F7	H1
SISDFTEAEFLAFVKK	A0A0H3FUD1	Colicin immunity protein/pyocin immunity protein OS=Klebsiella aerogenes (strain ATCC 13048 / DSM 30053 / CCUG 1429 / JCM 1235 / KCTC 2190 / NBRC 13534 / NCIMB 10102 / NCTC 10006 / CDC 819-56) OX=1028307 GN=EAE_22395 PE=3 SV=1	EAE_22395	F7	H1
VLPVRVLGK	D7FGG6	Alkaline serine protease (Fragment) OS=Stenotrophomonas maltophilia GN=pr1 PE=4 SV=1	pr1	F15	H65	Host colonization and immune evasion
AIEKEQVVLDHDGK	A0A6G6SK23	Beta-aspartyl-peptidase OS=Proteus vulgaris OX=585 GN=GTH24_09755 PE=4 SV=1	GTH24_09755	F8	H9
NAGAVAGVTTVKNPINAAIAVMEK	A0A6G6SK23	Beta-aspartyl-peptidase OS=Proteus vulgaris OX=585 GN=GTH24_09755 PE=4 SV=1	GTH24_09755	F8	H9
VTIGTDGKPSEVALLTGAGNPQLDELAK	A0A1S2B501	Energy transducer TonB OS=Stenotrophomonas maltophilia OX=40324 GN=DI034_14995 PE=3 SV=1	DI034_14995	F6	H15
DKNLTADPNNASFSIQTGEIR	A0A1Q8YYK6	Ferrichrome porin FhuA OS=Klebsiella michiganensis OX=1134687 GN=AGG97_10760 PE=3 SV=1	AGG97_10760	F2	H4
EALAYTPGVFSTR	A0A1Q8YYK6	Ferrichrome porin FhuA OS=Klebsiella michiganensis OX=1134687 GN=AGG97_10760 PE=3 SV=1	AGG97_10760	F2	H4
GGINYLFDNGISPYFSYSQSFEPVSGSSR	A0A1Q8YYK6	Ferrichrome porin FhuA OS=Klebsiella michiganensis OX=1134687 GN=AGG97_10760 PE=3 SV=1	AGG97_10760	F2	H4
LDVLTGGGIFAQPGATQIAR	A0A7Z0T439	Filamentous hemagglutinin N-terminal domain-containing protein OS=Stenotrophomonas sp. SbOxS2 OX=2723885 GN=HFK18_17670 PE=4 SV=1	HFK18_17670	F10	H2
ATTANASSPAAANGAR	A0A0R0B7K8	Fimbrial protein FimV OS=Stenotrophomonas maltophilia OX=40324 GN=ARC23_03985 PE=4 SV=1	ARC23_03985	F6	H15
LGVNWTGGNLLAGATAK	A0A7H4M6P6	Fimbrial protein OS=Klebsiella michiganensis OX=1134687 GN=NCTC11694_05365 PE=4 SV=1	NCTC11694_05365	F2	H4
IHFASPNNISSTGNYLINDTVNEGDPSVAK	A0A2S1BBF2	Fimbrial protein OS=Morganella morganii OX=582 GN=AM380_07000 PE=4 SV=1	AM380_07000	F1	H6
ADLGAIQNRF	I0KNI0	Flagellar biosynthesis protein FliC OS=Stenotrophomonas maltophilia D457 GN=fliC PE=4 SV=1	fliC	F15	H65
AQVINTNTM[147.04]SLNAQR	I0KNI0	Flagellar biosynthesis protein FliC OS=Stenotrophomonas maltophilia D457 GN=fliC PE=4 SV=1	fliC	F15	H65
AQVINTNTMSLNAQR	I0KNI0	Flagellar biosynthesis protein FliC OS=Stenotrophomonas maltophilia D457 GN=fliC PE=4 SV=1	fliC	F15	H65
KALQAEVTQLVSEIDR	I0KNI0	Flagellar biosynthesis protein FliC OS=Stenotrophomonas maltophilia D457 GN=fliC PE=4 SV=1	fliC	F15	H65
NLSTSGSSLATTIQ	I0KNI0	Flagellar biosynthesis protein FliC OS=Stenotrophomonas maltophilia D457 GN=fliC PE=4 SV=1	fliC	F15	H65
NLSTSGSSLATTIQR	I0KNI0	Flagellar biosynthesis protein FliC OS=Stenotrophomonas maltophilia D457 GN=fliC PE=4 SV=1	fliC	F15	H65
GTDVAIRNANDGISLAQ	I0KNH9	Flagellar biosynthesis protein FliC OS=Stenotrophomonas maltophilia D457 GN=fliC2 PE=4 SV=1	fliC2	F15	H65
DKAVLEQLAASYR	A0A3C0X5F6	Flagellar FliJ protein OS=Stenotrophomonas sp OX=69392 GN=fliJ PE=3 SV=1	fliJ	F9	H13
LQVFAPNADGTNFDAGR	A0A2R7QK81	Flagellar hook protein FlgE OS=Stenotrophomonas sp. HMWF003 OX=2056840 GN=DBR34_16310 PE=3 SV=1	DBR34_16310	F9	H13
LLIANLHNDVEAIVEVENLLNNIADAWK	A0A855M0D8	Flagellar secretion chaperone FliS OS=Enterobacter cloacae complex sp. ECNIH14 OX=2080664 GN=fliS PE=3 SV=1	fliS	F6	H15
TAGDRATQLVNAVNAK	A0A349Y3K9	Flagellin (Fragment) OS=Stenotrophomonas sp OX=69392 GN=DCW96_04265 PE=3 SV=1	DCW96_04265	F9	H13
VAEGSLSEVGNNLQR	B4SIL0	Flagellin domain protein OS=Stenotrophomonas maltophilia (strain R551-3) GN=Smal_1895 PE=4 SV=1	Smal_1895	F15	H65
NGTNSDSDITSIQNEVTER	A0A198GJJ5	Flagellin OS=Proteus myxofaciens ATCC 19692 OX=1354337 GN=M983_0449 PE=3 SV=1	M983_0449	F12	H62
AGSAVAGNEFTATAAK	A0A6G6SVG3	Flagellin OS=Proteus terrae subsp. cibarius OX=626774 GN=GTH25_10690 PE=3 SV=1	GTH25_10690	F3	H11
AGSAVAGNEFTATAAKDVK	A0A6G6SVG3	Flagellin OS=Proteus terrae subsp. cibarius OX=626774 GN=GTH25_10690 PE=3 SV=1	GTH25_10690	F3	H11
FESTINNLNNTVNNLSASR	A0A6G6SVG3	Flagellin OS=Proteus terrae subsp. cibarius OX=626774 GN=GTH25_10690 PE=3 SV=1	GTH25_10690	F3	H11
FTSNVNGLTQASR	A0A6G6SVG3	Flagellin OS=Proteus terrae subsp. cibarius OX=626774 GN=GTH25_10690 PE=3 SV=1	GTH25_10690	F3	H11
GQILQQAGTSVLAQANQVPQTVLSLLR	A0A6G6SVG3	Flagellin OS=Proteus terrae subsp. cibarius OX=626774 GN=GTH25_10690 PE=3 SV=1	GTH25_10690	F3	H11
ILDADYATEVSNM[147.04]SR	A0A6G6SVG3	Flagellin OS=Proteus terrae subsp. cibarius OX=626774 GN=GTH25_10690 PE=3 SV=1	GTH25_10690	F3	H11
ILDADYATEVSNMSR	A0A6G6SVG3	Flagellin OS=Proteus terrae subsp. cibarius OX=626774 GN=GTH25_10690 PE=3 SV=1	GTH25_10690	F3	H11
INSAKDDAAGQAIANR	A0A6G6SVG3	Flagellin OS=Proteus terrae subsp. cibarius OX=626774 GN=GTH25_10690 PE=3 SV=1	GTH25_10690	F3	H11
INSAKDDAAGQAIANRFTSNVNGLTQASR	A0A6G6SVG3	Flagellin OS=Proteus terrae subsp. cibarius OX=626774 GN=GTH25_10690 PE=3 SV=1	GTH25_10690	F12	H62
LAEINRISEQTQFNGVK	A0A6G6SVG3	Flagellin OS=Proteus terrae subsp. cibarius OX=626774 GN=GTH25_10690 PE=3 SV=1	GTH25_10690	F12	H62
LSSGLRINSAKDDAAGQAIANR	A0A6G6SVG3	Flagellin OS=Proteus terrae subsp. cibarius OX=626774 GN=GTH25_10690 PE=3 SV=1	GTH25_10690	F3	H11
NANDGISIAQTTEGALNEINNNLQR	A0A6G6SVG3	Flagellin OS=Proteus terrae subsp. cibarius OX=626774 GN=GTH25_10690 PE=3 SV=1	GTH25_10690	F3	H11
SRILDADYATEVSNM[147.04]SR	A0A6G6SVG3	Flagellin OS=Proteus terrae subsp. cibarius OX=626774 GN=GTH25_10690 PE=3 SV=1	GTH25_10690	F3	H11
SRILDADYATEVSNMSR	A0A6G6SVG3	Flagellin OS=Proteus terrae subsp. cibarius OX=626774 GN=GTH25_10690 PE=3 SV=1	GTH25_10690	F3	H11
TLDVKEDALATLDKAINTIDESR	A0A6G6SVG3	Flagellin OS=Proteus terrae subsp. cibarius OX=626774 GN=GTH25_10690 PE=3 SV=1	GTH25_10690	F3	H11
LGAIQNRFESTINNLNNTVNNLSASR	A0A6G6SVG3; A0A198GJJ5	Flagellin OS=Proteus terrae subsp. cibarius OX=626774 GN=GTH25_10690 PE=3 SV=1 Flagellin OS=Proteus myxofaciens ATCC 19692 OX=1354337 GN=M983_0449 PE=3 SV=1	M983_0449	F12	H62
GALNAEVKQLTAEIDRVAK	A0A2W5NAU4	Flagellin OS=Stenotrophomonas acidaminiphila OX=128780 GN=DI562_09575 PE=3 SV=1	DI562_09575	F14	H64
NLGTSGANLATTIQR	A0A2R3Q0L5	Flagellin OS=Stenotrophomonas maltophilia OX=40324 GN=C6Y55_10340 PE=3 SV=1	C6Y55_10340	F9	H13
FTSVVANLNTSSENMSAAR	A0A2R3Q0L5; A0A349Y3K9; A0A3Q8FPD1	Flagellin OS=Stenotrophomonas maltophilia OX=40324 GN=C6Y55_10340 PE=3 SV=1 Flagellin (Fragment) OS=Stenotrophomonas sp OX=69392 GN=DCW96_04265 PE=3 SV=1 Flagellin OS=Stenotrophomonas sp. SAU14A_NAIMI4_5 OX=2072413 GN=C1925_10430 PE=3 SV=1	C1925_10430	F9	H13
IRDVDYASETAELTR	A0A2R3Q0L5; A0A349Y3K9; A0A3Q8FPD1	Flagellin OS=Stenotrophomonas maltophilia OX=40324 GN=C6Y55_10340 PE=3 SV=1 Flagellin (Fragment) OS=Stenotrophomonas sp OX=69392 GN=DCW96_04265 PE=3 SV=1 Flagellin OS=Stenotrophomonas sp. SAU14A_NAIMI4_5 OX=2072413 GN=C1925_10430 PE=3 SV=1	C1925_10430	F9	H13
NANDGISLAQTAEGALGEIGNNLQR	A0A2R3Q0L5; A0A349Y3K9; A0A3Q8FPD1	Flagellin OS=Stenotrophomonas maltophilia OX=40324 GN=C6Y55_10340 PE=3 SV=1 Flagellin (Fragment) OS=Stenotrophomonas sp OX=69392 GN=DCW96_04265 PE=3 SV=1 Flagellin OS=Stenotrophomonas sp. SAU14A_NAIMI4_5 OX=2072413 GN=C1925_10430 PE=3 SV=1	C1925_10430	F9	H13
SATNSDSDRQALNAEVQLLKQEIQR	A0A2R3Q0L5; A0A349Y3K9; A0A3Q8FPD1	Flagellin OS=Stenotrophomonas maltophilia OX=40324 GN=C6Y55_10340 PE=3 SV=1 Flagellin (Fragment) OS=Stenotrophomonas sp OX=69392 GN=DCW96_04265 PE=3 SV=1 Flagellin OS=Stenotrophomonas sp. SAU14A_NAIMI4_5 OX=2072413 GN=C1925_10430 PE=3 SV=1	C1925_10430	F9	H13
NQILQQAGTAMLAQANQSSQNVLSLLR	A0A2R3Q0L5; A0A3Q8FPD1	Flagellin OS=Stenotrophomonas maltophilia OX=40324 GN=C6Y55_10340 PE=3 SV=1 Flagellin OS=Stenotrophomonas sp. SAU14A_NAIMI4_5 OX=2072413 GN=C1925_10430 PE=3 SV=1	C1925_10430	F9	H13
NLSTSGNSLATTIQR	A0A8E3RBH1	Flagellin OS=Stenotrophomonas maltophilia OX=40324 GN=FEO95_11245 PE=3 SV=1	FEO95_11245	F6	H15
FTSVVANLQTSSENLSASR	A0A8E3RBH1; A0A1V3D3E5	Flagellin OS=Stenotrophomonas maltophilia OX=40324 GN=FEO95_11245 PE=3 SV=1 Flagellin OS=Stenotrophomonas maltophilia OX=40324 GN=BWP19_13145 PE=3 SV=1	BWP19_13145	F6	H15
INSAKDDAAGLAISER	A0A8E3RBH1; A0A1V3D3E5; A0A1V3D294	Flagellin OS=Stenotrophomonas maltophilia OX=40324 GN=FEO95_11245 PE=3 SV=1 Flagellin OS=Stenotrophomonas maltophilia OX=40324 GN=BWP19_13145 PE=3 SV=1 Flagellin OS=Stenotrophomonas maltophilia OX=40324 GN=BWP19_13150 PE=3 SV=1	BWP19_13150	F6	H15
FTSTIANLNTNSENLSAAR	A0A356JCY5	Flagellin OS=Stenotrophomonas sp OX=69392 GN=DD677_01980 PE=3 SV=1	DD677_01980	F9	H13
GQILQQAGTAMLAQANQVPQNVLR	A0A356JCY5	Flagellin OS=Stenotrophomonas sp OX=69392 GN=DD677_01980 PE=3 SV=1	DD677_01980	F9	H13
NLSTSSSSLATSIQR	A0A356JCY5	Flagellin OS=Stenotrophomonas sp OX=69392 GN=DD677_01980 PE=3 SV=1	DD677_01980	F9	H13
THETGVSAALVEGK	A0A3Q8FPD1	Flagellin OS=Stenotrophomonas sp. SAU14A_NAIMI4_5 OX=2072413 GN=C1925_10430 PE=3 SV=1	C1925_10430	F9	H13
FYVNDADGKQVAEIVFVPTGEHLSIIEHTDVDPSLKGQGVGK	A0A0J2HFR1	GNAT family N-acetyltransferase OS=Klebsiella michiganensis OX=1134687 GN=AGG97_29820 PE=4 SV=1	AGG97_29820	F7	H1
MC[160.03]IEPNPTSLPALHPVLRRHLLLLGHGSINLR	A0A363RY16	GNAT family N-acetyltransferase OS=Stenotrophomonas sp. SPM OX=2170735 GN=DCO49_13430 PE=4 SV=1	DCO49_13430	F5	H5
SVAQNAAAITDTR	A0A3S4DML3	Hemagluttinin domain-containing protein OS=Klebsiella aerogenes OX=548 GN=NCTC10006_00186 PE=4 SV=1	NCTC10006_00186	F7	H1
VIEKNKYELSDDELETFYSAADHR	A0A377PQD9	Hemolysin expression modulator Hha OS=Hafnia alvei OX=569 GN=ymoA PE=3 SV=1	ymoA	F13	H3
VIEKNKYELTDDELELFYSAADHR	A0A1B8H1D1	Hemolysin expression modulator Hha OS=Morganella psychrotolerans OX=368603 GN=hha PE=3 SV=1	hha	F11	H61
LPSGETLDEWALWR	A0A3S4IRD4	Hemolysin OS=Klebsiella aerogenes OX=548 GN=NCTC9652_03982 PE=4 SV=1	NCTC9652_03982	F2	H4
LPSGETLDEWELWR	A0A837K5S8	Hemolysin OS=Klebsiella aerogenes OX=548 GN=YA35_00065 PE=4 SV=1	YA35_00065	F7	H1
LLGDIAKDLTNAPLEDIQK	A0A4T1H2Q5	Host attachment protein OS=Stenotrophomonas maltophilia OX=40324 GN=DI034_00635 PE=4 SV=1	DI034_00635	F9	H13
LQDISEQGVSGQGPAGAVPK	A0A4T1H2Q5	Host attachment protein OS=Stenotrophomonas maltophilia OX=40324 GN=DI034_00635 PE=4 SV=1	DI034_00635	F9	H13
YAHLVLIADPTTLGR	A0A4T1H2Q5	Host attachment protein OS=Stenotrophomonas maltophilia OX=40324 GN=DI034_00635 PE=4 SV=1	DI034_00635	F9	H13
NQPYGEIATLQARHIATVFPGRM[147.04]TGSPAEMLSADYLR	A0A144NEZ3	IAP aminopeptidase. Metallo peptidase. MEROPS family M28C OS=Enterobacter cloacae OX=550 GN=ywaD PE=4 SV=1	ywaD	F7	H1
KGSGTSTPPEWVTWQGKK	A0A377PNB3	Inhibitor of vertebrate lysozyme OS=Hafnia alvei OX=569 GN=ivy PE=3 SV=1	ivy	F13	H3
YQWLGKPDNQVK	A0A377PNB3	Inhibitor of vertebrate lysozyme OS=Hafnia alvei OX=569 GN=ivy PE=3 SV=1	ivy	F13	H3
AKLTEALNAGYAVLNSGGTSIEAVQK	A0A5F0RX12	Isoaspartyl peptidase/L-asparaginase OS=Proteus mirabilis OX=584 GN=E4V14_08700 PE=4 SV=1	E4V14_08700	F11	H61
GAVFTHDGRNELDASIM[147.04]DGKTR	A0A5F0RX12	Isoaspartyl peptidase/L-asparaginase OS=Proteus mirabilis OX=584 GN=E4V14_08700 PE=4 SV=1	E4V14_08700	F11	H61
LTEALNAGYAVLNSGGTSIEAVQK	A0A5F0RX12	Isoaspartyl peptidase/L-asparaginase OS=Proteus mirabilis OX=584 GN=E4V14_08700 PE=4 SV=1	E4V14_08700	F11	H61
LVIHGGAGTITKDTITPEQEKEYK	A0A5F0RX12	Isoaspartyl peptidase/L-asparaginase OS=Proteus mirabilis OX=584 GN=E4V14_08700 PE=4 SV=1	E4V14_08700	F11	H61
SINVM[147.04]EDSPLFNAGK	A0A5F0RX12	Isoaspartyl peptidase/L-asparaginase OS=Proteus mirabilis OX=584 GN=E4V14_08700 PE=4 SV=1	E4V14_08700	F11	H61
SINVMEDSPLFNAGK	A0A5F0RX12	Isoaspartyl peptidase/L-asparaginase OS=Proteus mirabilis OX=584 GN=E4V14_08700 PE=4 SV=1	E4V14_08700	F11	H61
AGAVAGVTTIKNPINAAIAVMEK	A0A857SFR7	Isoaspartyl peptidase/L-asparaginase OS=Proteus vulgaris OX=585 GN=EKQ45_11455 PE=4 SV=1	EKQ45_11455	F3	H11
C[160.03]AVSGTGWGEYYIR	A0A2U4H1K9	Isoaspartyl peptidase/L-asparaginase OS=Stenotrophomonas maltophilia OX=40324 GN=B9Y74_21925 PE=4 SV=1	B9Y74_21925	F6	H15
GHAELAAGRPALAAVTAAITVLEDDPTFNAGK	A0A2U4H1K9	Isoaspartyl peptidase/L-asparaginase OS=Stenotrophomonas maltophilia OX=40324 GN=B9Y74_21925 PE=4 SV=1	B9Y74_21925	F9	H13
VGDSPIIGAGTWADAR	A0A2U4H1K9	Isoaspartyl peptidase/L-asparaginase OS=Stenotrophomonas maltophilia OX=40324 GN=B9Y74_21925 PE=4 SV=1	B9Y74_21925	F6	H15
DGPSAGAAM[147.04]VTSLVSM[147.04]LSKVPVRADVAM[147.04]TGEITLR	A0A353U437	Lon protease OS=Stenotrophomonas sp OX=69392 GN=lon PE=2 SV=1	lon	F7	H1
ADFSGVSASVDSTAEIVSGGTYTVQKGDSLSK	A0A0F5ZME7	LysM peptidoglycan-binding domain-containing protein OS=Stenotrophomonas maltophilia OX=40324 GN=A7X83_21610 PE=4 SV=1	A7X83_21610	F6	H15
ADFSGVSASVDSTAEQVPK	A0A0F5ZME7	LysM peptidoglycan-binding domain-containing protein OS=Stenotrophomonas maltophilia OX=40324 GN=A7X83_21610 PE=4 SV=1	A7X83_21610	F6	H15
KADFSGVSASVDSTAEQVPK	A0A0F5ZME7	LysM peptidoglycan-binding domain-containing protein OS=Stenotrophomonas maltophilia OX=40324 GN=A7X83_21610 PE=4 SV=1	A7X83_21610	F6	H15
ADFSGVSASVDSTADVVSGGTYTVQKGDSLSK	A0A6N7NZC2	LysM peptidoglycan-binding domain-containing protein OS=Stenotrophomonas sp. MY15 OX=2662209 GN=GIJ70_09670 PE=4 SV=1	GIJ70_09670	F9	H13
ADFSGVSGSVDSTAEQVPK	A0A6N7NZC2	LysM peptidoglycan-binding domain-containing protein OS=Stenotrophomonas sp. MY15 OX=2662209 GN=GIJ70_09670 PE=4 SV=1	GIJ70_09670	F9	H13
IFEANRDVLDDPDKIFPGQTLK	A0A6N7NZC2	LysM peptidoglycan-binding domain-containing protein OS=Stenotrophomonas sp. MY15 OX=2662209 GN=GIJ70_09670 PE=4 SV=1	GIJ70_09670	F9	H13
KADFSGVSGSVDSTAEQVPK	A0A6N7NZC2	LysM peptidoglycan-binding domain-containing protein OS=Stenotrophomonas sp. MY15 OX=2662209 GN=GIJ70_09670 PE=4 SV=1	GIJ70_09670	F9	H13
LLAEESM[147.04]VAVLPPSHPLASRKR	A0A3C0GTV2	LysR family transcriptional regulator OS=Stenotrophomonas sp OX=69392 GN=DCM50_12475 PE=3 SV=1	DCM50_12475	F4	H12
GVPQGGSINNDGSM[147.04]WR	A0A859WTU0	Maltoporin OS=Klebsiella grimontii OX=2058152 GN=lamB PE=2 SV=1	lamB	F2	H4
GVPQGGSINNDGSMWR	A0A859WTU0	Maltoporin OS=Klebsiella grimontii OX=2058152 GN=lamB PE=2 SV=1	lamB	F2	H4
HDVHMIDFYYWDISGPGAGIENIDLGFGK	A0A859WTU0	Maltoporin OS=Klebsiella grimontii OX=2058152 GN=lamB PE=2 SV=1	lamB	F2	H4
LAGLETNPGGTLELGVDYGHTNIPDDYSLQPGASK	A0A859WTU0	Maltoporin OS=Klebsiella grimontii OX=2058152 GN=lamB PE=2 SV=1	lamB	F2	H4
LGNEC[160.03]ETYAELK	A0A859WTU0	Maltoporin OS=Klebsiella grimontii OX=2058152 GN=lamB PE=2 SV=1	lamB	F2	H4
SSESGGSGTFADRDKFGNR	A0A859WTU0	Maltoporin OS=Klebsiella grimontii OX=2058152 GN=lamB PE=2 SV=1	lamB	F2	H4
VYDNIVPNDVFDVR	A0A859WTU0	Maltoporin OS=Klebsiella grimontii OX=2058152 GN=lamB PE=2 SV=1	lamB	F2	H4
AILGNEQALNTEFK	A0A379F9B2	Membrane-bound metallopeptidase OS=Proteus vulgaris OX=585 GN=NCTC10376_02026 PE=4 SV=1	NCTC10376_02026	F8	H9
IAAALGDNINGQPVNYK	A0A0D8L3W4	Metalloprotease (Fragment) OS=Raoultella planticola OX=575 GN=UA70_30045 PE=3 SV=1	UA70_30045	F2	H4
TSLAGDTLDNSNGIVWDLAWLYR	A0A5R9LH07	MipA/OmpV family protein OS=Klebsiella indica OX=2582917 GN=FE839_13190 PE=3 SV=1	FE839_13190	F2	H4
YTNGNLTITPGIGVEWNSDNQNEYYYGVSKHESNR	A0A6B8MVX7	MipA/OmpV family protein OS=Klebsiella oxytoca OX=571 GN=GJ746_10475 PE=3 SV=1	GJ746_10475	F2	H4
FTLGAGVGVVEHPYKQYDADVYPVPVINYESDNFWFR	A0A163XCU0	MipA/OmpV family protein OS=Klebsiella oxytoca OX=571 GN=mipA PE=3 SV=1	mipA	F2	H4
QYDADVYPVPVINYESDNFWFR	A0A163XCU0	MipA/OmpV family protein OS=Klebsiella oxytoca OX=571 GN=mipA PE=3 SV=1	mipA	F2	H4
TALSGDTLDNSNGIVWDLAWLYR	A0A163XCU0	MipA/OmpV family protein OS=Klebsiella oxytoca OX=571 GN=mipA PE=3 SV=1	mipA	F2	H4
FLGDWSVYGVAR	A0A163XCU0; A0A5R9LH07	MipA/OmpV family protein OS=Klebsiella oxytoca OX=571 GN=mipA PE=3 SV=1 MipA/OmpV family protein OS=Klebsiella indica OX=2582917 GN=FE839_13190 PE=3 SV=1	FE839_13190	F2	H4
SYDPDSSWNPYLELSANYR	A0A163XCU0; A0A5R9LH07; A0A6B8MVX7	MipA/OmpV family protein OS=Klebsiella oxytoca OX=571 GN=mipA PE=3 SV=1 MipA/OmpV family protein OS=Klebsiella indica OX=2582917 GN=FE839_13190 PE=3 SV=1 MipA/OmpV family protein OS=Klebsiella oxytoca OX=571 GN=GJ746_10475 PE=3 SV=1	GJ746_10475	F2	H4
FTLGAGVGVVEHPYK	A0A163XCU0; A0A6B8MVX7	MipA/OmpV family protein OS=Klebsiella oxytoca OX=571 GN=mipA PE=3 SV=1 MipA/OmpV family protein OS=Klebsiella oxytoca OX=571 GN=GJ746_10475 PE=3 SV=1	GJ746_10475	F2	H4
YNEAFSALYPALAK	A0A808YCU2	Multifunctional acyl-CoA thioesterase I/protease I/lysophospholipase L1 OS=Raoultella sp. X13 OX=2259647 GN=DSD31_19410 PE=4 SV=1	DSD31_19410	F2	H4
APKDNTWYAGGK	G3FGE3	Outer membrane protein A (Fragment) OS=Cronobacter sakazakii OX=28141 GN=ompA PE=3 SV=1	ompA	F2	H4
FGQQEDAAPVVAPAPAPAPEVQTK	Q52JK5	Outer membrane protein A OS=Cronobacter sakazakii OX=28141 GN=ompA PE=3 SV=1	ompA	F10	H2
LGYPVTDDLDVYTR	Q52JK5	Outer membrane protein A OS=Cronobacter sakazakii OX=28141 GN=ompA PE=3 SV=1	ompA	F10	H2
IGSDAYNQKLSEQR	A0A285KJF9	Outer membrane protein A OS=Enterobacter sp. CC120223-11 OX=1378073 GN=ompA PE=3 SV=1	ompA	F2	H4
DGSVVVLGYTDRIGSEQYNQK	A0A2J9H1Y7	Outer membrane protein A OS=Hafnia alvei OX=569 GN=ompA PE=3 SV=1	ompA	F13	H3
FGQDEAAPVVAPAPAPAPVVETK	A0A2J9H1Y7	Outer membrane protein A OS=Hafnia alvei OX=569 GN=ompA PE=3 SV=1	ompA	F13	H3
FGQDEAAPVVAPAPAPAPVVETKR	A0A2J9H1Y7	Outer membrane protein A OS=Hafnia alvei OX=569 GN=ompA PE=3 SV=1	ompA	F13	H3
LSEQRAQSVVDYLVSK	A0A2J9H1Y7	Outer membrane protein A OS=Hafnia alvei OX=569 GN=ompA PE=3 SV=1	ompA	F13	H3
RFTLKSDVLFNFNK	A0A2J9H1Y7	Outer membrane protein A OS=Hafnia alvei OX=569 GN=ompA PE=3 SV=1	ompA	F13	H3
FGQEDNAPVVAPAPAPAPEVTTK	A0A837KC45	Outer membrane protein A OS=Klebsiella aerogenes OX=548 GN=ompA PE=3 SV=1	ompA	F7	H1
GM[147.04]GEANPVTGNTC[160.03]DNVKAR	A0A5R9LJJ9	Outer membrane protein A OS=Klebsiella indica OX=2582917 GN=ompA PE=3 SV=1	ompA	F2	H4
GSVDNGAFKAQGVQLTAK	A0A5R9LJJ9; A0A181XRG4	Outer membrane protein A OS=Klebsiella indica OX=2582917 GN=ompA PE=3 SV=1 Outer membrane protein A OS=Klebsiella oxytoca OX=571 GN=ompA PE=3 SV=1	ompA	F2	H4
LGYPITDDLDIYTR	A0A5R9LJJ9; A0A181XRG4	Outer membrane protein A OS=Klebsiella indica OX=2582917 GN=ompA PE=3 SV=1 Outer membrane protein A OS=Klebsiella oxytoca OX=571 GN=ompA PE=3 SV=1	ompA	F2	H4
RAQSVVDYLVSKGIPASK	A0A5R9LJJ9; A0A181XRG4	Outer membrane protein A OS=Klebsiella indica OX=2582917 GN=ompA PE=3 SV=1 Outer membrane protein A OS=Klebsiella oxytoca OX=571 GN=ompA PE=3 SV=1	ompA	F2	H4
HFTLKSDVLFNFNK	A0A5R9LJJ9; A0A0J5LA08; A0A181XRG4; A0A285KJF9; G3FGE3	Outer membrane protein A OS=Klebsiella indica OX=2582917 GN=ompA PE=3 SV=1 Outer membrane protein A OS=Pluralibacter gergoviae OX=61647 GN=ompA PE=3 SV=1 Outer membrane protein A OS=Klebsiella oxytoca OX=571 GN=ompA PE=3 SV=1 Outer membrane protein A OS=Enterobacter sp. CC120223-11 OX=1378073 GN=ompA PE=3 SV=1 Outer membrane protein A (Fragment) OS=Cronobacter sakazakii OX=28141 GN=ompA PE=3 SV=1	ompA	F2	H4
AQSVVDYLVSK	A0A5R9LJJ9; A0A0J5LA08; A0A181XRG4; A0A4Z0DYQ0	Outer membrane protein A OS=Klebsiella indica OX=2582917 GN=ompA PE=3 SV=1 Outer membrane protein A OS=Pluralibacter gergoviae OX=61647 GN=ompA PE=3 SV=1 Outer membrane protein A OS=Klebsiella oxytoca OX=571 GN=ompA PE=3 SV=1 Outer membrane protein A OS=Serratia proteamaculans OX=28151 GN=ompA PE=3 SV=1	ompA	F2	H4
RAQSVVDYLVSK	A0A5R9LJJ9; A0A0J5LA08; A0A181XRG4; A0A4Z0DYQ0	Outer membrane protein A OS=Klebsiella indica OX=2582917 GN=ompA PE=3 SV=1 Outer membrane protein A OS=Pluralibacter gergoviae OX=61647 GN=ompA PE=3 SV=1 Outer membrane protein A OS=Klebsiella oxytoca OX=571 GN=ompA PE=3 SV=1 Outer membrane protein A OS=Serratia proteamaculans OX=28151 GN=ompA PE=3 SV=1	ompA	F2	H4
ADSKGNYASTGVSRSEHDTGVSPVFAGGLEWAVTR	A0A181XRG4	Outer membrane protein A OS=Klebsiella oxytoca OX=571 GN=ompA PE=3 SV=1	ompA	F2	H4
DGSAVVLGYTDR	A0A181XRG4	Outer membrane protein A OS=Klebsiella oxytoca OX=571 GN=ompA PE=3 SV=1	ompA	F2	H4
DGSAVVLGYTDRIGSDAYNQQLSEK	A0A181XRG4	Outer membrane protein A OS=Klebsiella oxytoca OX=571 GN=ompA PE=3 SV=1	ompA	F2	H4
DGSAVVLGYTDRIGSDAYNQQLSEKR	A0A181XRG4	Outer membrane protein A OS=Klebsiella oxytoca OX=571 GN=ompA PE=3 SV=1	ompA	F2	H4
DIATRLEYQWVNNIGDAGTVGTRPDNGM[147.04]LSLGVSYR	A0A181XRG4	Outer membrane protein A OS=Klebsiella oxytoca OX=571 GN=ompA PE=3 SV=1	ompA	F2	H4
DIATRLEYQWVNNIGDAGTVGTRPDNGMLSLGVSYR	A0A181XRG4	Outer membrane protein A OS=Klebsiella oxytoca OX=571 GN=ompA PE=3 SV=1	ompA	F2	H4
FGQEDVAPVVAPAPAPAPEVTTK	A0A181XRG4	Outer membrane protein A OS=Klebsiella oxytoca OX=571 GN=ompA PE=3 SV=1	ompA	F2	H4
FGQEDVAPVVAPAPAPAPEVTTKHFTLKSDVLFNFNK	A0A181XRG4	Outer membrane protein A OS=Klebsiella oxytoca OX=571 GN=ompA PE=3 SV=1	ompA	F2	H4
GNNGPVRNDQLGAGAFGGYQVNPYLGFEM[147.04]GYDWLGR	A0A181XRG4	Outer membrane protein A OS=Klebsiella oxytoca OX=571 GN=ompA PE=3 SV=1	ompA	F2	H4
GNNGPVRNDQLGAGAFGGYQVNPYLGFEMGYDWLGR	A0A181XRG4	Outer membrane protein A OS=Klebsiella oxytoca OX=571 GN=ompA PE=3 SV=1	ompA	F2	H4
IGSDAYNQQLSEK	A0A181XRG4	Outer membrane protein A OS=Klebsiella oxytoca OX=571 GN=ompA PE=3 SV=1	ompA	F2	H4
IGSDAYNQQLSEKR	A0A181XRG4	Outer membrane protein A OS=Klebsiella oxytoca OX=571 GN=ompA PE=3 SV=1	ompA	F2	H4
LEYQWVNNIGDAGTVGTRPDNGM[147.04]LSLGVSYR	A0A181XRG4	Outer membrane protein A OS=Klebsiella oxytoca OX=571 GN=ompA PE=3 SV=1	ompA	F2	H4
LEYQWVNNIGDAGTVGTRPDNGMLSLGVSYR	A0A181XRG4	Outer membrane protein A OS=Klebsiella oxytoca OX=571 GN=ompA PE=3 SV=1	ompA	F2	H4
LGWSQYHDTGFYGNGFK	A0A181XRG4	Outer membrane protein A OS=Klebsiella oxytoca OX=571 GN=ompA PE=3 SV=1	ompA	F2	H4
LGWSQYHDTGFYGNGFKGNNGPVR	A0A181XRG4	Outer membrane protein A OS=Klebsiella oxytoca OX=571 GN=ompA PE=3 SV=1	ompA	F2	H4
M[147.04]AYKGSVDNGAFK	A0A181XRG4	Outer membrane protein A OS=Klebsiella oxytoca OX=571 GN=ompA PE=3 SV=1	ompA	F2	H4
M[147.04]AYKGSVDNGAFKAQGVQLTAK	A0A181XRG4	Outer membrane protein A OS=Klebsiella oxytoca OX=571 GN=ompA PE=3 SV=1	ompA	F2	H4
MAYKGSVDNGAFK	A0A181XRG4	Outer membrane protein A OS=Klebsiella oxytoca OX=571 GN=ompA PE=3 SV=1	ompA	F2	H4
NDQLGAGAFGGYQVNPYLGFEM[147.04]GYDWLGR	A0A181XRG4	Outer membrane protein A OS=Klebsiella oxytoca OX=571 GN=ompA PE=3 SV=1	ompA	F2	H4
NDQLGAGAFGGYQVNPYLGFEMGYDWLGR	A0A181XRG4	Outer membrane protein A OS=Klebsiella oxytoca OX=571 GN=ompA PE=3 SV=1	ompA	F2	H4
SEHDTGVSPVFAGGLEWAVTR	A0A181XRG4	Outer membrane protein A OS=Klebsiella oxytoca OX=571 GN=ompA PE=3 SV=1	ompA	F2	H4
STLKPEGQQALDQLYTQLSNM[147.04]DPK	A0A181XRG4	Outer membrane protein A OS=Klebsiella oxytoca OX=571 GN=ompA PE=3 SV=1	ompA	F2	H4
STLKPEGQQALDQLYTQLSNM[147.04]DPKDGSAVVLGYTDR	A0A181XRG4	Outer membrane protein A OS=Klebsiella oxytoca OX=571 GN=ompA PE=3 SV=1	ompA	F2	H4
STLKPEGQQALDQLYTQLSNMDPK	A0A181XRG4	Outer membrane protein A OS=Klebsiella oxytoca OX=571 GN=ompA PE=3 SV=1	ompA	F2	H4
STLKPEGQQALDQLYTQLSNMDPKDGSAVVLGYTDR	A0A181XRG4	Outer membrane protein A OS=Klebsiella oxytoca OX=571 GN=ompA PE=3 SV=1	ompA	F2	H4
VEIEVKGYKDVVTQPQA	A0A181XRG4	Outer membrane protein A OS=Klebsiella oxytoca OX=571 GN=ompA PE=3 SV=1	ompA	F2	H4
GM[147.04]GESNPVTGNTC[160.03]DNVK	A0A181XRG4; A0A285KJF9	Outer membrane protein A OS=Klebsiella oxytoca OX=571 GN=ompA PE=3 SV=1 Outer membrane protein A OS=Enterobacter sp. CC120223-11 OX=1378073 GN=ompA PE=3 SV=1	ompA	F2	H4
GMGESNPVTGNTC[160.03]DNVK	A0A181XRG4; A0A285KJF9	Outer membrane protein A OS=Klebsiella oxytoca OX=571 GN=ompA PE=3 SV=1 Outer membrane protein A OS=Enterobacter sp. CC120223-11 OX=1378073 GN=ompA PE=3 SV=1	ompA	F2	H4
STLKPEGQQALDQLYAQLSNIDPK	A0A0J5LA08	Outer membrane protein A OS=Pluralibacter gergoviae OX=61647 GN=ompA PE=3 SV=1	ompA	F2	H4
FTLKSDVLFNFNK	A0A4Z0DYQ0	Outer membrane protein A OS=Serratia proteamaculans OX=28151 GN=ompA PE=3 SV=1	ompA	F2	H4
GYGDKDILKYVDVGATYYFNK	A0A378G1C7	Outer membrane protein C OS=Klebsiella pneumoniae OX=573 GN=ompC PE=3 SV=1	ompC	F2	H4
AGFSGGDADLVKYVEVGTWYYFNK	A0A181XQ77	Outer membrane protein F OS=Klebsiella oxytoca OX=571 GN=ompC_1 PE=3 SV=1	ompC_1	F2	H4
FNQLDDNDYTR	A0A181XQ77	Outer membrane protein F OS=Klebsiella oxytoca OX=571 GN=ompC_1 PE=3 SV=1	ompC_1	F2	H4
KQNGDGFSTAATYAFDNGVALSAGYANSSR	A0A181XQ77	Outer membrane protein F OS=Klebsiella oxytoca OX=571 GN=ompC_1 PE=3 SV=1	ompC_1	F2	H4
MVGEHVWTTNGDTSSDDTTYAR	A0A181XQ77	Outer membrane protein F OS=Klebsiella oxytoca OX=571 GN=ompC_1 PE=3 SV=1	ompC_1	F2	H4
NMNVYAAYKFNQLDDNDYTR	A0A181XQ77	Outer membrane protein F OS=Klebsiella oxytoca OX=571 GN=ompC_1 PE=3 SV=1	ompC_1	F2	H4
NSDFFGLVDGLSFALQYQGK	A0A181XQ77	Outer membrane protein F OS=Klebsiella oxytoca OX=571 GN=ompC_1 PE=3 SV=1	ompC_1	F2	H4
QNGDGFSTAATYAFDNGVALSAGYANSSR	A0A181XQ77	Outer membrane protein F OS=Klebsiella oxytoca OX=571 GN=ompC_1 PE=3 SV=1	ompC_1	F2	H4
SRAGFSGGDADLVK	A0A181XQ77	Outer membrane protein F OS=Klebsiella oxytoca OX=571 GN=ompC_1 PE=3 SV=1	ompC_1	F2	H4
TQNFEAVVQYQFDFGLRPSIGYVQTK	A0A181XQ77	Outer membrane protein F OS=Klebsiella oxytoca OX=571 GN=ompC_1 PE=3 SV=1	ompC_1	F2	H4
YVEVGTWYYFNK	A0A181XQ77	Outer membrane protein F OS=Klebsiella oxytoca OX=571 GN=ompC_1 PE=3 SV=1	ompC_1	F2	H4
GQYYGITAGPAYRINDWASIYGVVGVGYGK	A0A421IH00	Outer membrane protein X OS=Enterobacter cloacae OX=550 GN=ompX PE=3 SV=1	ompX	F2	H4
NQYYGITAGPAYR	A0A8F9H8S3	Outer membrane protein X OS=Escherichia sp. TM-G17TGC OX=2860337 GN=ompX PE=3 SV=1	ompX	F2	H4
INDWASIYGVVGVGYGK	A0A8F9H8S3; A0A421IH00	Outer membrane protein X OS=Escherichia sp. TM-G17TGC OX=2860337 GN=ompX PE=3 SV=1 Outer membrane protein X OS=Enterobacter cloacae OX=550 GN=ompX PE=3 SV=1	ompX	F2	H4
FQNNSYPNKTDM[147.04]SDYGFSYGAGLQFNPIENVALDFSYEQSR	A0A6B8MUR1	Outer membrane protein X OS=Klebsiella oxytoca OX=571 GN=ompX PE=3 SV=1	ompX	F2	H4
FQNNSYPNKTDMSDYGFSYGAGLQFNPIENVALDFSYEQSR	A0A6B8MUR1	Outer membrane protein X OS=Klebsiella oxytoca OX=571 GN=ompX PE=3 SV=1	ompX	F2	H4
KGQYYGITAGPAYR	A0A6B8MUR1	Outer membrane protein X OS=Klebsiella oxytoca OX=571 GN=ompX PE=3 SV=1	ompX	F2	H4
GQYYGITAGPAYR	A0A6B8MUR1; A0A421IH00	Outer membrane protein X OS=Klebsiella oxytoca OX=571 GN=ompX PE=3 SV=1 Outer membrane protein X OS=Enterobacter cloacae OX=550 GN=ompX PE=3 SV=1	ompX	F2	H4
IRNVDVGTWIAGVGYR	A0A6B8MUR1; A0A421IH00	Outer membrane protein X OS=Klebsiella oxytoca OX=571 GN=ompX PE=3 SV=1 Outer membrane protein X OS=Enterobacter cloacae OX=550 GN=ompX PE=3 SV=1	ompX	F2	H4
NVDVGTWIAGVGYR	A0A6B8MUR1; A0A421IH00	Outer membrane protein X OS=Klebsiella oxytoca OX=571 GN=ompX PE=3 SV=1 Outer membrane protein X OS=Enterobacter cloacae OX=550 GN=ompX PE=3 SV=1	ompX	F2	H4
NVDVGTWIAGVGYRF	A0A6B8MUR1; A0A421IH00	Outer membrane protein X OS=Klebsiella oxytoca OX=571 GN=ompX PE=3 SV=1 Outer membrane protein X OS=Enterobacter cloacae OX=550 GN=ompX PE=3 SV=1	ompX	F2	H4
YEQDNNPLGVIGSFTYTEK	A0A6B8MUR1; A0A421IH00	Outer membrane protein X OS=Klebsiella oxytoca OX=571 GN=ompX PE=3 SV=1 Outer membrane protein X OS=Enterobacter cloacae OX=550 GN=ompX PE=3 SV=1	ompX	F2	H4
YEQDNNPLGVIGSFTYTEKDR	A0A6B8MUR1; A0A421IH00	Outer membrane protein X OS=Klebsiella oxytoca OX=571 GN=ompX PE=3 SV=1 Outer membrane protein X OS=Enterobacter cloacae OX=550 GN=ompX PE=3 SV=1	ompX	F2	H4
YRYEQDNNPLGVIGSFTYTEK	A0A6B8MUR1; A0A421IH00	Outer membrane protein X OS=Klebsiella oxytoca OX=571 GN=ompX PE=3 SV=1 Outer membrane protein X OS=Enterobacter cloacae OX=550 GN=ompX PE=3 SV=1	ompX	F2	H4
YRYEQDNNPLGVIGSFTYTEKDR	A0A6B8MUR1; A0A421IH00	Outer membrane protein X OS=Klebsiella oxytoca OX=571 GN=ompX PE=3 SV=1 Outer membrane protein X OS=Enterobacter cloacae OX=550 GN=ompX PE=3 SV=1	ompX	F2	H4
LNDWASIYGVVGVGYGK	A0A6B8MUR1; A0A1V0LGT5	Outer membrane protein X OS=Klebsiella oxytoca OX=571 GN=ompX PE=3 SV=1 Outer membrane protein X OS=Kosakonia radicincitans DSM 16656 OX=1177180 GN=ompX PE=3 SV=1	ompX	F2	H4
YEQNDNPLGVIGSFTYTEKDR	A0A1V0LGT5	Outer membrane protein X OS=Kosakonia radicincitans DSM 16656 OX=1177180 GN=ompX PE=3 SV=1	ompX	F2	H4
GYGDQDLLKYVDVGATYYFNK	A0A0F6P9I7	Outer membrane protein, porine (Fragment) OS=Klebsiella pneumoniae OX=573 GN=ompC PE=3 SV=1	ompC	F2	H4
AQNFEVVAQYQFDFGLRPSVAYLQSK	A0A0F6P9I7; A0A378G1C7; A0A2I6SEJ7; A0A6P1USM9; A0A859R8A8	Outer membrane protein, porine (Fragment) OS=Klebsiella pneumoniae OX=573 GN=ompC PE=3 SV=1 Outer membrane protein C OS=Klebsiella pneumoniae OX=573 GN=ompC PE=3 SV=1 OmpK36 OS=Klebsiella pneumoniae OX=573 GN=ompK36 PE=3 SV=1 Porin OmpC OS=Klebsiella michiganensis OX=1134687 GN=GW952_01265 PE=3 SV=1 Porin OmpC OS=Klebsiella michiganensis OX=1134687 GN=HV187_08540 PE=3 SV=1	HV187_08540	F2	H4
FGDAGSFDYGR	A0A0F6P9I7; A0A378G1C7; A0A2I6SEJ7; A0A6P1USM9; A0A859R8A8	Outer membrane protein, porine (Fragment) OS=Klebsiella pneumoniae OX=573 GN=ompC PE=3 SV=1 Outer membrane protein C OS=Klebsiella pneumoniae OX=573 GN=ompC PE=3 SV=1 OmpK36 OS=Klebsiella pneumoniae OX=573 GN=ompK36 PE=3 SV=1 Porin OmpC OS=Klebsiella michiganensis OX=1134687 GN=GW952_01265 PE=3 SV=1 Porin OmpC OS=Klebsiella michiganensis OX=1134687 GN=HV187_08540 PE=3 SV=1	HV187_08540	F2	H4
NSDFFGLVDGLNFALQYQGK	A0A0F6P9I7; A0A378G1C7; A0A2I6SEJ7; A0A6P1USM9; A0A859R8A8	Outer membrane protein, porine (Fragment) OS=Klebsiella pneumoniae OX=573 GN=ompC PE=3 SV=1 Outer membrane protein C OS=Klebsiella pneumoniae OX=573 GN=ompC PE=3 SV=1 OmpK36 OS=Klebsiella pneumoniae OX=573 GN=ompK36 PE=3 SV=1 Porin OmpC OS=Klebsiella michiganensis OX=1134687 GN=GW952_01265 PE=3 SV=1 Porin OmpC OS=Klebsiella michiganensis OX=1134687 GN=HV187_08540 PE=3 SV=1	HV187_08540	F2	H4
YVDVGATYYFNK	A0A0F6P9I7; A0A378G1C7; A0A2I6SEJ7; A0A6P1USM9; A0A859R8A8	Outer membrane protein, porine (Fragment) OS=Klebsiella pneumoniae OX=573 GN=ompC PE=3 SV=1 Outer membrane protein C OS=Klebsiella pneumoniae OX=573 GN=ompC PE=3 SV=1 OmpK36 OS=Klebsiella pneumoniae OX=573 GN=ompK36 PE=3 SV=1 Porin OmpC OS=Klebsiella michiganensis OX=1134687 GN=GW952_01265 PE=3 SV=1 Porin OmpC OS=Klebsiella michiganensis OX=1134687 GN=HV187_08540 PE=3 SV=1	HV187_08540	F2	H4
YVDVGATYYFNKNM[147.04]STYVDYK	A0A0F6P9I7; A0A378G1C7; A0A2I6SEJ7; A0A6P1USM9; A0A859R8A8	Outer membrane protein, porine (Fragment) OS=Klebsiella pneumoniae OX=573 GN=ompC PE=3 SV=1 Outer membrane protein C OS=Klebsiella pneumoniae OX=573 GN=ompC PE=3 SV=1 OmpK36 OS=Klebsiella pneumoniae OX=573 GN=ompK36 PE=3 SV=1 Porin OmpC OS=Klebsiella michiganensis OX=1134687 GN=GW952_01265 PE=3 SV=1 Porin OmpC OS=Klebsiella michiganensis OX=1134687 GN=HV187_08540 PE=3 SV=1	HV187_08540	F2	H4
FGDAGSFDYGRNYGVVYDVTSWTDVLPEFGGDTYGSDNFLQSR	A0A0F6P9I7; A0A378G1C7; A0A6P1USM9	Outer membrane protein, porine (Fragment) OS=Klebsiella pneumoniae OX=573 GN=ompC PE=3 SV=1 Outer membrane protein C OS=Klebsiella pneumoniae OX=573 GN=ompC PE=3 SV=1 Porin OmpC OS=Klebsiella michiganensis OX=1134687 GN=GW952_01265 PE=3 SV=1	GW952_01265	F2	H4
NYGVVYDVTSWTDVLPEFGGDTYGSDNFLQSR	A0A0F6P9I7; A0A378G1C7; A0A6P1USM9	Outer membrane protein, porine (Fragment) OS=Klebsiella pneumoniae OX=573 GN=ompC PE=3 SV=1 Outer membrane protein C OS=Klebsiella pneumoniae OX=573 GN=ompC PE=3 SV=1 Porin OmpC OS=Klebsiella michiganensis OX=1134687 GN=GW952_01265 PE=3 SV=1	GW952_01265	F2	H4
LFFVAEQLAELVPEAVDLEGVEFQGER	M5CJA7	Peptidase S74 domain-containing protein OS=Stenotrophomonas maltophilia SKK35 OX=1118156 GN=SMSKK35_3454 PE=4 SV=1	SMSKK35_3454	F6	H15
ALEEPC[160.03]TENC[160.03]GPVATPLTNK	B4SJ82	Peptidase S8 and S53 subtilisin kexin sedolisin OS=Stenotrophomonas maltophilia (strain R551-3) OX=391008 GN=Smal_0545 PE=3 SV=1	Smal_0545	F9	H13
ITGGITYYSNYGTR	B4SJ82	Peptidase S8 and S53 subtilisin kexin sedolisin OS=Stenotrophomonas maltophilia (strain R551-3) OX=391008 GN=Smal_0545 PE=3 SV=1	Smal_0545	F9	H13
TLLKETARPFPVAIPAATPIGTGILDAK	B4SJ82	Peptidase S8 and S53 subtilisin kexin sedolisin OS=Stenotrophomonas maltophilia (strain R551-3) OX=391008 GN=Smal_0545 PE=3 SV=1	Smal_0545	F9	H13
IQVAVGNIAGVSEVENNITATDAQDEATYYTVK	A0A8F6MS94	Peptidoglycan-binding protein LysM OS=Enterobacter hormaechei OX=158836 GN=lysM PE=4 SV=1	lysM	F10	H2
DAGEKIWDAVSGGSKEDR	A0A181X4C6	Peptidoglycan-binding protein LysM OS=Klebsiella oxytoca OX=571 GN=lysM PE=4 SV=1	lysM	F2	H4
ILVAVGNVTGVGQVNDSVNVTQSGAESR	A0A181X4C6	Peptidoglycan-binding protein LysM OS=Klebsiella oxytoca OX=571 GN=lysM PE=4 SV=1	lysM	F2	H4
EISVTLTELAEDAARPANAPAAAGGDKPQAGANALLGLDVADLTAAER	A0A0S1AY68	Periplasmic serine endoprotease DegP-like OS=Stenotrophomonas acidaminiphila OX=128780 GN=AOT14_12870 PE=3 SV=1	AOT14_12870	F6	H15
DLSATLTALSEDGQGNAR	A0A699XY46	Periplasmic serine endoprotease DegP-like OS=Stenotrophomonas maltophilia OX=40324 GN=mucD PE=3 SV=1	mucD	F6	H15
AGSFLETALPVQAFYEGR	A0A7Y9NG83	Phosphate-selective porin OprO/OprP OS=Stenotrophomonas sp. JAI102 OX=2723077 GN=HDC96_002330 PE=4 SV=1	HDC96_002330	F6	H15
TDRQVRAASNMNAGGENAEVWAAGLK	A0A7H9JT65	Porin OmpC OS=Enterobacter cloacae OX=550 GN=ompC PE=3 SV=1	ompC	F12	H62
NGSVSGEGSTNNGRDWNKQNGDGYGTSLTYDIYDGISAGFAYSHSK	A0A6P1USM9	Porin OmpC OS=Klebsiella michiganensis OX=1134687 GN=GW952_01265 PE=3 SV=1	GW952_01265	F2	H4
DWNKQNGDGYGTSLTYDIYDGISAGFAYSHSK	A0A6P1USM9; A0A859R8A8	Porin OmpC OS=Klebsiella michiganensis OX=1134687 GN=GW952_01265 PE=3 SV=1 Porin OmpC OS=Klebsiella michiganensis OX=1134687 GN=HV187_08540 PE=3 SV=1	HV187_08540	F2	H4
DWNKQNGDGYGTSLTYDIYDGISAGFAYSHSKR	A0A6P1USM9; A0A859R8A8	Porin OmpC OS=Klebsiella michiganensis OX=1134687 GN=GW952_01265 PE=3 SV=1 Porin OmpC OS=Klebsiella michiganensis OX=1134687 GN=HV187_08540 PE=3 SV=1	HV187_08540	F2	H4
IDGLHYFSDDKSSDGDQTYM[147.04]R	A0A6P1USM9; A0A859R8A8	Porin OmpC OS=Klebsiella michiganensis OX=1134687 GN=GW952_01265 PE=3 SV=1 Porin OmpC OS=Klebsiella michiganensis OX=1134687 GN=HV187_08540 PE=3 SV=1	HV187_08540	F2	H4
IDGLHYFSDDKSSDGDQTYMR	A0A6P1USM9; A0A859R8A8	Porin OmpC OS=Klebsiella michiganensis OX=1134687 GN=GW952_01265 PE=3 SV=1 Porin OmpC OS=Klebsiella michiganensis OX=1134687 GN=HV187_08540 PE=3 SV=1	HV187_08540	F2	H4
QNGDGYGTSLTYDIYDGISAGFAYSHSK	A0A6P1USM9; A0A859R8A8	Porin OmpC OS=Klebsiella michiganensis OX=1134687 GN=GW952_01265 PE=3 SV=1 Porin OmpC OS=Klebsiella michiganensis OX=1134687 GN=HV187_08540 PE=3 SV=1	HV187_08540	F2	H4
QNGDGYGTSLTYDIYDGISAGFAYSHSKR	A0A6P1USM9; A0A859R8A8	Porin OmpC OS=Klebsiella michiganensis OX=1134687 GN=GW952_01265 PE=3 SV=1 Porin OmpC OS=Klebsiella michiganensis OX=1134687 GN=HV187_08540 PE=3 SV=1	HV187_08540	F2	H4
DAGISTDDIVALGLVYQF	A0A859R8A8	Porin OmpC OS=Klebsiella michiganensis OX=1134687 GN=HV187_08540 PE=3 SV=1	HV187_08540	F2	H4
DLGRYGDQDILKYVDVGATYYFNK	A0A859R8A8	Porin OmpC OS=Klebsiella michiganensis OX=1134687 GN=HV187_08540 PE=3 SV=1	HV187_08540	F2	H4
GETQINDQLTGYGQWEYNVQANNVEGSDKQSWTR	A0A859R8A8	Porin OmpC OS=Klebsiella michiganensis OX=1134687 GN=HV187_08540 PE=3 SV=1	HV187_08540	F2	H4
ILGEGDNAETYTGGLK	A0A859R8A8	Porin OmpC OS=Klebsiella michiganensis OX=1134687 GN=HV187_08540 PE=3 SV=1	HV187_08540	F2	H4
ILGEGDNAETYTGGLKYDANNIYLATQYSQTYNATR	A0A859R8A8	Porin OmpC OS=Klebsiella michiganensis OX=1134687 GN=HV187_08540 PE=3 SV=1	HV187_08540	F2	H4
INLLDDNKFTKDAGISTDDIVALGLVYQF	A0A859R8A8	Porin OmpC OS=Klebsiella michiganensis OX=1134687 GN=HV187_08540 PE=3 SV=1	HV187_08540	F2	H4
LGIKGETQINDQLTGYGQWEYNVQANNVEGSDKQSWTR	A0A859R8A8	Porin OmpC OS=Klebsiella michiganensis OX=1134687 GN=HV187_08540 PE=3 SV=1	HV187_08540	F2	H4
RILGEGDNAETYTGGLK	A0A859R8A8	Porin OmpC OS=Klebsiella michiganensis OX=1134687 GN=HV187_08540 PE=3 SV=1	HV187_08540	F2	H4
RILGEGDNAETYTGGLKYDANNIYLATQYSQTYNATR	A0A859R8A8	Porin OmpC OS=Klebsiella michiganensis OX=1134687 GN=HV187_08540 PE=3 SV=1	HV187_08540	F2	H4
YDANNIYLATQYSQTYNATR	A0A859R8A8	Porin OmpC OS=Klebsiella michiganensis OX=1134687 GN=HV187_08540 PE=3 SV=1	HV187_08540	F2	H4
YGDQDILKYVDVGATYYFNK	A0A859R8A8	Porin OmpC OS=Klebsiella michiganensis OX=1134687 GN=HV187_08540 PE=3 SV=1	HV187_08540	F2	H4
AQNFEVVAQYQFDFGLRPSVAYLKSK	A0A2T4Y430	Porin OmpD OS=Enterobacter cloacae OX=550 GN=ompD PE=3 SV=1	ompD	F2	H4
INLLDDNKFTK	A0A2T4Y430; A0A859R8A8	Porin OmpD OS=Enterobacter cloacae OX=550 GN=ompD PE=3 SV=1 Porin OmpC OS=Klebsiella michiganensis OX=1134687 GN=HV187_08540 PE=3 SV=1	HV187_08540	F2	H4
NMSTYVDYKINLLDDNKFTK	A0A2T4Y430; A0A859R8A8	Porin OmpD OS=Enterobacter cloacae OX=550 GN=ompD PE=3 SV=1 Porin OmpC OS=Klebsiella michiganensis OX=1134687 GN=HV187_08540 PE=3 SV=1	HV187_08540	F2	H4
SNNKIADGFYVGAGLSF	A0A6I7D8X6	Porin OS=Proteus columbae OX=1987580 GN=F1325_12300 PE=4 SV=1	F1325_12300	F14	H64
AGLGNPNAGLSFNGNWAR	A0A6G6SJG3	Porin OS=Proteus vulgaris OX=585 GN=GTH24_12455 PE=4 SV=1	GTH24_12455	F8	H9
TGIDWVLERPQYLLQAGAYGGKDLQGDNPGTTQAVR	A0A7V8FFM6	Porin P OS=Stenotrophomonas maltophilia OX=40324 GN=oprP_2 PE=4 SV=1	oprP_2	F6	H15
IDLSGPGGGVTDGNPNGYVWQAVSSSK	A0A2W6KLP4	Protease OS=Stenotrophomonas maltophilia OX=40324 GN=A7X83_21545 PE=3 SV=1	A7X83_21545	F6	H15
GDWTVSAGVHQVAPK	B2FSF7	Putative outer membrane Omp family protein OS=Stenotrophomonas maltophilia (strain K279a) OX=522373 GN=Smlt3805 PE=4 SV=1	Smlt3805	F6	H15
GKVSPFVGAGVNYTTFFSEDTTGALAGSK	B2FSF7	Putative outer membrane Omp family protein OS=Stenotrophomonas maltophilia (strain K279a) OX=522373 GN=Smlt3805 PE=4 SV=1	Smlt3805	F6	H15
IGTVNIDPLVYGASYVFKF	B2FSF7	Putative outer membrane Omp family protein OS=Stenotrophomonas maltophilia (strain K279a) OX=522373 GN=Smlt3805 PE=4 SV=1	Smlt3805	F6	H15
VDVDNDVKPTITGEYFIADNLGIEVLAALPFKHDININGLGR	B2FSF7	Putative outer membrane Omp family protein OS=Stenotrophomonas maltophilia (strain K279a) OX=522373 GN=Smlt3805 PE=4 SV=1	Smlt3805	F6	H15
VSPFVGAGVNYTTFFSEDTTGALAGSK	B2FSF7	Putative outer membrane Omp family protein OS=Stenotrophomonas maltophilia (strain K279a) OX=522373 GN=Smlt3805 PE=4 SV=1	Smlt3805	F6	H15
NYVEANGGISWTPLTPLTIK	A0A2X4YUC1	Putative porin OS=Klebsiella oxytoca OX=571 GN=NCTC11355_03572 PE=4 SV=1	NCTC11355_03572	F2	H4
AVAAGAAGGHYDPQNTGKHEGPDGAGHLGDLPFLVVNNDGKATQPVVAPR	A0A2X5CE67	Superoxide dismutase [Cu-Zn] OS=Klebsiella oxytoca OX=571 GN=sodC PE=3 SV=1	sodC	F2	H4
ISETAKGLEFTPDLK	A0A2X5CE67	Superoxide dismutase [Cu-Zn] OS=Klebsiella oxytoca OX=571 GN=sodC PE=3 SV=1	sodC	F2	H4
EGHLGDLPGLVANSKGDADYAVLAPR	A0A379GHW9	Superoxide dismutase [Cu-Zn] OS=Proteus mirabilis OX=584 GN=sodC PE=3 SV=1	sodC	F11	H61
GVHLGPYNKEGHLGDLPGLVANSKGDADYAVLAPR	A0A379GHW9	Superoxide dismutase [Cu-Zn] OS=Proteus mirabilis OX=584 GN=sodC PE=3 SV=1	sodC	F11	H61
ALM[147.04]VHVGGDNYSDNPEALGGGGAR	A0A379GHW9; A0A845TG39	Superoxide dismutase [Cu-Zn] OS=Proteus mirabilis OX=584 GN=sodC PE=3 SV=1 Superoxide dismutase [Cu-Zn] OS=Proteus sp. G4468 OX=2698869 GN=GW612_07670 PE=3 SV=1	GW612_07670	F11	H61
ALMVHVGGDNYSDNPEALGGGGAR	A0A379GHW9; A0A845TG39	Superoxide dismutase [Cu-Zn] OS=Proteus mirabilis OX=584 GN=sodC PE=3 SV=1 Superoxide dismutase [Cu-Zn] OS=Proteus sp. G4468 OX=2698869 GN=GW612_07670 PE=3 SV=1	GW612_07670	F11	H61
AGGHLDPENKGVHLGPYNKEGHLGDLPGLVANSQGDADYAVLAPR	A0A845TG39	Superoxide dismutase [Cu-Zn] OS=Proteus sp. G4468 OX=2698869 GN=GW612_07670 PE=3 SV=1	GW612_07670	F11	H61
AIM[147.04]VHVGGDNYSDNPEALGGGGAR	A0A379F3P9	Superoxide dismutase [Cu-Zn] OS=Proteus vulgaris OX=585 GN=sodC PE=3 SV=1	sodC	F8	H9
AIMVHVGGDNYSDNPEALGGGGAR	A0A379F3P9	Superoxide dismutase [Cu-Zn] OS=Proteus vulgaris OX=585 GN=sodC PE=3 SV=1	sodC	F8	H9
EALPTGAGNDIGVVTITETDYGLLFTPK	A0A379F3P9	Superoxide dismutase [Cu-Zn] OS=Proteus vulgaris OX=585 GN=sodC PE=3 SV=1	sodC	F8	H9
EGHLGDLPGLVVNDKGVADYAVLAPK	A0A379F3P9	Superoxide dismutase [Cu-Zn] OS=Proteus vulgaris OX=585 GN=sodC PE=3 SV=1	sodC	F8	H9
ADDQGVATIDGPVSSNVNIGKGDDFDIIGR	A0A0R0AYI8	Superoxide dismutase [Cu-Zn] OS=Stenotrophomonas maltophilia OX=40324 GN=ARC23_18980 PE=3 SV=1	ARC23_18980	F6	H15
GLIVHADADDYKTQPTGNAGAR	A0A0R0AYI8	Superoxide dismutase [Cu-Zn] OS=Stenotrophomonas maltophilia OX=40324 GN=ARC23_18980 PE=3 SV=1	ARC23_18980	F6	H15
GLIVHADADDYQTQPTGNAGAR	A0A0R0APQ8	Superoxide dismutase [Cu-Zn] OS=Stenotrophomonas pictorum JCM 9942 OX=1236960 GN=ARC78_07980 PE=3 SV=1	ARC78_07980	F6	H15
ADDKGVATIDGPVSSNVNIGKGDDFDIIGR	A0A3Q8F4D4	Superoxide dismutase [Cu-Zn] OS=Stenotrophomonas sp. ZAC14D1_NAIMI4_6 OX=2072410 GN=C1929_00705 PE=3 SV=1	C1929_00705	F9	H13
ALMIHVGGDNMSDKPKPLGGGGAR	A0A198GNK5	Superoxide dismutase OS=Enterobacter soli ATCC BAA-2102 OX=1354262 GN=M987_02997 PE=4 SV=1	M987_02997	F10	H2
AAIERDFGSVDNFKAEFEK	A0A8F7MLM8	Superoxide dismutase OS=Klebsiella grimontii OX=2058152 GN=sodA PE=3 SV=1	sodA	F2	H4
AFWDVVNWDEAAAR	A0A8F7MLM8	Superoxide dismutase OS=Klebsiella grimontii OX=2058152 GN=sodA PE=3 SV=1	sodA	F2	H4
DFGSVDNFKAEFEK	A0A8F7MLM8	Superoxide dismutase OS=Klebsiella grimontii OX=2058152 GN=sodA PE=3 SV=1	sodA	F2	H4
HHQTYVNNANAALESLPEFANLSAEELITK	A0A8F7MLM8	Superoxide dismutase OS=Klebsiella grimontii OX=2058152 GN=sodA PE=3 SV=1	sodA	F2	H4
LAVVSTANQDSPLM[147.04]GEAISGASGFPIIGLDVWEHAYYLK	A0A8F7MLM8	Superoxide dismutase OS=Klebsiella grimontii OX=2058152 GN=sodA PE=3 SV=1	sodA	F2	H4
LAVVSTANQDSPLMGEAISGASGFPIIGLDVWEHAYYLK	A0A8F7MLM8	Superoxide dismutase OS=Klebsiella grimontii OX=2058152 GN=sodA PE=3 SV=1	sodA	F2	H4
NNAGGHANHSLFWK	A0A8F7MLM8	Superoxide dismutase OS=Klebsiella grimontii OX=2058152 GN=sodA PE=3 SV=1	sodA	F2	H4
RPDYIKAFWDVVNWDEAAAR	A0A8F7MLM8	Superoxide dismutase OS=Klebsiella grimontii OX=2058152 GN=sodA PE=3 SV=1	sodA	F2	H4
DSSVSVALNQVNPEDWK	A0A851G5P6	Tautomerase PptA OS=Enterobacter sp. SECR19-1250 OX=2749084 GN=pptA PE=3 SV=1	pptA	F10	H2
HFNSKDSSVSVALNQVNPEDWK	A0A851G5P6	Tautomerase PptA OS=Enterobacter sp. SECR19-1250 OX=2749084 GN=pptA PE=3 SV=1	pptA	F10	H2
DLNDEQKNALAADIAEVIIR	A0A851G5P6	Tautomerase PptA OS=Enterobacter sp. SECR19-1250 OX=2749084 GN=pptA PE=3 SV=1	pptA	F10	H2
DGAVSVALNQVAQSDWQK	A0A8G1ZZ68	Tautomerase ydcE OS=Raoultella planticola OX=575 GN=pptA PE=4 SV=1	pptA	F4	H12
ARILIVDDSPSQLLGIQR	I0KRJ9	Twitching motility protein PilH OS=Stenotrophomonas maltophilia D457 GN=pilH PE=4 SV=1	pilH	F15	H65
EFALTFSDC[160.03]APASTPSGSNLK	A0A6I7D4V2	Type 1 fimbrial protein OS=Proteus columbae OX=1987580 GN=F1325_10380 PE=4 SV=1	F1325_10380	F14	H64
IHFSSANTISTSGLYLVNDTANENDPLVAK	A0A6I7D4V2	Type 1 fimbrial protein OS=Proteus columbae OX=1987580 GN=F1325_10380 PE=4 SV=1	F1325_10380	F14	H64
LIASYYKTNATAAK	A0A6I7D4V2	Type 1 fimbrial protein OS=Proteus columbae OX=1987580 GN=F1325_10380 PE=4 SV=1	F1325_10380	F14	H64
NQKEFALTFSDC[160.03]APASTPSGSNLK	A0A6I7D4V2	Type 1 fimbrial protein OS=Proteus columbae OX=1987580 GN=F1325_10380 PE=4 SV=1	F1325_10380	F14	H64
NVGFSLSTPAAPTVAIPLNATFDTGIK	A0A6I7D4V2	Type 1 fimbrial protein OS=Proteus columbae OX=1987580 GN=F1325_10380 PE=4 SV=1	F1325_10380	F14	H64
NVGFSLSTPAAPTVAIPLNATFDTGIKGDK	A0A6I7D4V2	Type 1 fimbrial protein OS=Proteus columbae OX=1987580 GN=F1325_10380 PE=4 SV=1	F1325_10380	F14	H64
NVGFSLSTPAAPTVAIPLNATFDTGIKGDKTAPDSDTLR	A0A6I7D4V2	Type 1 fimbrial protein OS=Proteus columbae OX=1987580 GN=F1325_10380 PE=4 SV=1	F1325_10380	F14	H64
TAPDSDTLRLIASYYK	A0A6I7D4V2	Type 1 fimbrial protein OS=Proteus columbae OX=1987580 GN=F1325_10380 PE=4 SV=1	F1325_10380	F14	H64
DGNVLGFDPYKISTFKDGDLK	A0A264VRR5	Type I restriction enzyme endonuclease subunit OS=Providencia rettgeri OX=587 GN=CHI95_16490 PE=3 SV=1	CHI95_16490	F2	H4
NAPAADTQNFYNAPAPR	A0A2J0SMY4	Type VI secretion protein OS=Stenotrophomonas maltophilia OX=40324 GN=B9Y57_13315 PE=4 SV=1	B9Y57_13315	F6	H15
ASELQGMENDLQSK	A0A427KLC0	Chaperone protein Skp OS=Enterobacter cloacae OX=550 GN=EGK68_13110 PE=3 SV=0	EGK68_13110	F10	H2
AVAADQNIDLVVDANAVAFNSSDVKDITADVLK	A0A427KLC0	Chaperone protein Skp OS=Enterobacter cloacae OX=550 GN=EGK68_13110 PE=3 SV=1	EGK68_13110	F10	H2
AVAADQNIDLVVDANAVAFNSSDVKDITADVLKQVK	A0A427KLC0	Chaperone protein Skp OS=Enterobacter cloacae OX=550 GN=EGK68_13110 PE=3 SV=1	EGK68_13110	F10	H2
SKLEKDVMAQR	A0A427KLC0	Chaperone protein Skp OS=Enterobacter cloacae OX=550 GN=EGK68_13110 PE=3 SV=1	EGK68_13110	F10	H2
ATELQGQERDLQSK	A0A0K0HLJ6	Chaperone protein Skp OS=Hafnia alvei OX=569 GN=skp PE=3 SV=1	skp	F13	H3
AVAKDKGYDLVIDANAVAYADSSNDITAQVLK	A0A0K0HLJ6	Chaperone protein Skp OS=Hafnia alvei OX=569 GN=skp PE=3 SV=1	skp	F13	H3
DAFSQKAQAFEQDNR	A0A0K0HLJ6	Chaperone protein Skp OS=Hafnia alvei OX=569 GN=skp PE=3 SV=1	skp	F13	H3
DKGYDLVIDANAVAYADSSNDITAQVLKQVK	A0A0K0HLJ6	Chaperone protein Skp OS=Hafnia alvei OX=569 GN=skp PE=3 SV=1	skp	F13	H3
IQTAVQSVAKDQSIDLVVDSNAVAYNSSDVKDITADVLK	A0A837KFA5	Chaperone protein Skp OS=Klebsiella aerogenes OX=548 GN=YA38_03235 PE=3 SV=1	YA38_03235	F7	H1
IQSAVQSVAKDQSIDLVVDSNAVAYNSSDVKDITADVLK	A0A7W3B3U4	Chaperone protein Skp OS=Klebsiella sp. RHBSTW-00215 OX=2742640 GN=skp PE=3 SV=1	skp	F2	H4
TGVSNTLENEFKGR	A0A7W3B3U4	Chaperone protein Skp OS=Klebsiella sp. RHBSTW-00215 OX=2742640 GN=skp PE=3 SV=1	skp	F2	H4
GTELQSLEKDLQTR	A0A2C5TV60	Chaperone protein Skp OS=Morganella morganii OX=582 GN=CRX48_15770 PE=3 SV=1	CRX48_15770	F5	H5
ALQTAVEKYQK	A0A6I7DBY2	Chaperone protein Skp OS=Proteus columbae OX=1987580 GN=F1325_14820 PE=3 SV=1	F1325_14820	F14	H64
ALQTAVEKYQKDAPTM[147.04]NATQR	A0A6I7DBY2	Chaperone protein Skp OS=Proteus columbae OX=1987580 GN=F1325_14820 PE=3 SV=1	F1325_14820	F14	H64
ALQTAVEKYQKDAPTMNATQR	A0A6I7DBY2	Chaperone protein Skp OS=Proteus columbae OX=1987580 GN=F1325_14820 PE=3 SV=1	F1325_14820	F14	H64
EAYAQKAQAFEQDFSR	A0A6I7DBY2	Chaperone protein Skp OS=Proteus columbae OX=1987580 GN=F1325_14820 PE=3 SV=1	F1325_14820	F14	H64
EAYAQKAQAFEQDFSRR	A0A6I7DBY2	Chaperone protein Skp OS=Proteus columbae OX=1987580 GN=F1325_14820 PE=3 SV=1	F1325_14820	F14	H64
EGYDVILDANTVPYFADGKDITAQVQK	A0A6I7DBY2	Chaperone protein Skp OS=Proteus columbae OX=1987580 GN=F1325_14820 PE=3 SV=1	F1325_14820	F14	H64
KEGYDVILDANTVPYFADGKDITAQVQK	A0A6I7DBY2	Chaperone protein Skp OS=Proteus columbae OX=1987580 GN=F1325_14820 PE=3 SV=1	F1325_14820	F14	H64
SRDTELQNLGK	A0A6I7DBY2	Chaperone protein Skp OS=Proteus columbae OX=1987580 GN=F1325_14820 PE=3 SV=1	F1325_14820	F14	H64
VGVVNIGQVLQQIPNRDAVEKQLENEFK	A0A6I7DBY2	Chaperone protein Skp OS=Proteus columbae OX=1987580 GN=F1325_14820 PE=3 SV=1	F1325_14820	F14	H64
VLDAVDAVAKK	A0A6I7DBY2	Chaperone protein Skp OS=Proteus columbae OX=1987580 GN=F1325_14820 PE=3 SV=1	F1325_14820	F14	H64
VLDAVDAVAKKEGYDVILDANTVPYFADGK	A0A6I7DBY2	Chaperone protein Skp OS=Proteus columbae OX=1987580 GN=F1325_14820 PE=3 SV=1	F1325_14820	F14	H64
ANTEKDLVAKR	A0A8I0X143	Chaperone protein Skp OS=Proteus hauseri OX=183417 GN=I5E97_13145 PE=3 SV=1	I5E97_13145	F8	H9
EGYDVILDANTVPYFADGK	A0A8I0X143	Chaperone protein Skp OS=Proteus hauseri OX=183417 GN=I5E97_13145 PE=3 SV=1	I5E97_13145	F8	H9
EGYDVILDANTVPYFADGKDITAQVQKQVK	A0A8I0X143	Chaperone protein Skp OS=Proteus hauseri OX=183417 GN=I5E97_13145 PE=3 SV=1	I5E97_13145	F8	H9
REAYAQKAQAFEQDFSR	A0A8I0X143	Chaperone protein Skp OS=Proteus hauseri OX=183417 GN=I5E97_13145 PE=3 SV=1	I5E97_13145	F8	H9
RVLDAVDAVAKK	A0A2X2DN06	Chaperone protein Skp OS=Proteus mirabilis OX=584 GN=ompH PE=3 SV=1	ompH	F11	H61
VPNRDAVEKQLENEFK	A0A2X2DN06	Chaperone protein Skp OS=Proteus mirabilis OX=584 GN=ompH PE=3 SV=1	ompH	F11	H61
SVASSQSIDLVVDSNAVAYNSSDVKDITADVLK	A0A6L7EL62	Chaperone protein Skp OS=Raoultella sp. Lac1 OX=2594422 GN=skp PE=3 SV=1	skp	F4	H12
AYITKPFSEDELSEVLER	A0A0R0CRZ3	Chemotaxis protein CheY OS=Stenotrophomonas chelatiphaga OX=517011 GN=ABB28_14770 PE=4 SV=1	ABB28_14770	F9	H13
SELSQLSPQPLWDIFAK	A0A2N5AJD6	Cytosol nonspecific dipeptidase (Fragment) OS=Klebsiella variicola OX=244366 GN=CWM98_08165 PE=4 SV=1	CWM98_08165	F10	H2
DPKGAWLSTLLNIFGDTTGLDAKPVPTAGSTTAKLMPNAINFGPAMPGK	A0A5N7SPH6	Dipeptidase OS=Stenotrophomonas sp OX=69392 GN=E2597_21110 PE=4 SV=1	E2597_21110	F13	H3
YQGVSREPSSFASYGTWAR	A0A0H3HCC1	Lipoprotein involved with copper homeostasis and adhesion OS=Klebsiella oxytoca (strain ATCC 8724 / DSM 4798 / JCM 20051 / NBRC 3318 / NRRL B-199 / KCTC 1686 / BUCSAV 143 / CCM 1901) OX=1006551 GN=KOX_11570 PE=4 SV=1	KOX_11570	F2	H4
LVGPIGYGESRPIAPNTNPDGSDNPEGR	A0A4T1D6J1	OmpA-like domain-containing protein OS=Stenotrophomonas maltophilia OX=40324 GN=DI034_20575 PE=4 SV=1	DI034_20575	F9	H13
AGSLGGFANKAQNFEVVAQYQFDFGLRPSVAYLQSK	A0A2I6SEJ7	OmpK36 OS=Klebsiella pneumoniae OX=573 GN=ompK36 PE=3 SV=1	ompK36	F2	H4
FSMPYIGLAGQYR	A0A7Z8ICV2	Omptin family outer membrane protease OS=Klebsiella oxytoca OX=571 GN=E5Q62_08015 PE=3 SV=1	E5Q62_08015	F2	H4
YYGTTVDAGYYITPHAK	A0A7Z8ICV2	Omptin family outer membrane protease OS=Klebsiella oxytoca OX=571 GN=E5Q62_08015 PE=3 SV=1	E5Q62_08015	F2	H4
IVLPGIEADAFDSIIQK	A0A181XCZ2	OsmC family peroxiredoxin OS=Klebsiella oxytoca OX=571 GN=E5Q62_09370 PE=4 SV=1	E5Q62_09370	F2	H4
SPVEPVQSTVTQPAK	A0A7Z8IB42	Outer membrane lipoprotein RcsF OS=Klebsiella oxytoca OX=571 GN=rcsF PE=3 SV=1	rcsF	F2	H4
VVVIGYTDRIGSQNYNLPLSEKR	A0A8H0BXF5	Porin OmpA OS=Proteus mirabilis OX=584 GN=E4V62_05235 PE=4 SV=1	E4V62_05235	F14	H64
IGFHGDTLSINGVPM[147.04]VYEDRGEYVGKGPGSEMTGASLLTEQLPGR	A0A2W6U162	Signal peptidase I OS=Stenotrophomonas sp OX=69392 GN=lepB PE=3 SV=1	lepB	F4	H12
ATNLDRITVTGSNIPR	A0A2J0SHZ4	TonB-dependent receptor OS=Stenotrophomonas maltophilia OX=40324 GN=B9Y76_15110 PE=3 SV=1	B9Y76_15110	F6	H15
IGDNANLNSQALYDYISPTISAR	A0A2J0SHZ4	TonB-dependent receptor OS=Stenotrophomonas maltophilia OX=40324 GN=B9Y76_15110 PE=3 SV=1	B9Y76_15110	F6	H15
NASSGPGAVVLSPTHPDNPIPGQASR	A0A2J0SHZ4	TonB-dependent receptor OS=Stenotrophomonas maltophilia OX=40324 GN=B9Y76_15110 PE=3 SV=1	B9Y76_15110	F6	H15
QGPWSVSGVANYISK	A0A2J0SHZ4	TonB-dependent receptor OS=Stenotrophomonas maltophilia OX=40324 GN=B9Y76_15110 PE=3 SV=1	B9Y76_15110	F6	H15
TNTETPSPVQVVTR	A0A2J0SHZ4	TonB-dependent receptor OS=Stenotrophomonas maltophilia OX=40324 GN=B9Y76_15110 PE=3 SV=1	B9Y76_15110	F6	H15
TTVAEYLQTLTADGSGSIPK	A0A2J0SHZ4	TonB-dependent receptor OS=Stenotrophomonas maltophilia OX=40324 GN=B9Y76_15110 PE=3 SV=1	B9Y76_15110	F6	H15
AGDGHITGMFYGLANLGAMETEGWDLGIRYRLPEFPFGR	A0A7D0GVH1	TonB-dependent receptor OS=Stenotrophomonas maltophilia OX=40324 GN=EGM71_18230 PE=3 SV=1	EGM71_18230	F2	H4
GDTQQIGATFSGPLGER	A0A8I1CDY7	TonB-dependent receptor OS=Stenotrophomonas maltophilia OX=40324 GN=I5V54_08115 PE=3 SV=1	I5V54_08115	F6	H15
VPGVTGGLSAVGEQSK	A0A8I1CDY7	TonB-dependent receptor OS=Stenotrophomonas maltophilia OX=40324 GN=I5V54_08115 PE=3 SV=1	I5V54_08115	F6	H15
SVANTNWNTGVR	A0A2G7RZP7	TonB-dependent receptor OS=Stenotrophomonas sp. LMG 10879 OX=487706 GN=CR919_06360 PE=3 SV=1	CR919_06360	F6	H15
AVFVDGIYDLTDNVR	A0A854F7X1	TonB-dependent receptor OS=Stenotrophomonas sp. MB339 OX=1663558 GN=BU225_06385 PE=3 SV=1	BU225_06385	F6	H15
IEVLKDGASSIYGSDAIAGVINIITR	A0A854F7X1	TonB-dependent receptor OS=Stenotrophomonas sp. MB339 OX=1663558 GN=BU225_06385 PE=3 SV=1	BU225_06385	F6	H15
LGITTGGLQDISTVPVSAIER	A0A854F7X1	TonB-dependent receptor OS=Stenotrophomonas sp. MB339 OX=1663558 GN=BU225_06385 PE=3 SV=1	BU225_06385	F6	H15
QGFSSVADILQNISAVGTPPISR	A0A854F7X1	TonB-dependent receptor OS=Stenotrophomonas sp. MB339 OX=1663558 GN=BU225_06385 PE=3 SV=1	BU225_06385	F6	H15
TVDVETAQPVLTLNR	A0A854F7X1	TonB-dependent receptor OS=Stenotrophomonas sp. MB339 OX=1663558 GN=BU225_06385 PE=3 SV=1	BU225_06385	F6	H15
NDYRDKIEAGYAPISQTTNGK	A0A8F4JEX5	TonB-dependent receptor, Outer membrane receptor for ferric enterobactin and colicins B, D OS=Klebsiella sp. PL-2018 OX=2851540 GN=MKleb_1417 PE=3 SV=1	MKleb_1417	F2	H4
DGETYLNLAR	I0KHS3	TPR domain protein, putative component of TonB system OS=Stenotrophomonas maltophilia D457 GN=SMD_0007 PE=4 SV=1	SMD_0007	F15	H65
PLSKDGETYLNLAR	I0KHS3	TPR domain protein, putative component of TonB system OS=Stenotrophomonas maltophilia D457 GN=SMD_0007 PE=4 SV=1	SMD_0007	F15	H65
DASVKGYAGDAATTSEIKAK	A0A7L6CFY9	Molecular chaperone OsmY OS=Enterobacter sp. RHBSTW-00994 OX=2742676 GN=osmY PE=4 SV=1	osmY	F10	H2
AESDRAESVASAVEGVK	A0A377PFC3	Molecular chaperone OsmY OS=Hafnia alvei OX=569 GN=osmY_1 PE=4 SV=0	osmY_1	F13	H3
ASVSGYASDTAITSEVK	A0A377PFC3	Molecular chaperone OsmY OS=Hafnia alvei OX=569 GN=osmY_1 PE=4 SV=1	osmY_1	F13	H3
TKAESDRAESVASAVEGVK	A0A377PFC3	Molecular chaperone OsmY OS=Hafnia alvei OX=569 GN=osmY_1 PE=4 SV=1	osmY_1	F13	H3
AVEGVSSVNDKLSVQNEK	A0A181Y813	Molecular chaperone OsmY OS=Klebsiella oxytoca OX=571 GN=osmY PE=4 SV=1	osmY	F2	H4
SAASNAGQAVDNSMNK	A0A181Y813	Molecular chaperone OsmY OS=Klebsiella oxytoca OX=571 GN=osmY PE=4 SV=1	osmY	F2	H4
SASLKGYAGDTAVTSEIK	A0A181Y813	Molecular chaperone OsmY OS=Klebsiella oxytoca OX=571 GN=osmY PE=4 SV=1	osmY	F2	H4
SASLKGYAGDTAVTSEIKAK	A0A181Y813	Molecular chaperone OsmY OS=Klebsiella oxytoca OX=571 GN=osmY PE=4 SV=1	osmY	F2	H4
VGNFMDDSTITAR	A0A181Y813	Molecular chaperone OsmY OS=Klebsiella oxytoca OX=571 GN=osmY PE=4 SV=1	osmY	F2	H4
AAPIITEMEAVITK	A0A5M3V827	Transcriptional regulator SlyA OS=Enterobacter ludwigii OX=299767 GN=slyA PE=3 SV=1	slyA	F10	H2
GEILSGISPEEVTLLTSLVER	A0A097R2H7	Transcriptional regulator SlyA OS=Hafnia alvei FB1 OX=1453496 GN=slyA PE=3 SV=1	slyA	F13	H3
KLENNILDLQAKD	A0A0B2ITZ5	Transcriptional regulator SlyA OS=Klebsiella aerogenes OX=548 GN=slyA PE=3 SV=1	slyA	F7	H1
KLEQNILDLQAKD	A0A483SFR9	Transcriptional regulator SlyA OS=Klebsiella pneumoniae OX=573 GN=slyA PE=3 SV=1	slyA	F4	H12
TLDQLEEKGLISR	A0A483SFR9	Transcriptional regulator SlyA OS=Klebsiella pneumoniae OX=573 GN=slyA PE=3 SV=1	slyA	F4	H12
AIGIEQPSLVR	A0A483SFR9	Transcriptional regulator SlyA OS=Klebsiella pneumoniae OX=573 GN=slyA PE=3 SV=1	slyA	F4	H12
KLEHNILDIQAKD	A0A564HHN4	Transcriptional regulator SlyA OS=Klebsiella spallanzanii OX=2587528 GN=slyA_2 PE=3 SV=1	slyA_2	F2	H4
GVARPLATAYTHVVPR	B4SPD8	VacJ family lipoprotein OS=Stenotrophomonas maltophilia (strain R551-3) OX=391008 GN=Smal_4021 PE=3 SV=0	Smal_4021	F6	H15
IGLQGLQLVDTR	B4SPD8	VacJ family lipoprotein OS=Stenotrophomonas maltophilia (strain R551-3) OX=391008 GN=Smal_4021 PE=3 SV=1	Smal_4021	F6	H15
RNEDFGQTLGAWGWRR	B4SPD8	VacJ family lipoprotein OS=Stenotrophomonas maltophilia (strain R551-3) OX=391008 GN=Smal_4021 PE=3 SV=1	Smal_4021	F6	H15
TGVSNFFSNLRAPVTITNQLLQGR	B4SPD8	VacJ family lipoprotein OS=Stenotrophomonas maltophilia (strain R551-3) OX=391008 GN=Smal_4021 PE=3 SV=1	Smal_4021	F6	H15
DVFGLAGDIPLSPIR	B4SPD8	VacJ family lipoprotein OS=Stenotrophomonas maltophilia (strain R551-3) OX=391008 GN=Smal_4021 PE=3 SV=1 MlaA, also known as VacJ, is required for the intercellular spreading of Shigella flexneri. It is attached to the outer membrane by a lipid anchor. 2.^Identification and characterization of a chromosomal virulence gene, vacJ, required for intercellular spreading of Shigella flexneri. Suzuki T,…	Smal_4021	F6	H15
QEPARPVM[147.04]IIDEQAQYLVDMK	A0A1I6E7T5	Bacteriophage CI repressor helix-turn-helix domain-containing protein OS=Enterobacter sp. kpr-6 OX=1761782 GN=SAMN04487773_3236 PE=4 SV=1	SAMN04487773_3236	F7	H1	Phage proteins
ISELGDAGVIKENDVVPINAK	A0A7U0J707	Beta_helix domain-containing protein OS=Klebsiella phage vB_KpM_FBKp24 OX=2801834 GN=vBKpMFBKp24_307 PE=4 SV=1	vBKpMFBKp24_307	F11	H61
NDTPVTTPAELAEAVGMTYDTYTGK	A0A7H4PJW9	Phage portal protein, HK97 family OS=Klebsiella michiganensis OX=1134687 GN=NCTC11685_06005 PE=4 SV=1	NCTC11685_06005	F5	H5
FADIINANIASLLDKAEDPEKMIR	A0A0G4PYV2	Phage shock protein A OS=Proteus penneri OX=102862 GN=pspA PE=3 SV=1	pspA	F8	H9
RIDHM[147.04]EGEAQSYGLGKEK	A0A0G4PYV2	Phage shock protein A OS=Proteus penneri OX=102862 GN=pspA PE=3 SV=1	pspA	F3	H11
RIDHMEGEAQSYGLGKEK	A0A0G4PYV2	Phage shock protein A OS=Proteus penneri OX=102862 GN=pspA PE=3 SV=1	pspA	F3	H11
SLDQQFAELKADDEISAQLAALK	A0A0G4PYV2	Phage shock protein A OS=Proteus penneri OX=102862 GN=pspA PE=3 SV=1	pspA	F3	H11
SLDQQFAELKADDEISAQLAALKAK	A0A0G4PYV2	Phage shock protein A OS=Proteus penneri OX=102862 GN=pspA PE=3 SV=1	pspA	F8	H9
VASVNDTLKHELIIIDETLTR	A0A0G4PYV2	Phage shock protein A OS=Proteus penneri OX=102862 GN=pspA PE=3 SV=1	pspA	F8	H9
ERIQALEAILDAEHPNWR	A0A8B3V0M0	Phage shock protein B OS=Enterobacter roggenkampii OX=1812935 GN=pspB PE=4 SV=1	pspB	F10	H2
TPDQFQDTHVEGAVNIPLKQLDAR	A0A8G2EBB8	Phage shock protein E OS=Raoultella planticola OX=575 GN=pspE PE=4 SV=1	pspE	F4	H12
RQLDSGKIDEAMAR	A0A5J6W540	Phage shock protein PspA OS=Enterobacter sp. E76 OX=2596949 GN=pspA PE=3 SV=1	pspA	F13	H3
LMIQEMEDTLVEVR	A0A5J6W540; A0A4Q9EG58	Phage shock protein PspA OS=Enterobacter sp. E76 OX=2596949 GN=pspA PE=3 SV=1 Phage shock protein PspA OS=Hafnia paralvei OX=546367 GN=pspA PE=3 SV=1	pspA	F13	H3
ARQQALALRQQAAASSR	A0A4Q9EG58	Phage shock protein PspA OS=Hafnia paralvei OX=546367 GN=pspA PE=3 SV=1	pspA	F13	H3
EITELESKLTETR	A0A4Q9EG58	Phage shock protein PspA OS=Hafnia paralvei OX=546367 GN=pspA PE=3 SV=1	pspA	F13	H3
FADIVNANINTLLDK	A0A4Q9EG58	Phage shock protein PspA OS=Hafnia paralvei OX=546367 GN=pspA PE=3 SV=1	pspA	F13	H3
FADIVNANINTLLDKAEDPQK	A0A4Q9EG58	Phage shock protein PspA OS=Hafnia paralvei OX=546367 GN=pspA PE=3 SV=1	pspA	F13	H3
FADIVNANINTLLDKAEDPQKLVR	A0A4Q9EG58	Phage shock protein PspA OS=Hafnia paralvei OX=546367 GN=pspA PE=3 SV=1	pspA	F13	H3
HEVSNVEETLDR	A0A4Q9EG58	Phage shock protein PspA OS=Hafnia paralvei OX=546367 GN=pspA PE=3 SV=1	pspA	F13	H3
KSLDQEFADLKADDEIGQQLAALK	A0A4Q9EG58	Phage shock protein PspA OS=Hafnia paralvei OX=546367 GN=pspA PE=3 SV=1	pspA	F13	H3
SLDQEFADLKADDEIGQQLAALK	A0A4Q9EG58	Phage shock protein PspA OS=Hafnia paralvei OX=546367 GN=pspA PE=3 SV=1	pspA	F13	H3
SLDQEFADLKADDEIGQQLAALKAK	A0A4Q9EG58	Phage shock protein PspA OS=Hafnia paralvei OX=546367 GN=pspA PE=3 SV=1	pspA	F13	H3
VSDLLTTLRHEVSNVEETLDR	A0A4Q9EG58	Phage shock protein PspA OS=Hafnia paralvei OX=546367 GN=pspA PE=3 SV=1	pspA	F13	H3
EIGELENKLSETR	A0A852QIG1	Phage shock protein PspA OS=Klebsiella aerogenes OX=548 GN=pspA PE=3 SV=1	pspA	F7	H1
QKLTDLIGSLEHEAQLVDETLAR	A0A852QIG1	Phage shock protein PspA OS=Klebsiella aerogenes OX=548 GN=pspA PE=3 SV=1	pspA	F7	H1
QQSLDQQFAELKADDEISEQLAALK	A0A852QIG1	Phage shock protein PspA OS=Klebsiella aerogenes OX=548 GN=pspA PE=3 SV=1	pspA	F7	H1
FADIVNANINSLLEK	A0A6P1UUX3	Phage shock protein PspA OS=Klebsiella michiganensis OX=1134687 GN=pspA PE=3 SV=1	pspA	F10	H2
QKLTDLIASLENEAQLVDETLAR	A0A8B2T585	Phage shock protein PspA OS=Klebsiella oxytoca OX=571 GN=DVB85_19205 PE=3 SV=1	DVB85_19205	F2	H4
SLDQQFADLKADDEISEQLAALK	A0A8B2T585	Phage shock protein PspA OS=Klebsiella oxytoca OX=571 GN=DVB85_19205 PE=3 SV=1	DVB85_19205	F2	H4
SLDQQFADLKADDEISEQLAALKAK	A0A8B2T585	Phage shock protein PspA OS=Klebsiella oxytoca OX=571 GN=DVB85_19205 PE=3 SV=1	DVB85_19205	F2	H4
IDHMEGEAASYGLGKEK	A0A3D3HLH6	Phage shock protein PspA OS=Morganella sp. OX=1912315 GN=DIT05_04215 PE=3 SV=1	DIT05_04215	F1	H6
SLEQQFAELKAEDEISAQIAAIK	A0A3D3HLH6	Phage shock protein PspA OS=Morganella sp. OX=1912315 GN=DIT05_04215 PE=3 SV=1	DIT05_04215	F1	H6
SLEQQFAELKAEDEISAQIAAIKAR	A0A3D3HLH6	Phage shock protein PspA OS=Morganella sp. OX=1912315 GN=DIT05_04215 PE=3 SV=1	DIT05_04215	F5	H5
IDHMEGEAKSYGLGKEK	A0A3D2BMR5	Phage shock protein PspA OS=Proteus sp OX=229037 GN=DEV59_12540 PE=3 SV=1	DEV59_12540	F11	H61
SLEQQFAELKADDEISAQLAALK	A0A7G7WDA1	Phage shock protein PspA OS=Proteus vulgaris OX=585 GN=pspA PE=3 SV=1	pspA	F11	H61
SLEQQFAELKADDEISAQLAALKAK	A0A7G7WDA1	Phage shock protein PspA OS=Proteus vulgaris OX=585 GN=pspA PE=3 SV=1	pspA	F11	H61
FADIINANIASLLDKAEDPEKM[147.04]IR	A0A7G7WDA1; A0A3D2BMR5	Phage shock protein PspA OS=Proteus vulgaris OX=585 GN=pspA PE=3 SV=1 Phage shock protein PspA OS=Proteus sp OX=229037 GN=DEV59_12540 PE=3 SV=1	DEV59_12540	F11	H61
RIDHMEAEAESHGFGK	A0A7I7AA08	Phage shock protein PspA OS=Raoultella planticola OX=575 GN=STW0522RAO56_28520 PE=3 SV=1	STW0522RAO56_28520	F4	H12
TLDQQFADLKADDEISAQLAALK	A0A7I7AA08	Phage shock protein PspA OS=Raoultella planticola OX=575 GN=STW0522RAO56_28520 PE=3 SV=1	STW0522RAO56_28520	F3	H11
TLDQQFADLKADDEISAQLAALKSK	A0A7I7AA08	Phage shock protein PspA OS=Raoultella planticola OX=575 GN=STW0522RAO56_28520 PE=3 SV=1	STW0522RAO56_28520	F4	H12
QWLARSSISGASNPPK	A0A8F5R5B6	Uncharacterized protein OS=Stenotrophomonas phage BUCT608 OX=2834249 PE=4 SV=1	Uncharacterized protein OS=Stenotrophomonas phage BUCT608 OX=2834249	F4	H12
LSELETALQEQQTAFNELVNKLSHEDSR	A0A8B4U6C6	Presumed capsid scaffolding protein (GpO) OS=Klebsiella pneumoniae OX=573 GN=SAMEA3499874_00332 PE=4 SV=1	SAMEA3499874_00332	F12	H62
QWLARASISGASNPPK	A0A8G0QRM8	Uncharacterized protein OS=Stenotrophomonas phage Marzo OX=2859652 GN=CPT_Marzo_167 PE=4 SV=1	CPT_Marzo_167	F3	H11
NVGFSLSSTTAPSVALSLNAAYDTGVKGDK	M7CRR6	P pilus assembly protein, pilin FimA OS=Morganella morganii SC01 OX=1239989 GN=C790_01388 PE=4 SV=1	C790_01388	F5	H5	Alternative virulence factors and Proteins involved in horizontal transfer
NVGFSLSSTTAPSVALSLNAAYDTGVKGDKTAPASDQVTLIASYYK	M7CRR6	P pilus assembly protein, pilin FimA OS=Morganella morganii SC01 OX=1239989 GN=C790_01388 PE=4 SV=1	C790_01388	F5	H5
TAPASDQVTLIASYYK	M7CRR6	P pilus assembly protein, pilin FimA OS=Morganella morganii SC01 OX=1239989 GN=C790_01388 PE=4 SV=1	C790_01388	F5	H5
TNTSPAKVGPVHSNVIYTVSYL	M7CRR6	P pilus assembly protein, pilin FimA OS=Morganella morganii SC01 OX=1239989 GN=C790_01388 PE=4 SV=1	C790_01388	F5	H5
VGPVHSNVIYTVSYL	M7CRR6	P pilus assembly protein, pilin FimA OS=Morganella morganii SC01 OX=1239989 GN=C790_01388 PE=4 SV=1	C790_01388	F5	H5
YTEEQIAFALK	A0A483INH2	IS3 family transposase OS=Klebsiella pneumoniae OX=573 GN=ETE67_15195 PE=3 SV=1	ETE67_15195	F5	H5
LYFSPIIDLFNNEVISYSISERPTM[147.04]PM[147.04]IDDM[147.04]LIKAFAR	A0A7W2X3H0	IS3 family transposase OS=Klebsiella sp. RHBSTW-00465 OX=2742650 GN=HV205_27015 PE=4 SV=1	HV205_27015	F5	H5
YYATGAATAGTANADATFK	A0A8B4YYB0	Major type 1 subunit fimbrin (Pilin) OS=Raoultella sp. BIGb0149 OX=2485116 GN=EDF75_3780 PE=4 SV=1	EDF75_3780	F4	H12
FTLYLHPDQPSDAQALAVIETVPR	A0A2A2M6X3	Plasmid stability protein OS=Hafnia paralvei OX=546367 GN=CJD50_21700 PE=4 SV=1	CJD50_21700	F13	H3
TDKGDDVFYAEDAHDLFK	B4F1V0	Plasmid-related protein OS=Proteus mirabilis (strain HI4320) OX=529507 GN=PMI3309 PE=4 SV=1	PMI3309	F11	H61
FIQAQSLLLLEK	A0A3N2RN29	Rop family plasmid primer RNA-binding protein OS=Kluyvera ascorbata OX=51288 GN=EB837_26060 PE=4 SV=1	EB837_26060	F5	H5
QDLAYEHEISSAPAK	A0A7R8R6I1	Terminase, large subunit OS=Klebsiella phage vB_KppS-Storm OX=2762828 GN=IBKLEAMG_00153 PE=4 SV=1	IBKLEAMG_00153	F3	H11
QQALSGAQEEAAALSSR	A0A2J0SUG5	Transposase OS=Stenotrophomonas maltophilia OX=40324 GN=B9Y57_10820 PE=4 SV=1	B9Y57_10820	F6	H15
QLEALMALAEPAGLK	A0A7G8QI94	Tyrosine recombinase XerC OS=Enterobacter sp. JUb54 OX=2724468 GN=xerC PE=3 SV=1	xerC	F5	H5
LAEWLRELALGQKPK	A0A5M9QVL0	MobC family plasmid mobilization relaxosome protein OS=Morganella psychrotolerans OX=368603 GN=F4V73_19190 PE=4 SV=1	F4V73_19190	F5	H5
SVDPALLFELNR	A0A5M9QVL0	MobC family plasmid mobilization relaxosome protein OS=Morganella psychrotolerans OX=368603 GN=F4V73_19190 PE=4 SV=1	F4V73_19190	F5	H5
