# Supplementary material for: Shotgun Proteomics Analysis, Functional Networks, and Peptide Biomarkers for Seafood-Originating Biogenic-Amine-Producing Bacteria
Source: Int J Mol Sci. 2023 Apr 22;24(9):7704. doi: 10.3390/ijms24097704 (PMC10178689; doi:10.3390/ijms24097704)
Supplement: Supplementary file 1 [file ijms-24-07704-s001.zip › Supplementary_Data_5.xlsx]

## Sheet: Enterobacter_aerogenes
Specific by blastp	Confidence	PSM Ambiguity	Sequence	Annotated Sequence	Modifications	Modifications (all possible sites)	# Protein Groups	# Proteins	# PSMs	Master Protein Accessions	Positions in Master Proteins	Modifications in Master Proteins (all Sites)	Modifications in Master Proteins	Master Protein Descriptions	Protein Accessions	# Missed Cleavages	Theo. MH+ [Da]	Sequence Length	Found in File: [F1]: Morganella morganii	Found in File: [F2]: Klebsiella oxytoca	Found in File: [F3]: Proteus vulgaris	Found in File: [F4]: Raoultella planticola	Found in File: [F5]: Morganella morganii	Found in File: [F6]: Stenotrophomonas maltophilia	Found in File: [F7]: Enterobacter aerogenes	Found in File: [F8]: Proteus vulgaris	Found in File: [F9]: Stenotrophomonas maltophilia	Found in File: [F10]: Enterobacter cloacae	Found in File: [F11]: Proteus mirabilis	Found in File: [F12]: Proteus vulgaris	Found in File: [F13]: Hafnia alvei	Found in File: [F14]: Proteus penneri	Found in File: [F15]: Stenotrophomonas maltophilia	Confidence (by Search Engine): Sequest HT	Charge (by Search Engine): Sequest HT	DeltaScore (by Search Engine): Sequest HT	DeltaCn (by Search Engine): Sequest HT	Rank (by Search Engine): Sequest HT	Search Engine Rank (by Search Engine): Sequest HT	Concatenated Rank (by Search Engine): Sequest HT	m/z [Da] (by Search Engine): Sequest HT	DeltaM [ppm] (by Search Engine): Sequest HT	Deltam/z [Da] (by Search Engine): Sequest HT	RT [min] (by Search Engine): Sequest HT	XCorr (by Search Engine): Sequest HT	Top Apex RT [min]
No	High	Unambiguous	ADNHETIATSEMYSSKDAAK	[K].ADNHETIATSEMYSSKDAAK.[K]			1	10	1	A0A0H3FUR1	A0A0H3FUR1 [23-42]			DUF1508 domain-containing protein OS=Klebsiella aerogenes (strain ATCC 13048 / DSM 30053 / CCUG 1429 / JCM 1235 / KCTC 2190 / NBRC 13534 / NCIMB 10102 / NCTC 10006 / CDC 819-56) OX=1028307 GN=EAE_17100 PE=3 SV=1	A0A0F1ULV8; A0A485BRR4; A0A7G8QP44; A0A0H3FUR1; A0A3N2DWY0; A0A837JKD2; A0A6L6Y7Z8; A0A4R3ZB12; A0A837K8F5; A0A4U9CWE7	1	2168.98	20	Not Found	Not Found	Not Found	Not Found	Not Found	Not Found	High	Not Found	Not Found	Not Found	Not Found	Not Found	Not Found	Not Found	Not Found	High	3	0.5194	0	1	1	1	723.664	0.86	0.00062	23.183	6.43	52.42
No	High	Unambiguous	LAESEASNDQAPVQMPR	[R].LAESEASNDQAPVQMPR.[D]			1	23	2	A0A0H3FKC5	A0A0H3FKC5 [99-115]			Uncharacterized protein OS=Klebsiella aerogenes (strain ATCC 13048 / DSM 30053 / CCUG 1429 / JCM 1235 / KCTC 2190 / NBRC 13534 / NCIMB 10102 / NCTC 10006 / CDC 819-56) OX=1028307 GN=EAE_04525 PE=4 SV=1	A0A663AFY1; A0A7T4TJH1; A0A2S4RSW7; A0A2T7AST7; A0A0M3F4A5; A7MJC4; K8B1Q9; A0A514EL81; A0A0F1TR07; D2TP52; A0A7L6CPV6; A0A078LH37; A0A837JU21; C9XTJ4; A0A0H3FKC5; A8AQC4; A0A8F9HBZ3; A0A2X2WGU9; A0A8H9NSZ1; V5U3Q0; K8CWF5; A0A0L0AII6; A0A0J8VMX3	0	1842.87	17	Not Found	Not Found	Not Found	Not Found	Not Found	Not Found	High	Not Found	Not Found	Not Found	Not Found	Not Found	Not Found	Not Found	Not Found	High	2	0.3163	0	1	1	1	921.937	0.42	0.00039	32.0617	5.28	61.05
Yes	High	Unambiguous	NLADTLEEVLNSSTDKSKEELGK	[K].NLADTLEEVLNSSTDKSKEELGK.[L]			1	1	1	A0A094ZG03	A0A094ZG03 [16-38]			DUF883 domain-containing protein OS=Klebsiella aerogenes OX=548 GN=elaB_2 PE=3 SV=1	A0A094ZG03	2	2520.27	23	Not Found	Not Found	Not Found	Not Found	Not Found	Not Found	High	Not Found	Not Found	Not Found	Not Found	Not Found	Not Found	Not Found	Not Found	High	2	0.3301	0	1	1	1	1260.63	-7.88	-0.00993	76.9264	5.18
No	High	Unambiguous	IKDNAIVEANQLSADAANKTK	[K].IKDNAIVEANQLSADAANKTK.[E]			1	3	1	A0A0F1TTC7	A0A0F1TTC7 [120-140]			Late embryogenesis abundant (LEA) domain-containing protein OS=Klebsiella aerogenes OX=548 GN=BXQ27_21560 PE=4 SV=1	A0A0F1TTC7; A0A837JPK5; A0A837K219	2	2214.17	21	Not Found	Not Found	Not Found	Not Found	Not Found	Not Found	High	Not Found	Not Found	Not Found	Not Found	Not Found	Not Found	Not Found	Not Found	High	3	0.3653	0	1	1	1	738.73	0.85	0.00063	37.0422	4.9	66.21
No	High	Selected	LALDLLEQLQNGADFGK	[K].LALDLLEQLQNGADFGK.[L]			1	1	1	A0A7H4S8D3	A0A7H4S8D3 [17-33]			Peptidyl-prolyl cis-trans isomerase ppiC OS=Klebsiella variicola OX=244366 GN=ppiC_1 PE=4 SV=1	A0A7H4S8D3	0	1844.98	17	Not Found	Not Found	Not Found	Not Found	Not Found	Not Found	High	Not Found	Not Found	Not Found	Not Found	Not Found	Not Found	Not Found	Not Found	High	2	0	0	1	1	1	923.006	16.23	0.01497	76.0926	4.9	105.16
No	High	Unambiguous	ITSVTGPNTLHGTAVIYK	[R].ITSVTGPNTLHGTAVIYK.[-]			1	86	1	A0A5F0JZ92	A0A5F0JZ92 [68-85]			DUF1471 domain-containing protein OS=Enterobacter sp. A11 OX=1217049 GN=EIC82_05000 PE=4 SV=1	A0A5F0JZ92; A0A285JJI7; A0A336QPL7; A0A1D8JSI2; A0A8F9MG64; A0A8B2UR71; A0A7L7IUR8; A0A5M3V7K9; A0A1Y6GJ08; V3PJK0; A0A1H8R738; A0A5P6AA32; A0A495AGD0; A0A5C2LHE6; A0A837K5Q1; A0A198GL64; A0A6S5JZ22; A0A6L6Y362; A0A839BJI7; A0A8I0KDE4; A0A1F2LZ38; A0A514ET25; A0A3S5XN07; A0A4R2Y3E1; A0A6N6K4P1; A0A811XJR6; A0A2X4YQN9; A0A7U5ZUI3; A0A7T8P4U8; A0A2U4E8A8; D4BAS4; A0A852QRL1; A0A078LAA3; A0A7L6CJB1;…	0	1872.02	18	Not Found	Not Found	Not Found	Not Found	Not Found	Not Found	High	Not Found	Not Found	Not Found	Not Found	Not Found	Not Found	Not Found	Not Found	High	2	0.4852	0	1	1	1	936.513	-1.61	-0.0015	37.8195	4.74	67.06
No	High	Unambiguous	TGDSWHATAELYK	[R].TGDSWHATAELYK.[-]			1	22	2	A0A318FZY9	A0A318FZY9 [76-88]			Uncharacterized protein DUF1471 OS=Klebsiella oxytoca OX=571 GN=DET57_10329 PE=4 SV=1	A0A0D8TZJ5; A0A318FZY9; A0A5R9L935; A0A3P8JC76; A0A5Q2T2E6; A0A4U9D331; A0A564JL95; A0A7G8QK31; A0A8H9PIN9; A0A087FW31; A0A8B4YV01; W1I2U4; A0A0B2HTW2; A0A377RII5; A0A2L0IBV2; A0A8G2A837; A0A2J4UUK2; A0A7M2V6D2; A0A4V4FY43; A0A443IBM2; A0A6L7ENB3; A0A8B4T1R2	0	1478.69	13	Not Found	Not Found	Not Found	Not Found	Not Found	Not Found	High	Not Found	Not Found	Not Found	Not Found	Not Found	Not Found	Not Found	Not Found	High	2	0.0963	0	1	1	1	739.848	-1.21	-0.0009	33.0993	4.36	61.78
Yes	High	Unambiguous	LLQLALAAIDSADEAGVSHEDIDNQHTEEEASPLTPK	[K].LLQLALAAIDSADEAGVSHEDIDNQHTEEEASPLTPK.[E]			1	4	1	A0A0F1L685	A0A0F1L685 [36-72]			Uncharacterized protein OS=Klebsiella aerogenes OX=548 GN=BXQ27_09425 PE=4 SV=1	A0A837JZ75; A0A0F1L685; A0A1V3YXY1; A0A837JR20	0	3927.91	37	Not Found	Not Found	Not Found	Not Found	Not Found	Not Found	High	Not Found	Not Found	Not Found	Not Found	Not Found	Not Found	Not Found	Not Found	High	3	0.3814	0	1	1	1	1309.98	0.45	0.00059	73.937	4.3	102.92
Yes	High	Unambiguous	SEQTQPTAPAQPASDIPH	[K].SEQTQPTAPAQPASDIPH.[-]			1	3	1	A0A0H3FMV5	A0A0H3FMV5 [92-109]			Protein-export membrane protein SecG OS=Klebsiella aerogenes (strain ATCC 13048 / DSM 30053 / CCUG 1429 / JCM 1235 / KCTC 2190 / NBRC 13534 / NCIMB 10102 / NCTC 10006 / CDC 819-56) OX=1028307 GN=secG PE=3 SV=1	A0A0H3FMV5; A0A0D8LSQ9; A0A837JU59	0	1874.89	18	Not Found	Not Found	Not Found	Not Found	Not Found	Not Found	High	Not Found	Not Found	Not Found	Not Found	Not Found	Not Found	Not Found	Not Found	High	2	0.3592	0	1	1	1	937.948	-0.06	-6e-05	29.595	4.26
Yes	High	Unambiguous	SVAQNAAAITDTR	[K].SVAQNAAAITDTR.[A]			1	2	1	A0A3S4DML3	A0A3S4DML3 [226-238]			Hemagluttinin domain-containing protein OS=Klebsiella aerogenes OX=548 GN=NCTC10006_00186 PE=4 SV=1	A0A3S4DML3; A0A447KVS7	0	1317.68	13	Not Found	Not Found	Not Found	Not Found	Not Found	Not Found	High	Not Found	Not Found	Not Found	Not Found	Not Found	Not Found	Not Found	Not Found	High	2	0.363	0	1	1	1	659.342	0.33	0.00022	26.0398	4.16
No	High	Unambiguous	ECTLETLEEMLEK	[R].ECTLETLEEMLEK.[L]	1xCarbamidomethyl [C2]; 1xOxidation [M10]	1xCarbamidomethyl [C2]; 1xOxidation [M10]	6	63	1	A0A094ZSU8; A0A1A9FBI0; A0A1X1E289; A0A8F9MN49; A0A097R1V2; A0A1V0LDH2	A0A094ZSU8 [20-32]; A0A1A9FBI0 [20-32]; A0A1X1E289 [20-32]; A0A8F9MN49 [20-32]; A0A097R1V2 [20-32]; A0A1V0LDH2 [20-32]			DNA-binding protein OS=Klebsiella aerogenes OX=548 GN=hns PE=3 SV=1 DNA-binding protein OS=Lelliottia amnigena OX=61646 GN=A8A57_12015 PE=3 SV=1 DNA-binding protein OS=Mixta gaviniae OX=665914 GN=C2E15_11455 PE=3 SV=1 DNA-binding protein OS=Escherichia sp. TM-G17TGC OX=2860337 GN=hns PE=3 SV=1 DNA-binding protein OS=Hafnia alvei FB1 OX=1453496 GN=AT03_10130 PE=3 SV=1 DNA-binding protein OS=Kosako…	A0A089PS69; A0A5J6W5Y0; A0A3S4J6G9; A0A094ZSU8; J4WMM3; A0A6I6AT52; A0A1A9FBI0; A0A329HTT7; A0A7W3HNG1; A0A285KQK0; A0A7X3SFB6; A0A378GJD4; A0A4P7J012; A0A806X561; A0A6L6Y708; A0A7G8QNZ9; W1ENG6; D4B8T0; A0A7I6QRJ8; A0A4R0GE67; A0A0D8QAM0; A0A1X1E289; A8AG40; A0A8E1V7C0; A0A0M2N5A9; A0A377XBD3; A0A1Z3MW24; A0A3S4EC05; A0A3S5XRL5; A0A3N2EKL8; A0A851G1N8; A0A428LZ38; A0A2S4S1S8; A0A1X1D002; A0A443I…	0	1640.74	13	Not Found	Not Found	Not Found	Not Found	Not Found	Not Found	High	Not Found	Not Found	Not Found	Not Found	Not Found	Not Found	Not Found	Not Found	High	2	0.3131	0	1	1	1	820.875	1.46	0.0012	63.7458	4.12
Yes	High	Unambiguous	LIQDIETAMEQVKPGPLVDDRDTQLLQQYIK	[R].LIQDIETAMEQVKPGPLVDDRDTQLLQQYIK.[K]			1	1	1	A0A094Y7I9	A0A094Y7I9 [48-78]			Anti-adapter protein IraP OS=Klebsiella aerogenes OX=548 GN=iraP PE=3 SV=1	A0A094Y7I9	1	3597.88	31	Not Found	Not Found	Not Found	Not Found	Not Found	Not Found	High	Not Found	Not Found	Not Found	Not Found	Not Found	Not Found	Not Found	Not Found	Medium	3	0.193	0	1	1	1	1199.96	-2.09	-0.0025	82.3551	3.99	111.49
Yes	High	Unambiguous	NTTLAQEVQSAQHGREELERENSQLR	[K].NTTLAQEVQSAQHGREELERENSQLR.[E]			1	2	1	A0A0H3FU14	A0A0H3FU14 [34-59]			Cell division protein ZapB OS=Klebsiella aerogenes (strain ATCC 13048 / DSM 30053 / CCUG 1429 / JCM 1235 / KCTC 2190 / NBRC 13534 / NCIMB 10102 / NCTC 10006 / CDC 819-56) OX=1028307 GN=zapB PE=3 SV=1	A0A0H3FU14; A0A6G7I424	2	3023.49	26	Not Found	Not Found	Not Found	Not Found	Not Found	Not Found	High	Not Found	Not Found	Not Found	Not Found	Not Found	Not Found	Not Found	Not Found	Medium	3	0.1387	0	1	1	1	1008.5	0.24	0.00024	44.851	3.82
No	High	Unambiguous	STIFPDMIGLTIAVHNGR	[R].STIFPDMIGLTIAVHNGR.[Q]			1	1	1	U3U7H5	U3U7H5 [38-55]			30S ribosomal protein S19 OS=Candidatus Pantoea carbekii OX=1235990 GN=rpsS PE=3 SV=1	U3U7H5	0	1942.02	18	Not Found	Not Found	Not Found	Not Found	Not Found	Not Found	High	Not Found	Not Found	Not Found	Not Found	Not Found	Not Found	Not Found	Not Found	Medium	2	0.2404	0	1	1	1	971.514	0.1	9e-05	74.5917	3.66
No	High	Unambiguous	DLNLTDAQKQQVR	[K].DLNLTDAQKQQVR.[DE]			1	21	1	A0A0H3FTY4	A0A0H3FTY4 [53-65]			Periplasmic protein OS=Klebsiella aerogenes (strain ATCC 13048 / DSM 30053 / CCUG 1429 / JCM 1235 / KCTC 2190 / NBRC 13534 / NCIMB 10102 / NCTC 10006 / CDC 819-56) OX=1028307 GN=EAE_21575 PE=3 SV=1	D2ZBB4; A0A8H9YZ06; A0A0M3F265; G8LKJ1; A0A329HT40; A0A7W2V916; A0A198GJU0; A0A3R9QRI8; A0A0H3FTY4; A0A837K5X5; A0A7U5ZTA0; A0A8B3KAF8; A0A1A9FB67; A0A5Q2K3V6; A0A7L6CIZ0; A0A3S5XPD2; A0A6S5XNJ1; A0A1V3ZBK1; A0A4R0G542; A0A1I6CYF6; A0A0L0AN31	1	1528.81	13	Not Found	Not Found	Not Found	Not Found	Not Found	Not Found	High	Not Found	Not Found	Not Found	Not Found	Not Found	Not Found	Not Found	Not Found	Medium	2	0.3224	0	1	1	1	764.907	-0.1	-7e-05	26.7339	3.66
No	High	Selected	TLMRGAGLDLADLR	[R].TLMRGAGLDLADLR.[E]			1	1	1	J0KI13	J0KI13 [48-61]			DUF58 domain-containing protein OS=Acidovorax sp. CF316 OX=1144317 GN=PMI14_01997 PE=4 SV=1	J0KI13	1	1501.82	14	Not Found	Not Found	Not Found	Not Found	Not Found	Not Found	High	Not Found	Not Found	Not Found	Not Found	Not Found	Not Found	Not Found	Not Found	Medium	2	0.0317	0	1	1	1	751.414	3.82	0.00286	39.6489	3.47
Yes	High	Unambiguous	KPIPLGVTESTPAVK	[K].KPIPLGVTESTPAVK.[Q]			1	4	1	A0A837K6C6	A0A837K6C6 [66-80]			Der GTPase-activating protein YihI OS=Klebsiella aerogenes OX=548 GN=yihI PE=3 SV=1	A0A837K6C6; A0A0M3HC67; A0A3S4DZ84; A0A837JY35	0	1536.9	15	Not Found	Not Found	Not Found	Not Found	Not Found	Not Found	High	Not Found	Not Found	Not Found	Not Found	Not Found	Not Found	Not Found	Not Found	Medium	2	0.3402	0	1	1	1	768.952	-2.17	-0.00167	32.9501	3.38	61.89

## Sheet: Enterobacter cloacae
Specific by blastp	Confidence	PSM Ambiguity	Sequence	Annotated Sequence	Modifications	Modifications (all possible sites)	# Protein Groups	# Proteins	# PSMs	Master Protein Accessions	Positions in Master Proteins	Modifications in Master Proteins (all Sites)	Modifications in Master Proteins	Master Protein Descriptions	Protein Accessions	# Missed Cleavages	Theo. MH+ [Da]	Sequence Length	Found in File: [F1]: Morganella morganii	Found in File: [F2]: Klebsiella oxytoca	Found in File: [F3]: Proteus vulgaris	Found in File: [F4]: Raoultella planticola	Found in File: [F5]: Morganella morganii	Found in File: [F6]: Stenotrophomonas maltophilia	Found in File: [F7]: Enterobacter aerogenes	Found in File: [F8]: Proteus vulgaris	Found in File: [F9]: Stenotrophomonas maltophilia	Found in File: [F10]: Enterobacter cloacae	Found in File: [F11]: Proteus mirabilis	Found in File: [F12]: Proteus vulgaris	Found in File: [F13]: Hafnia alvei	Found in File: [F14]: Proteus penneri	Found in File: [F15]: Stenotrophomonas maltophilia	Confidence (by Search Engine): Sequest HT	Charge (by Search Engine): Sequest HT	DeltaScore (by Search Engine): Sequest HT	DeltaCn (by Search Engine): Sequest HT	Rank (by Search Engine): Sequest HT	Search Engine Rank (by Search Engine): Sequest HT	Concatenated Rank (by Search Engine): Sequest HT	m/z [Da] (by Search Engine): Sequest HT	DeltaM [ppm] (by Search Engine): Sequest HT	Deltam/z [Da] (by Search Engine): Sequest HT	RT [min] (by Search Engine): Sequest HT	XCorr (by Search Engine): Sequest HT	Top Apex RT [min]
Yes	High	Unambiguous	AREEGAKGFVVNSAGGDNHMYGTATIYK	[K].AREEGAKGFVVNSAGGDNHMYGTATIYK.[-]			1	4	1	A0A4Q8WUN8	A0A4Q8WUN8 [17-44]			DUF1471 domain-containing protein (Fragment) OS=Enterobacter cloacae OX=550 GN=EGM92_16610 PE=4 SV=1	A0A4Q8WUN8; A0A377M670; A0A8B3JJD8; A0A5E1A624	2	2943.41	28	Not Found	Not Found	Not Found	Not Found	Not Found	Not Found	Not Found	Not Found	Not Found	High	Not Found	Not Found	Not Found	Not Found	Not Found	High	4	0.2712	0	1	1	1	736.606	-0.9	-0.00066	38.6372	5.9	66.85
No	High	Unambiguous	SLADTLEEVLNSSADKSKEEVSK	[K].SLADTLEEVLNSSADKSKEEVSK.[L]			1	7	1	A0A3S0G5D4	A0A3S0G5D4 [16-38]			DUF883 domain-containing protein OS=Enterobacter hormaechei OX=158836 GN=yqjD_1 PE=3 SV=1	A0A3S0G5D4; A0A2J0R466; A0A851G5H4; A0A3R9AT57; A0A7U5ZSB3; A0A0H3CS66; A0A2T4XYA9	2	2479.24	23	Not Found	Not Found	Not Found	Not Found	Not Found	Not Found	Not Found	Not Found	Not Found	High	Not Found	Not Found	Not Found	Not Found	Not Found	High	2	0.3997	0	1	1	1	1240.12	-1.79	-0.00221	72.89	5.78	117.34
No	High	Unambiguous	GMVAHHEGAIAMAETELK	[K].GMVAHHEGAIAMAETELK.[Y]			2	31	2	A0A5C1C5F7; A0A0M7JND2	A0A5C1C5F7 [66-83]; A0A0M7JND2 [27-44]			DUF305 domain-containing protein OS=Enterobacter chengduensis OX=2494701 GN=FY206_23135 PE=4 SV=1 Uncharacterized protein conserved in bacteria OS=Enterobacter cloacae OX=550 GN=NCTC10005_00315 PE=4 SV=1	A0A839BU65; A0A486TY61; A0A845KD33; A0A5C1C5F7; A0A0D7LDE5; A0A3P8M1Q8; A0A845KEU6; A0A6G4LL99; A0A7M1HXG9; A0A2N5AN63; A0A8F8CN19; A0A1Z3N2W5; A0A3Q8D5M2; A0A6L5EFH8; A0A8B4U2C9; A0A0M7JND2; A0A0F1AKV7; A0A7G9H6V2; C9Y5Y1; A0A4Q8X230; A0A7D6YXN5; A0A5A9BX47; A0A4P6WEE9; A0A2A2M804; A0A8G2A2K3; A0A0F6RHZ1; A0A0H3CRX6; A7MHD3; A0A8D6N4E5; A0A0D8L342; A0A8H9U8N0	0	1894.91	18	Not Found	Not Found	Not Found	Not Found	Not Found	Not Found	Not Found	Not Found	Not Found	High	Not Found	Not Found	Not Found	Not Found	Not Found	High	2	0.4671	0	1	1	1	947.959	-1.9	-0.0018	38.2448	5.78	66.55
No	High	Unambiguous	LASQQPHIPAKAVEDAVKEMLEHMATTLAQGER	[R].LASQQPHIPAKAVEDAVKEMLEHMATTLAQGER.[I]			1	2	1	F5RTF8	F5RTF8 [19-51]			Integration host factor subunit beta OS=Enterobacter hormaechei ATCC 49162 OX=888063 GN=ihfB PE=3 SV=1	F5RTF8; D2ZAK7	2	3599.83	33	Not Found	Not Found	Not Found	Not Found	Not Found	Not Found	Not Found	Not Found	Not Found	High	Not Found	Not Found	Not Found	Not Found	Not Found	High	4	0.4751	0	1	1	1	900.708	-5.97	-0.00538	97.5374	5.62
No	High	Unambiguous	VVIEGDSETQVTHATGR	[K].VVIEGDSETQVTHATGR.[K]			1	1	2	A0A7U5ZV36	A0A7U5ZV36 [23-39]			Stationary-phase-induced ribosome-associated protein OS=Enterobacter cloacae complex sp. FDA-CDC-AR_0132 OX=2077137 GN=AM379_20020 PE=3 SV=1	A0A7U5ZV36	0	1798.89	17	Not Found	Not Found	Not Found	Not Found	Not Found	Not Found	Not Found	Not Found	Not Found	High	Not Found	Not Found	Not Found	Not Found	Not Found	High	2	0.5	0	1	1	1	899.949	-1.11	-0.001	26.4503	5.6	53.64
No	High	Unambiguous	RATTSVKDASFAEEVEEE	[R].RATTSVKDASFAEEVEEE.[-]			1	4	1	D2ZJ48	D2ZJ48 [94-111]			Ribosomal subunit interface protein OS=Enterobacter cancerogenus ATCC 35316 OX=500639 GN=raiA PE=4 SV=1	D2ZJ48; A0A0X4EFQ1; F5S0S5; A0A484YXK4	2	1997.93	18	Not Found	Not Found	Not Found	Not Found	Not Found	Not Found	Not Found	Not Found	Not Found	High	Not Found	Not Found	Not Found	Not Found	Not Found	High	2	0.5179	0	1	1	1	999.467	-1.75	-0.00175	35.3439	5.58	63.63
No	High	Unambiguous	RIPSEGDLSDSDDWSENQQ	[K].RIPSEGDLSDSDDWSENQQ.[-]			1	6	1	F5RVS5	F5RVS5 [46-64]			DNA gyrase inhibitor YacG OS=Enterobacter hormaechei ATCC 49162 OX=888063 GN=yacG PE=3 SV=1	F5RVS5; A0A4Y5ZNZ7; A0A7H8U8W7; A0A8B3JR15; A0A8F8FYS2; A0A095A3V3	1	2177.92	19	Not Found	Not Found	Not Found	Not Found	Not Found	Not Found	Not Found	Not Found	Not Found	High	Not Found	Not Found	Not Found	Not Found	Not Found	High	2	0.635	0	1	1	1	1089.46	-0.12	-0.00013	40.6498	5.26	69.2
No	High	Unambiguous	AEFYSEVLTIVVGGKEEKVK	[K].AEFYSEVLTIVVGGKEEKVK.[V]			1	19	1	A0A3R8Z6L3	A0A3R8Z6L3 [54-73]			50S ribosomal protein L25 OS=Enterobacter cloacae OX=550 GN=rplY PE=3 SV=1	A0A3R8Z6L3; A0A0H3CP02; A0A0A6HRE4; A0A0P8J1H7; A0A6S5XZV2; A0A0G3PNQ7; A0A5Q2K0U5; A0A7L6CM78; A0A7T0DTT5; A0A198GDB0; A0A7H8UES8; A0A7L7IJB4; A0A2J7S1Q6; A0A144HEP9; A0A3A3ZBP1; A0A4R0G4X9; A0A443XH36; A0A1Z3MXN6; A0A176X146	2	2225.21	20	Not Found	Not Found	Not Found	Not Found	Not Found	Not Found	Not Found	Not Found	Not Found	High	Not Found	Not Found	Not Found	Not Found	Not Found	High	2	0.3635	0	1	1	1	1113.11	1.27	0.00141	71.9699	5.2
No	High	Unambiguous	IAHWVGQGATVSDRVATLIK	[R].IAHWVGQGATVSDRVATLIK.[AE]			1	7	2	A0A837FG20	A0A837FG20 [57-76]			30S ribosomal protein S16 OS=Enterobacter hormaechei subsp. xiangfangensis OX=1296536 GN=rpsP PE=3 SV=1	G8LNW3; A0A1A9FE11; A0A8B4YTH9; A0A837FG20; A0A2J7T7X6; A0A7M2V6B1; A0A5C1C3E5	1	2122.18	20	Not Found	Not Found	Not Found	Not Found	Not Found	Not Found	Not Found	Not Found	Not Found	High	Not Found	Not Found	Not Found	Not Found	Not Found	High	2	0.299	0	1	1	1	1061.59	0.03	3e-05	54.2828	5.15	83.89
Yes	High	Unambiguous	SSGQPISVIQIDDPSSPGQK	[K].SSGQPISVIQIDDPSSPGQK.[M]			1	4	1	A0A427KR95	A0A427KR95 [79-98]			DUF2511 domain-containing protein OS=Enterobacter cloacae OX=550 GN=EGK68_02740 PE=4 SV=1	A0A427KR95; A0A8H9S5N6; A0A851FXZ0; A0A7V7M7J9	0	2040.02	20	Not Found	Not Found	Not Found	Not Found	Not Found	Not Found	Not Found	Not Found	Not Found	High	Not Found	Not Found	Not Found	Not Found	Not Found	High	2	0.4697	0	1	1	1	1020.51	-1.9	-0.00194	46.5698	5.11
No	High	Unambiguous	MVVRQPLELVDMVEKLDLYITVK	[R-].MVVRQPLELVDMVEKLDLYITVK.[GV]			1	13	1	A0A8H9NTB7	A0A8H9NTB7 [46-68]			30S ribosomal protein S9 OS=Citrobacter farmeri OX=67824 GN=rpsI PE=3 SV=1	A0A8H9NTB7; D2ZL37; A0A4P0YHV3; A0A482PSE4; A0A7L6IAX5; A0A7G3EWW2; V5U450; A0A8B2UPC4; A0A837K339; A0A7X1BNE3; A0A7M2V6Z7; A0A2X2WN18; C9XTJ7	2	2731.51	23	Not Found	Not Found	Not Found	Not Found	Not Found	Not Found	Not Found	Not Found	Not Found	High	Not Found	Not Found	Not Found	Not Found	Not Found	High	3	0.4469	0	1	1	1	911.179	3.46	0.00315	99.5287	4.99
No	High	Unambiguous	FHAGNNVGCGRDHTLFAK	[K].FHAGNNVGCGRDHTLFAK.[A]	1xCarbamidomethyl [C9]	1xCarbamidomethyl [C9]	1	4	1	A0A2T7B137	A0A2T7B137 [45-62]			50S ribosomal protein L27 OS=Cronobacter turicensis OX=413502 GN=rpmA PE=3 SV=1	K8A0G5; A0A0L0AWC5; A0A2T7B137; A0A285KUL0	1	2000.95	18	Not Found	Not Found	Not Found	Not Found	Not Found	Not Found	Not Found	Not Found	Not Found	High	Not Found	Not Found	Not Found	Not Found	Not Found	High	2	0.5803	0	1	1	1	1000.98	-1.38	-0.00139	24.2316	4.98	51.69
No	High	Unambiguous	ATTSVKDASFAEEVEEE	[R].ATTSVKDASFAEEVEEE.[-]			1	4	1	D2ZJ48	D2ZJ48 [95-111]			Ribosomal subunit interface protein OS=Enterobacter cancerogenus ATCC 35316 OX=500639 GN=raiA PE=4 SV=1	D2ZJ48; A0A0X4EFQ1; F5S0S5; A0A484YXK4	1	1841.83	17	Not Found	Not Found	Not Found	Not Found	Not Found	Not Found	Not Found	Not Found	Not Found	High	Not Found	Not Found	Not Found	Not Found	Not Found	High	2	0.376	0	1	1	1	921.418	-0.38	-0.00035	40.0822	4.84	68.48
No	High	Unambiguous	AQKGEIEQMNKWLDSQK	[K].AQKGEIEQMNKWLDSQK.[-]			1	11	1	A0A5C1C5F7	A0A5C1C5F7 [100-116]			DUF305 domain-containing protein OS=Enterobacter chengduensis OX=2494701 GN=FY206_23135 PE=4 SV=1	A0A839BU65; A0A845KD33; A0A5C1C5F7; A0A0D7LDE5; A0A845KEU6; A0A6G4LL99; A0A1Z3N2W5; A0A0F1AKV7; A0A7G9H6V2; A0A8B6ABJ9; A7MHD3	2	2033.01	17	Not Found	Not Found	Not Found	Not Found	Not Found	Not Found	Not Found	Not Found	Not Found	High	Not Found	Not Found	Not Found	Not Found	Not Found	High	2	0.2839	0	1	1	1	1017.01	-3.62	-0.00368	42.7886	4.79
No	High	Unambiguous	VYAAIEAGDKAAAQNAFNEMQPIVDRQAAK	[K].VYAAIEAGDKAAAQNAFNEMQPIVDRQAAK.[G]	1xOxidation [M20]	1xOxidation [M20]	1	5	2	A0A7U5ZT26	A0A7U5ZT26 [35-64]			30S ribosomal protein S20 OS=Enterobacter cloacae complex sp. FDA-CDC-AR_0132 OX=2077137 GN=rpsT PE=3 SV=1	A0A7U5ZT26; A0A8B2UQB3; A0A376FHA0; A0A3S5XY32; A0A0H3CFH4	2	3206.59	30	Not Found	Not Found	Not Found	Not Found	Not Found	Not Found	Not Found	Not Found	Not Found	High	Not Found	Not Found	Not Found	Not Found	Not Found	High	3	0.4072	0	1	1	1	1069.53	0.16	0.00018	46.1996	4.74	75.6
Yes	High	Unambiguous	ESGFEGELTDLSDDILIYHLK	[K].ESGFEGELTDLSDDILIYHLK.[M]			1	3	1	A0A7Z1F068	A0A7Z1F068 [35-55]			Uncharacterized protein OS=Enterobacter cloacae OX=550 GN=CP904_25445 PE=4 SV=1	A0A7Z1F068; A0A4Q8WT00; A0A851G8D0	0	2394.17	21	Not Found	Not Found	Not Found	Not Found	Not Found	Not Found	Not Found	Not Found	Not Found	High	Not Found	Not Found	Not Found	Not Found	Not Found	High	2	0.4426	0	1	1	1	1197.59	2.33	0.00279	88.94	4.7
No	High	Unambiguous	NTSPEIAEAIFEVAKYDEK	[R].NTSPEIAEAIFEVAKYDEK.[LV]			1	21	1	A0A2L2J981	A0A2L2J981 [19-37]			Uncharacterized protein OS=Enterobacter sp. SGAir0187 OX=2836161 GN=CWR52_04125 PE=4 SV=1	A8AI60; A0A3D2B214; A0A2L2J981; A0A078LF02; A0A143HWN8; A0A5E1AL77; A0A411IU81; A0A495AIA6; A0A381H4B3; D2ZAT5; A0A6N3HYX2; A0A0X4ERP4; A0A4R0G566; A0A428LW92; A0A6S5K3S3; A0A198GLQ4; A0A377M3X9; A0A7L7ITE9; A0A7L6CIC8; A0A7I7FTL6; A0A2T4XZX5	1	2154.06	19	Not Found	Not Found	Not Found	Not Found	Not Found	Not Found	Not Found	Not Found	Not Found	High	Not Found	Not Found	Not Found	Not Found	Not Found	High	2	0.1557	0	1	1	1	1077.53	0.92	0.00099	73.0151	4.56	117.46
No	High	Unambiguous	EIPSDIVYQDELVTAFR	[R].EIPSDIVYQDELVTAFR.[D]			1	65	1	A0A5Q5EHJ2	A0A5Q5EHJ2 [14-30]			Histidine triad nucleotide-binding protein OS=Enterobacter sp. CRENT-193 OX=2051905 GN=CU081_19305 PE=4 SV=1	A0A5Q5EHJ2; A0A482PGH8; A0A4P7JDL0; A0A6N6K5A3; A0A3N2SBR4; A0A411GF94; A0A1H8R7A2; D4BAT6; A0A8E1RPH1; A0A2T4Y0S9; A0A5C1BYP9; K8ADA1; A0A3R7H6Y1; A0A2S4SX65; B5XXG8; A0A7T9PDG5; A0A8H9U524; A0A7G3EUV2; A0A0J1LPJ1; A0A7L6CIJ5; A0A663AYW1; K8AUC1; A8AHW7; G8LJL6; W1EM60; A0A7G2ISM6; A0A837K8E3; R8X1U6; A0A3S4JB02; A0A837JMD3; A0A4Q8WNK3; A0A5C2LIR6; A0A0K2P0V2; A0A3S4FWS4; A0A7L7ITP0; A0A4U6MYP0;…	0	1995.01	17	Not Found	Not Found	Not Found	Not Found	Not Found	Not Found	Not Found	Not Found	Not Found	High	Not Found	Not Found	Not Found	Not Found	Not Found	High	2	0.2461	0	1	1	1	998.007	-0.06	-6e-05	73.0212	4.51
No	High	Unambiguous	GGSGNFAEDREKASEAGR	[R].GGSGNFAEDREKASEAGR.[K]			1	18	1	A0A1F2MDP8	A0A1F2MDP8 [6-23]			Stress-induced bacterial acidophilic repeat motif OS=Klebsiella sp. HMSC16C06 OX=1581110 GN=HMPREF3142_02980 PE=4 SV=1	A0A1F2MDP8; A0A7X1BP62; A0A2N5A5R6; A0A7L6YBW1; A0A8H9ZPV4; A0A1V0LD44; A0A0E1CI96; A0A263VMY5; A0A4V2LUI6; A0A377X4T0; A0A483JMM3; A0A7G3EXR4; A0A2N4YTB9; A0A482PKU7; A0A0F1R3G1; A0A855MDT9; A0A0M3F4X5; A0A5C2LJQ0	2	1837.84	18	Not Found	Not Found	Not Found	Not Found	Not Found	Not Found	Not Found	Not Found	Not Found	High	Not Found	Not Found	Not Found	Not Found	Not Found	High	2	0.3108	0	1	1	1	919.425	-0.12	-0.00011	16.6169	4.44	23
No	High	Unambiguous	LLAETLEEEKETDLKLTDLAVGNINHK	[K].LLAETLEEEKETDLKLTDLAVGNINHK.[A]			1	1	1	A0A0M7BI22	A0A0M7BI22 [135-161]			Protein YciF OS=Enterobacter cloacae OX=550 GN=yciF PE=4 SV=1	A0A0M7BI22	2	3036.61	27	Not Found	Not Found	Not Found	Not Found	Not Found	Not Found	Not Found	Not Found	Not Found	High	Not Found	Not Found	Not Found	Not Found	Not Found	High	3	0.2466	0	1	1	1	1012.88	1.59	0.00161	68.2653	4.42	114.85
No	High	Unambiguous	ATNKLVFSLIIEAVNK	[K].ATNKLVFSLIIEAVNK.[L]			1	5	1	A0A0M7FVV0	A0A0M7FVV0 [23-38]			Uncharacterized protein OS=Enterobacter cloacae OX=550 GN=NCTC10005_04202 PE=4 SV=1	A0A6G3F5J8; A0A7G3ETD0; A0A0M7FVV0; A0A822WLR7; A0A800YHV9	1	1760.03	16	Not Found	Not Found	Not Found	Not Found	Not Found	Not Found	Not Found	Not Found	Not Found	High	Not Found	Not Found	Not Found	Not Found	Not Found	High	2	0.4738	0	1	1	1	880.522	2.64	0.00233	79.9392	4.39
No	High	Selected	SNGVEPEVVLYLETPPDAQTLR	[K].SNGVEPEVVLYLETPPDAQTLR.[Q]			1	1	1	A0A7W2Z6K8	A0A7W2Z6K8 [25-46]			Arsenate reductase OS=Enterobacter sp. RHBSTW-01064 OX=2742679 GN=arsC PE=3 SV=1	A0A7W2Z6K8	0	2427.24	22	Not Found	Not Found	Not Found	Not Found	Not Found	Not Found	Not Found	Not Found	Not Found	High	Not Found	Not Found	Not Found	Not Found	Not Found	High	2	0	0	1	1	1	1214.12	-3.63	-0.0044	72.3808	4.28	117.09
No	High	Unambiguous	LLSNFFAQTEALAFGK	[K].LLSNFFAQTEALAFGK.[STA]			1	399	1	A0A3E1SRI5	A0A3E1SRI5 [420-435]			Glucose-6-phosphate isomerase OS=Klebsiella oxytoca OX=571 GN=pgi PE=3 SV=1	A0A3E1SRI5; A0A8F5JFJ4; A0A8H9PIG3; A0A241QHD9; A0A8I0Q065; Q6WAC8; A0A7W2WS23; A0A377WEQ7; A0A7U9IF02; A0A2A2M7E5; A0A6B9G173; A0A0F7RMG8; V3PWD6; A0A2S4RTW7; A0A0F7RPB7; A0A3N4PK08; A0A5J6VZI7; A0A4U6MFD6; A0A377PDP7; A0A068F046; A0A0M6WAU8; A0A0K2S296; A0A7L6YH56; A0A5P2M4S9; A0A6I6AXR3; A0A8F3ZXB0; A0A6L5EGC0; A0A829QWK2; A0A246NMZ7; A0A0F7RPC2; A0A6L7EFX1; A0A8E3VQK6; A0A0F7RPR9; A0A097QY00;…	0	1756.93	16	Not Found	Not Found	Not Found	Not Found	Not Found	Not Found	Not Found	Not Found	Not Found	High	Not Found	Not Found	Not Found	Not Found	Not Found	High	2	0.412	0	1	1	1	878.968	1.14	0.001	87.2922	4.15
No	High	Unambiguous	VILAGEVSTPVTVR	[K].VILAGEVSTPVTVR.[G]			1	11	2	A0A7G3ENA6	A0A7G3ENA6 [110-123]			50S ribosomal protein L15 (Fragment) OS=Enterobacter cloacae OX=550 GN=CGS27_22825 PE=3 SV=1	A0A7G3ENA6; A0A837Z015; A0A089QWN3; A0A851G4J9; A4WFA9; D2ZLD0; A0A7I6SZ15; A0A7L6CPV4; A0A0X4EGG6; A0A447MQ69; A0A4R0FP27	0	1440.84	14	Not Found	Not Found	Not Found	Not Found	Not Found	Not Found	Not Found	Not Found	Not Found	High	Not Found	Not Found	Not Found	Not Found	Not Found	High	2	0.4537	0	1	1	1	720.925	0.03	2e-05	46.8276	4.1	75.94
No	High	Unambiguous	MKGEISVIQHLNRILGNELVAINQYFLHAR	[-].MKGEISVIQHLNRILGNELVAINQYFLHAR.[M]			1	1	1	A0A0L0AYY3	A0A0L0AYY3 [1-30]			Bacterioferritin OS=Pseudomonas sp. RIT-PI-a OX=1681194 GN=AC788_13630 PE=3 SV=1	A0A0L0AYY3	2	3476.89	30	Not Found	Not Found	Not Found	Not Found	Not Found	Not Found	Not Found	Not Found	Not Found	High	Not Found	Not Found	Not Found	Not Found	Not Found	Medium	4	0.0813	0	1	1	1	869.986	7.55	0.00656	100.892	4.18
No	High	Unambiguous	ANDAAGDGTTTATVLAQAIITEGLK	[K].ANDAAGDGTTTATVLAQAIITEGLK.[AS]			1	81	1	A0A0X4EKY3	A0A0X4EKY3 [81-105]			Chaperonin GroEL OS=Enterobacter genomosp. O OX=2364150 GN=groEL PE=3 SV=1	A0A0X4EKY3; A0A855Y7C3; A0A482PPF6; A0A7V8N7B2; A0A222ZDR2; A0A2T9URE7; A0A8F9HA77; A0A345M0W3; A0A4V2IFC4; A0A377M8J9; A0A4R0G719; A0A7W2XAW8; A0A330GFR4; A0A8B2UMT6; A0A2A5Q419; A0A5Q2K915; A0A8F7ZTT4; A0A839BTQ6; A0A376EXA8; A0A0H3CHT6; A0A837LE60; A0A6G6PPB4; A0A2T7AYJ0; A0A7Y7SL01; A0A1V0LK19; A0A1I6EEL0; A0A1A9F6A8; A0A179PAY3; A0A8B3K1L0; A0A0M3F5J8; O66190; A0A3R8W2A6; A0A376FKV5; A0A506P…	0	2402.24	25	Not Found	Not Found	Not Found	Not Found	Not Found	Not Found	Not Found	Not Found	Not Found	High	Not Found	Not Found	Not Found	Not Found	Not Found	Medium	3	0.2854	0	1	1	1	801.417	-1.78	-0.00142	85.2755	4.1
No	High	Unambiguous	ENNQLREQQNGWQER	[R].ENNQLREQQNGWQER.[L]			1	3	1	A0A157LAV8	A0A157LAV8 [54-68]			Cell division protein ZapB OS=Enterobacter cloacae OX=550 GN=zapB PE=3 SV=1	A0A157LAV8; A0A7T1QQD1; A0A0H3CRH7	1	1928.9	15	Not Found	Not Found	Not Found	Not Found	Not Found	Not Found	Not Found	Not Found	Not Found	High	Not Found	Not Found	Not Found	Not Found	Not Found	Medium	3	0.326	0	1	1	1	643.637	0.24	0.00015	21.2128	4.08	48.87
No	High	Unambiguous	GGDIKDFADLKGK	[K].GGDIKDFADLKGK.[TA]			2	37	1	A0A0F6RED3; A0A2P5IQY7	A0A0F6RED3 [142-154]; A0A2P5IQY7 [139-151]			Amino acid transporter OS=Citrobacter amalonaticus Y19 OX=1261127 GN=F384_02890 PE=4 SV=1 Glutamate/aspartate ABC transporter substrate-binding protein OS=Pantoea sp. PSNIH6 OX=2080494 GN=C3408_07860 PE=4 SV=1	A0A246NJU5; A0A7D6VL31; A0A3E2KWU8; A0A7X3SCR1; A0A0F6RED3; A0A2P5IQY7; A0A2J9E6N1; A0A4R0G545; A0A2M9WAV5; D4BCG1; A0A7W3D4E3; A0A329HIM6; A0A0H3CPZ7; A0A7H8UJT6; A0A3D2B610; D2ZGR7; A0A8H9Z0P6; A0A2J0PM38; A0A8H8X8A0; A0A8B2Y6E3; A0A0U3TH89; A0A4Q2QZG8; A0A3S5XMP9; A0A4P7J2C5; A0A482PLZ5; A0A1X1CVA0; A0A7H9JQI1; A0A830DNA0; A0A837FN78; A0A800YJT5; A0A8H9NVS7; A0A7W2ZYI4; A0A5Q2K6U1; A0A8F8DE60;…	2	1363.72	13	Not Found	Not Found	Not Found	Not Found	Not Found	Not Found	Not Found	Not Found	Not Found	High	Not Found	Not Found	Not Found	Not Found	Not Found	Medium	3	0.3	0	1	1	1	455.247	2.98	0.00135	29.8997	4	57.7
No	High	Unambiguous	RGDKPFEGEIGVSPR	[K].RGDKPFEGEIGVSPR.[V]			1	115	1	A0A0P7D951	A0A0P7D951 [174-188]			Clp protease ClpC OS=Pseudomonas putida OX=303 GN=HB4184_03095 PE=3 SV=1	A0A0P7D951; A0A1B8V7L9; A0A5C5PRR3; A0A837ZAW6; A0A6S5U536; A0A7D6TVG2; A0A7Y1PE15; A0A210XP33; A0A839CN61; A0A485GIN8; A0A6B8GQ78; A0A8G7IYK1; A0A7X6W7F3; K7QS47; A0A8I0SR59; A0A8D3Y5H4; A0A155IT34; A0A8E2QHB7; A0A8B3UMF1; A0A0P8I2Y1; U2A385; A0A6H3GBN6; A0A0H3YU88; A0A653XGT5; A0A1I5SAX5; A0A0M0P413; A0A378H3X7; A0A8G2ZAN8; A0A285AUZ4; A0A7U3LY72; A0A5Q9LNW8; A0A659BFB3; A0A422ZZT4; A0A6N7NX29;…	1	1643.85	15	Not Found	Not Found	Not Found	Not Found	Not Found	Not Found	Not Found	Not Found	Not Found	High	Not Found	Not Found	Not Found	Not Found	Not Found	Medium	3	0.2846	0	1	1	1	548.621	-0.58	-0.00032	28.652	3.9	56.37
No	High	Unambiguous	DASVKGYAGDAATTSEIKAK	[K].DASVKGYAGDAATTSEIKAK.[L]			1	6	1	A0A7L6CFY9	A0A7L6CFY9 [130-149]			Molecular chaperone OsmY OS=Enterobacter sp. RHBSTW-00994 OX=2742676 GN=osmY PE=4 SV=1	A0A7L6CFY9; A0A2J0PP91; K8BGG5; K8AH56; A0A330DJJ3; A0A7I7DUZ0	2	1983	20	Not Found	Not Found	Not Found	Not Found	Not Found	Not Found	Not Found	Not Found	Not Found	High	Not Found	Not Found	Not Found	Not Found	Not Found	Medium	3	0.1058	0	1	1	1	661.679	10.41	0.00688	23.5504	3.78	51.01
No	High	Unambiguous	IAGINIPDQKHAVIALTSIYGIGKTR	[R].IAGINIPDQKHAVIALTSIYGIGKTR.[S]			1	4	1	A0A427KEW8	A0A427KEW8 [4-29]			30S ribosomal protein S13 OS=Enterobacter cloacae OX=550 GN=rpsM PE=3 SV=1	D2TN89; A0A0F1WED8; A0A427KEW8; A0A6L5EBD2	2	2749.57	26	Not Found	Not Found	Not Found	Not Found	Not Found	Not Found	Not Found	Not Found	Not Found	High	Not Found	Not Found	Not Found	Not Found	Not Found	Medium	3	0.3861	0	1	1	1	917.196	0.01	1e-05	70.6187	3.73	116.19
No	High	Selected	IVTQAQAEIEAERKR	[K].IVTQAQAEIEAERKR.[A]			1	5	1	A0A5F0JMY8	A0A5F0JMY8 [101-115]			ATP synthase subunit b OS=Enterobacter sp. A11 OX=1217049 GN=atpF PE=3 SV=1	A0A5F0JMY8; A0A484WYS7; A0A0M3F0Y0; D2ZI66; A0A0M7G193	2	1741.96	15	Not Found	Not Found	Not Found	Not Found	Not Found	Not Found	Not Found	Not Found	Not Found	High	Not Found	Not Found	Not Found	Not Found	Not Found	Medium	2	0.0271	0	1	1	1	871.48	-1.78	-0.00155	24.897	3.69	52.2
Yes	High	Unambiguous	MFNSILVPVDISESR	[-].MFNSILVPVDISESR.[L]	1xOxidation [M1]	1xOxidation [M1]	1	5	1	A0A5F0JRZ3	A0A5F0JRZ3 [1-15]			Universal stress protein UspF OS=Enterobacter sp. A11 OX=1217049 GN=uspF PE=3 SV=1	A0A5F0JRZ3; A0A8B2UNN5; A0A7V7SP71; A0A0H3CJ86; A0A4Q8WRD5	0	1722.87	15	Not Found	Not Found	Not Found	Not Found	Not Found	Not Found	Not Found	Not Found	Not Found	High	Not Found	Not Found	Not Found	Not Found	Not Found	Medium	2	0.4209	0	1	1	1	861.94	-0.47	-0.0004	64.5849	3.54
No	High	Unambiguous	KLAQDIIKAQK	[R].KLAQDIIKAQK.[GV]			2	55	1	A0A5C1C5F7; A0A0M7JND2	A0A5C1C5F7 [92-102]; A0A0M7JND2 [53-63]			DUF305 domain-containing protein OS=Enterobacter chengduensis OX=2494701 GN=FY206_23135 PE=4 SV=1 Uncharacterized protein conserved in bacteria OS=Enterobacter cloacae OX=550 GN=NCTC10005_00315 PE=4 SV=1	A0A839BU65; A0A486TY61; A0A845KD33; A0A5C1C5F7; A0A0D7LDE5; A0A3P8M1Q8; A0A2J4ZVG8; A0A845KEU6; A0A6G4LL99; A0A422ZHA3; A0A330D9R4; A0A8G2EFW4; A0A7M1HXG9; A0A2N5AN63; A0A8F8CN19; A0A1Z3N2W5; A0A3Q8D5M2; A0A6L5EFH8; A0A8B4U2C9; A0A0M7JND2; A0A486SW15; A0A0F1AKV7; A0A7G9H6V2; A0A443UKK9; C9Y5Y1; A0A4Q8X230; A0A331W1Y1; A0A8H9PAW7; A0A4U9DIA7; A0A7U3M0Z8; A0A6J4DIH7; A0A7D6YXN5; A0A5A9BX47; A0A8G2E…	2	1255.77	11	Not Found	Not Found	Not Found	Not Found	Not Found	Not Found	Not Found	Not Found	Not Found	High	Not Found	Not Found	Not Found	Not Found	Not Found	Medium	2	0.2957	0	1	1	1	628.391	1.6	0.00101	20.1981	3.45	47.85
No	High	Selected	IGIQNYLQSQIKVED	[K].IGIQNYLQSQIKVED.[-]			1	5	2	A0A5E1AWU7	A0A5E1AWU7 [144-158]			Bacterioferritin OS=Enterobacter kobei OX=208224 GN=bfr PE=3 SV=1	A0A7I6Q4C9; A0A7I6TDG0; A0A1V0L844; A0A8H9PM86; A0A5E1AWU7	1	1747.92	15	Not Found	Not Found	Not Found	Not Found	Not Found	Not Found	Not Found	Not Found	Not Found	High	Not Found	Not Found	Not Found	Not Found	Not Found	Medium	2	0	0	1	1	1	874.466	1.69	0.00148	64.0399	3.44

## Sheet: Hafnia_alvei
Specific by blastp	Confidence	PSM Ambiguity	Sequence	Annotated Sequence	Modifications	Modifications (all possible sites)	# Protein Groups	# Proteins	# PSMs	Master Protein Accessions	Positions in Master Proteins	Modifications in Master Proteins (all Sites)	Modifications in Master Proteins	Master Protein Descriptions	Protein Accessions	# Missed Cleavages	Theo. MH+ [Da]	Sequence Length	Found in File: [F1]: Morganella morganii	Found in File: [F2]: Klebsiella oxytoca	Found in File: [F3]: Proteus vulgaris	Found in File: [F4]: Raoultella planticola	Found in File: [F5]: Morganella morganii	Found in File: [F6]: Stenotrophomonas maltophilia	Found in File: [F7]: Enterobacter aerogenes	Found in File: [F8]: Proteus vulgaris	Found in File: [F9]: Stenotrophomonas maltophilia	Found in File: [F10]: Enterobacter cloacae	Found in File: [F11]: Proteus mirabilis	Found in File: [F12]: Proteus vulgaris	Found in File: [F13]: Hafnia alvei	Found in File: [F14]: Proteus penneri	Found in File: [F15]: Stenotrophomonas maltophilia	Confidence (by Search Engine): Sequest HT	Charge (by Search Engine): Sequest HT	DeltaScore (by Search Engine): Sequest HT	DeltaCn (by Search Engine): Sequest HT	Rank (by Search Engine): Sequest HT	Search Engine Rank (by Search Engine): Sequest HT	Concatenated Rank (by Search Engine): Sequest HT	m/z [Da] (by Search Engine): Sequest HT	DeltaM [ppm] (by Search Engine): Sequest HT	Deltam/z [Da] (by Search Engine): Sequest HT	RT [min] (by Search Engine): Sequest HT	XCorr (by Search Engine): Sequest HT	Top Apex RT [min]
No	High	Unambiguous	FKNDDQQAAYALGASLGR	[K].FKNDDQQAAYALGASLGR.[Y]			1	7	2	A0A377PA92	A0A377PA92 [42-59]			Peptidyl-prolyl cis-trans isomerase OS=Hafnia alvei OX=569 GN=fkpA PE=3 SV=1	G9Y3V8; A0A377PA92; A0A1C6Z3J4; A0A097R740; A0A2A2MBN7; A0A4Q9EVD0; A0A377PQZ0	1	1924.95	18	Not Found	Not Found	Not Found	Not Found	Not Found	Not Found	Not Found	Not Found	Not Found	Not Found	Not Found	Not Found	High	Not Found	Not Found	High	2	0.5168	0	1	1	1	962.978	-1.39	-0.00134	45.4915	6.83	74.12
Yes	High	Unambiguous	IKDNNAEYVEPLDMLAELCEDNKLLAAELR	[R].IKDNNAEYVEPLDMLAELCEDNKLLAAELR.[A]	1xCarbamidomethyl [C19]	1xCarbamidomethyl [C19]	1	6	1	A0A097R7T8	A0A097R7T8 [106-135]			DNA-binding protein OS=Hafnia alvei FB1 OX=1453496 GN=AT03_05620 PE=3 SV=1	A0A377PE29; A0A097R7T8; A0A0K0HNY2; A0A1C6YY71; G9Y6Y0; A0A2A2MG32	2	3489.72	30	Not Found	Not Found	Not Found	Not Found	Not Found	Not Found	Not Found	Not Found	Not Found	Not Found	Not Found	Not Found	High	Not Found	Not Found	High	3	0.3735	0	1	1	1	1163.92	2.29	0.00266	94.8962	6.8	125.24
Yes	High	Unambiguous	KAQIIDEAKVEAEQER	[R].KAQIIDEAKVEAEQER.[N]			1	2	2	A0A1C6YYW3	A0A1C6YYW3 [83-98]			ATP synthase subunit b OS=Hafnia alvei OX=569 GN=atpF PE=3 SV=1	A0A1C6YYW3; G9Y9C7	2	1856.97	16	Not Found	Not Found	Not Found	Not Found	Not Found	Not Found	Not Found	Not Found	Not Found	Not Found	Not Found	Not Found	High	Not Found	Not Found	High	2	0.4472	0	1	1	1	928.989	-0.39	-0.00036	29.5138	5.68	57.7
Yes	High	Unambiguous	GVANEAAGQVEESYGEATNSHQHRLEGQAR	[K].GVANEAAGQVEESYGEATNSHQHRLEGQAR.[Q]			1	1	1	A0A097R816	A0A097R816 [7-36]			DUF883_C domain-containing protein OS=Hafnia alvei FB1 OX=1453496 GN=AT03_10790 PE=4 SV=1	A0A097R816	1	3195.48	30	Not Found	Not Found	Not Found	Not Found	Not Found	Not Found	Not Found	Not Found	Not Found	Not Found	Not Found	Not Found	High	Not Found	Not Found	High	3	0.5469	0	1	1	1	1065.83	-0.47	-0.0005	38.6896	5.54	67.03
Yes	High	Unambiguous	APAAPSFEQALSELEQIVTHLESGELPLEDALNEFER	[K].APAAPSFEQALSELEQIVTHLESGELPLEDALNEFER.[G]			1	5	1	A0A2A2M718	A0A2A2M718 [5-41]			Exodeoxyribonuclease 7 small subunit OS=Hafnia paralvei OX=546367 GN=xseB PE=3 SV=1	A0A2A2M718; G9YD76; A0A097R560; A0A4Q9EVD1; A0A1C6Z063	0	4080.01	37	Not Found	Not Found	Not Found	Not Found	Not Found	Not Found	Not Found	Not Found	Not Found	Not Found	Not Found	Not Found	High	Not Found	Not Found	High	3	0.479	0	1	1	1	1360.67	0.33	0.00044	102.004	5.47
No	High	Selected	AAAFEGELIPAAQIDRLATLPTYEEAIAR	[K].AAAFEGELIPAAQIDRLATLPTYEEAIAR.[L]			1	4	1	A0A2A2M6B5	A0A2A2M6B5 [110-138]			50S ribosomal protein L10 OS=Hafnia paralvei OX=546367 GN=rplJ PE=3 SV=1	A0A495AFZ5; A0A2A2M6B5; A0A097QXW8; G9Y198	1	3100.63	29	Not Found	Not Found	Not Found	Not Found	Not Found	Not Found	Not Found	Not Found	Not Found	Not Found	Not Found	Not Found	High	Not Found	Not Found	High	3	0	0	1	1	1	1034.21	-1.85	-0.00192	84.197	5.32	114.29
Yes	High	Unambiguous	AQIIDEAKVEAEQERNK	[K].AQIIDEAKVEAEQERNK.[I]			1	2	1	A0A1C6YYW3	A0A1C6YYW3 [84-100]			ATP synthase subunit b OS=Hafnia alvei OX=569 GN=atpF PE=3 SV=1	A0A1C6YYW3; G9Y9C7	2	1971.01	17	Not Found	Not Found	Not Found	Not Found	Not Found	Not Found	Not Found	Not Found	Not Found	Not Found	Not Found	Not Found	High	Not Found	Not Found	High	2	0.1228	0	1	1	1	986.009	-1.44	-0.00142	32.4127	5.21	60.67
No	High	Unambiguous	TGRNPQTGKEISIPAAK	[R].TGRNPQTGKEISIPAAK.[V]			1	2	3	A0A4Q9D3K7	A0A4Q9D3K7 [59-75]			DNA-binding protein HU OS=Obesumbacterium proteus OX=82983 GN=DSM2777_19605 PE=3 SV=1	A0A4Q9D3K7; A0A2A2M7D0	2	1767.97	17	Not Found	Not Found	Not Found	Not Found	Not Found	Not Found	Not Found	Not Found	Not Found	Not Found	Not Found	Not Found	High	Not Found	Not Found	High	3	0.105	0	1	1	1	589.996	0.71	0.00042	20.4908	5.05	48.95
Yes	High	Unambiguous	ESLVRENEQLKEEQTAWQER	[R].ESLVRENEQLKEEQTAWQER.[L]			1	1	1	A0A097QXI8	A0A097QXI8 [49-68]			Cell division protein ZapB OS=Hafnia alvei FB1 OX=1453496 GN=zapB PE=3 SV=1	A0A097QXI8	2	2502.22	20	Not Found	Not Found	Not Found	Not Found	Not Found	Not Found	Not Found	Not Found	Not Found	Not Found	Not Found	Not Found	High	Not Found	Not Found	High	3	0.3567	0	1	1	1	834.745	-0.13	-0.00011	39.2078	4.99	67.8
No	High	Selected	DNQAQQIHQLNENMR	[R].DNQAQQIHQLNENMR.[L]			1	4	1	A0A2J9GX38	A0A2J9GX38 [68-82]			Uncharacterized protein OS=Hafnia alvei OX=569 GN=NCTC8535_03402 PE=4 SV=1	A0A2J9GX38; A0A377PRA3; A0A1C6Z2R5; A0A097R7A0	0	1838.86	15	Not Found	Not Found	Not Found	Not Found	Not Found	Not Found	Not Found	Not Found	Not Found	Not Found	Not Found	Not Found	High	Not Found	Not Found	High	2	0	0	1	1	1	919.93	-1.7	-0.00156	27.0666	4.95	55.33
No	High	Unambiguous	HSQFVTANLGDSAMQR	[K].HSQFVTANLGDSAMQR.[Y]			1	2	1	A0A377P199	A0A377P199 [121-136]			Ecotin OS=Hafnia alvei OX=569 GN=eco PE=3 SV=1	A0A377P199; A0A1C6Z783	0	1761.83	16	Not Found	Not Found	Not Found	Not Found	Not Found	Not Found	Not Found	Not Found	Not Found	Not Found	Not Found	Not Found	High	Not Found	Not Found	High	2	0.4163	0	1	1	1	881.42	-1.03	-0.00091	35.6468	4.9	63.88
Yes	High	Unambiguous	TPAVIKQAIEEQGKSLDDFLL	[R].TPAVIKQAIEEQGKSLDDFLL.[-]			1	2	2	A0A097R1V2	A0A097R1V2 [115-135]			DNA-binding protein OS=Hafnia alvei FB1 OX=1453496 GN=AT03_10130 PE=3 SV=1	A0A0M2N5A9; A0A097R1V2	2	2315.25	21	Not Found	Not Found	Not Found	Not Found	Not Found	Not Found	Not Found	Not Found	Not Found	Not Found	Not Found	Not Found	High	Not Found	Not Found	High	2	0.4161	0	1	1	1	1158.13	-1.64	-0.00189	78.8913	4.83	107.9
No	High	Unambiguous	IWEEGSDEVLPLAFSK	[K].IWEEGSDEVLPLAFSK.[T]			1	5	1	A0A0K0HV02	A0A0K0HV02 [38-53]			YccJ-like protein OS=Hafnia alvei OX=569 GN=yccJ PE=4 SV=1	A0A0K0HV02; A0A291EEZ1; A0A4Q9D1P1; A0A4R3NZK7; A0A1A9F9X6	0	1819.91	16	Not Found	Not Found	Not Found	Not Found	Not Found	Not Found	Not Found	Not Found	Not Found	Not Found	Not Found	Not Found	High	Not Found	Not Found	High	2	0.5146	0	1	1	1	910.457	-2.61	-0.00237	69.6561	4.78
Yes	High	Unambiguous	IVEGTPFECLKDTFVGPTLVAFSMEHPGAAAR	[R].IVEGTPFECLKDTFVGPTLVAFSMEHPGAAAR.[L]	1xCarbamidomethyl [C9]	1xCarbamidomethyl [C9]	1	3	1	A0A2A2M6B5	A0A2A2M6B5 [63-94]			50S ribosomal protein L10 OS=Hafnia paralvei OX=546367 GN=rplJ PE=3 SV=1	A0A2A2M6B5; A0A097QXW8; G9Y198	1	3447.71	32	Not Found	Not Found	Not Found	Not Found	Not Found	Not Found	Not Found	Not Found	Not Found	Not Found	Not Found	Not Found	High	Not Found	Not Found	High	3	0.4193	0	1	1	1	1149.9	-2.78	-0.0032	89.8412	4.77
Yes	High	Unambiguous	RKLSPAEELALGK	[R].RKLSPAEELALGK.[A]			1	1	1	G9Y3A3	G9Y3A3 [4-16]			Uncharacterized protein OS=Hafnia alvei ATCC 51873 OX=1002364 GN=HMPREF0454_01029 PE=4 SV=1	G9Y3A3	2	1411.83	13	Not Found	Not Found	Not Found	Not Found	Not Found	Not Found	Not Found	Not Found	Not Found	Not Found	Not Found	Not Found	High	Not Found	Not Found	High	3	0.4461	0	1	1	1	471.28	-0.21	-0.0001	27.1624	4.73	55.47
No	High	Unambiguous	TQLIDVIAEKADLSKTQAK	[K].TQLIDVIAEKADLSKTQAK.[TA]			1	13	1	G9Y183	G9Y183 [4-22]			DNA-binding protein HU-alpha OS=Hafnia alvei ATCC 51873 OX=1002364 GN=HMPREF0454_00298 PE=3 SV=1	A0A1X1EPT1; G9Y183; A0A5M7PRE2; A0A6I4VBK1; A0A7Z2BP98; A0A0K0HME6; A0A377PDJ8; A0A379AN23; A0A3D0EIJ6; A0A7U4KV77; A0A6I6KDF2; A0A2M9WC61; A0A1V9D8C2	2	2072.16	19	Not Found	Not Found	Not Found	Not Found	Not Found	Not Found	Not Found	Not Found	Not Found	Not Found	Not Found	Not Found	High	Not Found	Not Found	High	2	0.2208	0	1	1	1	1036.58	-0.11	-0.00012	56.1139	4.71	84.61
No	High	Unambiguous	AYVGNLSEQDISDLAAYYASLKP	[K].AYVGNLSEQDISDLAAYYASLKP.[-]			1	6	1	A0A2A2MD96	A0A2A2MD96 [83-105]			Cytochrome C554 OS=Hafnia paralvei OX=546367 GN=CJD50_09845 PE=4 SV=1	A0A2A2MD96; A0A1C6Z4I1; A0A097R8A1; G9Y9K8; A0A806Z4T7; A0A377PR07	0	2488.22	23	Not Found	Not Found	Not Found	Not Found	Not Found	Not Found	Not Found	Not Found	Not Found	Not Found	Not Found	Not Found	High	Not Found	Not Found	High	2	0.3927	0	1	1	1	1244.61	-3.84	-0.00478	85.8981	4.66	116.38
Yes	High	Unambiguous	ALDEVAANEALPSAVREQAAYAAANLLVSDYVEN	[K].ALDEVAANEALPSAVREQAAYAAANLLVSDYVEN.[-]			1	2	1	A0A097R5H8	A0A097R5H8 [33-66]			UPF0253 protein AT03_17345 OS=Hafnia alvei FB1 OX=1453496 GN=AT03_17345 PE=3 SV=1	A0A097R5H8; G9Y9K6	1	3547.76	34	Not Found	Not Found	Not Found	Not Found	Not Found	Not Found	Not Found	Not Found	Not Found	Not Found	Not Found	Not Found	High	Not Found	Not Found	High	3	0.526	0	1	1	1	1183.25	-3.82	-0.00452	88.4542	4.62	118.96
Yes	High	Unambiguous	VDQLSNDVNAMRADVQTAKDDAAR	[K].VDQLSNDVNAMRADVQTAKDDAAR.[A]	1xOxidation [M11]	1xOxidation [M11]	1	2	1	A0A2A2MEZ8	A0A2A2MEZ8 [41-64]			Major outer membrane lipoprotein Lpp OS=Hafnia paralvei OX=546367 GN=lpp PE=3 SV=1	A0A2A2MEZ8; A0A097R1Z8	2	2619.24	24	Not Found	Not Found	Not Found	Not Found	Not Found	Not Found	Not Found	Not Found	Not Found	Not Found	Not Found	Not Found	High	Not Found	Not Found	High	3	0.2928	0	1	1	1	873.752	-0.63	-0.00055	33.9488	4.61	62.24
No	High	Unambiguous	GTLTDGTEFDNSYSR	[K].GTLTDGTEFDNSYSR.[G]			1	7	1	A0A377PA92	A0A377PA92 [174-188]			Peptidyl-prolyl cis-trans isomerase OS=Hafnia alvei OX=569 GN=fkpA PE=3 SV=1	G9Y3V8; A0A377PA92; A0A1C6Z3J4; A0A097R740; A0A2A2MBN7; A0A4Q9EVD0; A0A377PQZ0	0	1662.72	15	Not Found	Not Found	Not Found	Not Found	Not Found	Not Found	Not Found	Not Found	Not Found	Not Found	Not Found	Not Found	High	Not Found	Not Found	High	2	0.5652	0	1	1	1	831.865	-0.4	-0.00033	36.1797	4.6	64.56
Yes	High	Unambiguous	IGDVSAEVRDGTMDDIVK	[K].IGDVSAEVRDGTMDDIVK.[K]	1xOxidation [M13]	1xOxidation [M13]	1	2	1	A0A2A2MAR6	A0A2A2MAR6 [37-54]			DUF1471 domain-containing protein OS=Hafnia paralvei OX=546367 GN=CJD50_14565 PE=4 SV=1	A0A2A2MAR6; A0A097R6P4	1	1935.93	18	Not Found	Not Found	Not Found	Not Found	Not Found	Not Found	Not Found	Not Found	Not Found	Not Found	Not Found	Not Found	High	Not Found	Not Found	High	2	0.287	0	1	1	1	968.47	-0.37	-0.00036	38.7217	4.6	67.21
No	High	Unambiguous	REEDSQAQAEIEER	[R].REEDSQAQAEIEER.[T]			1	4	2	A0A097R1V2	A0A097R1V2 [41-54]			DNA-binding protein OS=Hafnia alvei FB1 OX=1453496 GN=AT03_10130 PE=3 SV=1	A0A0M2N5A9; A0A443IHX7; A0A2A2MF90; A0A097R1V2	1	1689.77	14	Not Found	Not Found	Not Found	Not Found	Not Found	Not Found	Not Found	Not Found	Not Found	Not Found	Not Found	Not Found	High	Not Found	Not Found	High	2	0.3106	0	1	1	1	845.388	1.17	0.00099	17.948	4.54	46.34
No	High	Unambiguous	LDLDRVNHWVGLGATVSDRVSALIK	[R].LDLDRVNHWVGLGATVSDRVSALIK.[E]			1	1	1	A0A097QZA3	A0A097QZA3 [52-76]			30S ribosomal protein S16 OS=Hafnia alvei FB1 OX=1453496 GN=rpsP PE=3 SV=1	A0A097QZA3	2	2734.5	25	Not Found	Not Found	Not Found	Not Found	Not Found	Not Found	Not Found	Not Found	Not Found	Not Found	Not Found	Not Found	High	Not Found	Not Found	High	3	0.3911	0	1	1	1	912.173	1.45	0.00132	79.9314	4.5	109.39
No	High	Unambiguous	HKSNLVAQINAMQ	[R].HKSNLVAQINAMQ.[-]	1xOxidation [M12]	1xOxidation [M12]	1	2	2	A0A097R631	A0A097R631 [75-87]			30S ribosomal protein S20 OS=Hafnia alvei FB1 OX=1453496 GN=rpsT PE=3 SV=1	A0A097R631; G9Y0T3	1	1469.75	13	Not Found	Not Found	Not Found	Not Found	Not Found	Not Found	Not Found	Not Found	Not Found	Not Found	Not Found	Not Found	High	Not Found	Not Found	High	2	0.338	0	1	1	1	735.379	-1.03	-0.00076	23.2614	4.32	51.11
Yes	High	Unambiguous	ESDAEREEKTFTWKPSAVR	[R].ESDAEREEKTFTWKPSAVR.[R]			1	1	1	G9Y3A3	G9Y3A3 [58-76]			Uncharacterized protein OS=Hafnia alvei ATCC 51873 OX=1002364 GN=HMPREF0454_01029 PE=4 SV=1	G9Y3A3	2	2266.11	19	Not Found	Not Found	Not Found	Not Found	Not Found	Not Found	Not Found	Not Found	Not Found	Not Found	Not Found	Not Found	High	Not Found	Not Found	High	3	0.3016	0	1	1	1	756.042	0.3	0.00023	35.8832	4.31	64.16
Yes	High	Unambiguous	ENEQLKEEQTAWQER	[R].ENEQLKEEQTAWQER.[L]			1	2	1	A0A097QXI8	A0A097QXI8 [54-68]			Cell division protein ZapB OS=Hafnia alvei FB1 OX=1453496 GN=zapB PE=3 SV=1	A0A2A2M8J8; A0A097QXI8	1	1917.89	15	Not Found	Not Found	Not Found	Not Found	Not Found	Not Found	Not Found	Not Found	Not Found	Not Found	Not Found	Not Found	High	Not Found	Not Found	High	2	0.2837	0	1	1	1	959.449	-1.05	-0.001	29.9583	4.3	58.16
No	High	Unambiguous	EGFYEQVIALMIDGK	[K].EGFYEQVIALMIDGK.[E]			1	1	1	A0A097R3X1	A0A097R3X1 [54-68]			50S ribosomal protein L25 OS=Hafnia alvei FB1 OX=1453496 GN=rplY PE=3 SV=1	A0A097R3X1	0	1712.86	15	Not Found	Not Found	Not Found	Not Found	Not Found	Not Found	Not Found	Not Found	Not Found	Not Found	Not Found	Not Found	High	Not Found	Not Found	High	2	0.4229	0	1	1	1	856.929	-3.36	-0.00288	95.4268	4.28
No	High	Unambiguous	HHVTADGFYR	[R].HHVTADGFYR.[G]			2	6	4	A0A0R0DM94; A0A097R3C2	A0A0R0DM94 [40-49]; A0A097R3C2 [40-49]			50S ribosomal protein L32 OS=Stenotrophomonas ginsengisoli OX=336566 GN=rpmF PE=3 SV=1 50S ribosomal protein L32 OS=Hafnia alvei FB1 OX=1453496 GN=rpmF PE=3 SV=1	A0A7M2V1J4; A0A0R0DM94; A0A097R3C2; B3PEU8; A0A0R0BIS9; A0A8F7ZXV3	0	1202.57	10	Not Found	Not Found	Not Found	Not Found	Not Found	Not Found	Not Found	Not Found	Not Found	Not Found	Not Found	Not Found	High	Not Found	Not Found	High	3	0.2313	0	1	1	1	401.529	1.73	0.00069	17.0772	4.28	44.79
No	High	Unambiguous	AQQQAVNLQSGIR	[K].AQQQAVNLQSGIR.[KT]			1	4	1	A0A4Q9ETI7	A0A4Q9ETI7 [68-80]			DUF2884 family protein OS=Hafnia paralvei OX=546367 GN=EYY89_05530 PE=4 SV=1	A0A4Q9ETI7; A0A2A2M9R1; A0A377PDP0; G9Y8H1	0	1412.76	13	Not Found	Not Found	Not Found	Not Found	Not Found	Not Found	Not Found	Not Found	Not Found	Not Found	Not Found	Not Found	High	Not Found	Not Found	High	2	0.2441	0	1	1	1	706.884	0	0	26.8937	4.26	55.16
Yes	High	Unambiguous	NGVPESGFTLDVVPNDQADASGGQVVGHCENDTQK	[K].NGVPESGFTLDVVPNDQADASGGQVVGHCENDTQK.[I]	1xCarbamidomethyl [C29]	1xCarbamidomethyl [C29]	1	2	1	A0A097R2D7	A0A097R2D7 [36-70]			Membrane protein OS=Hafnia alvei FB1 OX=1453496 GN=AT03_11180 PE=4 SV=1	A0A2J9H3M5; A0A097R2D7	0	3641.64	35	Not Found	Not Found	Not Found	Not Found	Not Found	Not Found	Not Found	Not Found	Not Found	Not Found	Not Found	Not Found	High	Not Found	Not Found	High	3	0.4776	0	1	1	1	1214.55	0.2	0.00024	55.5013	4.25	83.75
Yes	High	Unambiguous	ATELQGQERDLQSK	[R].ATELQGQERDLQSK.[M]			1	2	1	A0A0K0HLJ6	A0A0K0HLJ6 [56-69]			Chaperone protein Skp OS=Hafnia alvei OX=569 GN=skp PE=3 SV=1	A0A0K0HLJ6; A0A377PC35	1	1602.81	14	Not Found	Not Found	Not Found	Not Found	Not Found	Not Found	Not Found	Not Found	Not Found	Not Found	Not Found	Not Found	High	Not Found	Not Found	High	2	0.2857	0	1	1	1	801.907	-0.4	-0.00032	19.0126	4.2	47.38
No	High	Unambiguous	HEDMYAAINELIAKLER	[K].HEDMYAAINELIAKLER.[Q]	1xOxidation [M4]	1xOxidation [M4]	1	4	1	A0A097R7R9	A0A097R7R9 [67-83]			Translation inhibitor protein RaiA OS=Hafnia alvei FB1 OX=1453496 GN=AT03_04960 PE=4 SV=1	G9Y2S9; A0A097R7R9; A0A2A2MBG8; A0A1C6YWS8	1	2032.02	17	Not Found	Not Found	Not Found	Not Found	Not Found	Not Found	Not Found	Not Found	Not Found	Not Found	Not Found	Not Found	High	Not Found	Not Found	High	3	0.3445	0	1	1	1	678.013	3.36	0.00228	76.6072	4.18
No	High	Unambiguous	ISALESILDAEHPNWR	[R].ISALESILDAEHPNWR.[D]			1	4	1	A0A2A2MF75	A0A2A2MF75 [58-73]			Envelope stress response membrane protein PspB OS=Hafnia paralvei OX=546367 GN=CJD50_07715 PE=4 SV=1	A0A2A2MF75; G9Y831; A0A4Q9EG37; A0A0K0HTL7	0	1850.94	16	Not Found	Not Found	Not Found	Not Found	Not Found	Not Found	Not Found	Not Found	Not Found	Not Found	Not Found	Not Found	High	Not Found	Not Found	High	2	0.3639	0	1	1	1	925.971	-2.56	-0.00237	69.2892	4.04
No	High	Unambiguous	LTPEEELTQLENDPR	[R].LTPEEELTQLENDPR.[L]			1	3	1	A0A377P930	A0A377P930 [96-110]			Der GTPase-activating protein YihI OS=Hafnia alvei OX=569 GN=yihI PE=3 SV=1	A0A377P930; A0A1C6Z4G8; A0A4Q9D2H8	0	1783.87	15	Not Found	Not Found	Not Found	Not Found	Not Found	Not Found	Not Found	Not Found	Not Found	Not Found	Not Found	Not Found	High	Not Found	Not Found	High	2	0.2608	0	1	1	1	892.438	-1.49	-0.00133	59.8871	3.95
No	High	Unambiguous	KQVATLAIAGAEKIIER	[R].KQVATLAIAGAEKIIER.[S]			1	2	2	A0A1C6YYW3	A0A1C6YYW3 [122-138]			ATP synthase subunit b OS=Hafnia alvei OX=569 GN=atpF PE=3 SV=1	A0A1C6YYW3; G9Y9C7	2	1811.07	17	Not Found	Not Found	Not Found	Not Found	Not Found	Not Found	Not Found	Not Found	Not Found	Not Found	Not Found	Not Found	High	Not Found	Not Found	Medium	3	0.4167	0	1	1	1	604.365	2.79	0.00168	53.8532	4.08	82.7
No	High	Unambiguous	DKGYDLVIDANAVAYADSSNDITAQVLKQVK	[K].DKGYDLVIDANAVAYADSSNDITAQVLKQVK.[-]			1	6	1	A0A0K0HLJ6	A0A0K0HLJ6 [135-165]			Chaperone protein Skp OS=Hafnia alvei OX=569 GN=skp PE=3 SV=1	A0A2A2MDD3; G9Y9M2; A0A806YWF0; A0A0K0HLJ6; A0A4Q9EJ73; A0A377PC35	2	3324.7	31	Not Found	Not Found	Not Found	Not Found	Not Found	Not Found	Not Found	Not Found	Not Found	Not Found	Not Found	Not Found	High	Not Found	Not Found	Medium	3	0.3602	0	1	1	1	1108.9	-2.41	-0.00267	78.9371	3.97	108.33
No	High	Unambiguous	TGVPGIPANSTLVFDVELLDVK	[K].TGVPGIPANSTLVFDVELLDVK.[A]			1	9	1	A0A377PA92	A0A377PA92 [229-250]			Peptidyl-prolyl cis-trans isomerase OS=Hafnia alvei OX=569 GN=fkpA PE=3 SV=1	G9Y3V8; A0A377PA92; A0A1C6Z3J4; A0A097R740; A0A318NW18; A0A2A2MBN7; A0A4Q9EVD0; A0A377PQZ0; A0A4Q4LD75	0	2284.24	22	Not Found	Not Found	Not Found	Not Found	Not Found	Not Found	Not Found	Not Found	Not Found	Not Found	Not Found	Not Found	High	Not Found	Not Found	Medium	2	0.5309	0	1	1	1	1142.63	1.39	0.00159	88.6909	3.88	119.36
No	High	Unambiguous	VQLQENKLDDALKTLDLIK	[R].VQLQENKLDDALKTLDLIK.[A]			1	3	1	A0A1C6Z1J1	A0A1C6Z1J1 [134-152]			Ancillary SecYEG translocon subunit OS=Hafnia alvei OX=569 GN=BN1044_02548 PE=3 SV=1	A0A1C6Z1J1; A0A097QZF6; A0A377PG86	2	2197.24	19	Not Found	Not Found	Not Found	Not Found	Not Found	Not Found	Not Found	Not Found	Not Found	Not Found	Not Found	Not Found	High	Not Found	Not Found	Medium	3	0.2894	0	1	1	1	733.088	3.1	0.00227	73.327	3.87
No	High	Unambiguous	HVTQPLVLVAGGTGLSALLGMLDELAANR	[R].HVTQPLVLVAGGTGLSALLGMLDELAANR.[C]			1	2	1	A0A0J8IWX0	A0A0J8IWX0 [202-230]			Anthranilate dioxygenase reductase OS=Pseudomonas fildesensis OX=1674920 GN=antC PE=4 SV=1	A0A0J8IWX0; G9HPY6	0	2916.6	29	Not Found	Not Found	Not Found	Not Found	Not Found	Not Found	Not Found	Not Found	Not Found	Not Found	Not Found	Not Found	High	Not Found	Not Found	Medium	3	0.3065	0	1	1	1	972.875	4.91	0.00478	102.682	3.85
No	High	Unambiguous	RDEAVEVHTQVLGVDAKR	[K].RDEAVEVHTQVLGVDAKR.[L]			1	1	1	A0A1E4WU32	A0A1E4WU32 [72-89]			4-hydroxybenzoyl-CoA thioesterase OS=Pseudomonas sp. ENNP23 OX=1535636 GN=A9G05_00550 PE=4 SV=1	A0A1E4WU32	2	2022.07	18	Not Found	Not Found	Not Found	Not Found	Not Found	Not Found	Not Found	Not Found	Not Found	Not Found	Not Found	Not Found	High	Not Found	Not Found	Medium	2	0.1779	0	1	1	1	1011.55	9.83	0.00994	88.9057	3.71
No	High	Selected	LAIGTTYFYDDNWTFR	[R].LAIGTTYFYDDNWTFR.[T]			1	4	1	D4BWF0	D4BWF0 [332-347]			Long-chain fatty acid transport protein OS=Providencia rettgeri DSM 1131 OX=521000 GN=PROVRETT_06639 PE=3 SV=1	D4BWF0; A0A1B7JJS3; A0A8H2JSJ0; A0A345LS71	0	1982.93	16	Not Found	Not Found	Not Found	Not Found	Not Found	Not Found	Not Found	Not Found	Not Found	Not Found	Not Found	Not Found	High	Not Found	Not Found	Medium	2	0	0	1	1	1	991.963	-4.94	-0.0049	75.2283	3.71
No	High	Selected	QLNERQQNALISVLELELPVPLANQESA	[R].QLNERQQNALISVLELELPVPLANQESA.[-]			1	1	1	A0A101LP96	A0A101LP96 [82-109]			DNA-binding protein OS=Pseudomonas sp. EpS/L25 OX=1749078 GN=AR540_03600 PE=4 SV=1	A0A101LP96	1	3116.66	28	Not Found	Not Found	Not Found	Not Found	Not Found	Not Found	Not Found	Not Found	Not Found	Not Found	Not Found	Not Found	High	Not Found	Not Found	Medium	3	0.027	0	1	1	1	1039.57	11.87	0.01233	81.1135	3.7	110.52
No	High	Unambiguous	SNCTEAGLRADLQK	[K].SNCTEAGLRADLQK.[D]	1xCarbamidomethyl [C3]	1xCarbamidomethyl [C3]	1	3	1	A0A097QYW4	A0A097QYW4 [65-78]			Uncharacterized protein OS=Hafnia alvei FB1 OX=1453496 GN=AT03_04175 PE=4 SV=1	A0A097QYW4; A0A4Q9D3Z0; A0A1C6Z2A8	1	1562.76	14	Not Found	Not Found	Not Found	Not Found	Not Found	Not Found	Not Found	Not Found	Not Found	Not Found	Not Found	Not Found	High	Not Found	Not Found	Medium	2	0.3071	0	1	1	1	781.883	-0.05	-4e-05	24.7566	3.68
No	High	Unambiguous	YLDNLSEDEILELNIPTGVPLVYEFDENLKPLKR	[K].YLDNLSEDEILELNIPTGVPLVYEFDENLKPLKR.[Y]			1	5	1	A0A097R0A6	A0A097R0A6 [194-227]			2,3-bisphosphoglycerate-dependent phosphoglycerate mutase OS=Hafnia alvei FB1 OX=1453496 GN=gpmA PE=3 SV=1	A0A097R0A6; A0A2A2MH03; A0A377PH06; A0A377P6W0; A0A4Q9D0F1	1	3989.08	34	Not Found	Not Found	Not Found	Not Found	Not Found	Not Found	Not Found	Not Found	Not Found	Not Found	Not Found	Not Found	High	Not Found	Not Found	Medium	3	0.3896	0	1	1	1	1330.36	-5.54	-0.00737	95.053	3.67
No	High	Unambiguous	LSEQRAQSVVDYLVSK	[K].LSEQRAQSVVDYLVSK.[G]			1	7	1	A0A2J9H1Y7	A0A2J9H1Y7 [277-292]			Outer membrane protein A OS=Hafnia alvei OX=569 GN=ompA PE=3 SV=1	A0A2J9H1Y7; A0A1C6YVI1; A0A443ICI2; G9YBW9; A0A2A2MHR4; A0A377PGE6; A0A4Q9ENE4	1	1821.97	16	Not Found	Not Found	Not Found	Not Found	Not Found	Not Found	Not Found	Not Found	Not Found	Not Found	Not Found	Not Found	High	Not Found	Not Found	Medium	2	0.1178	0	1	1	1	911.488	-1.19	-0.00108	54.7282	3.65
No	High	Unambiguous	ISGDTPCPVTDRVK	[R].ISGDTPCPVTDRVK.[N]	1xCarbamidomethyl [C7]	1xCarbamidomethyl [C7]	1	4	1	A0A377PAN1	A0A377PAN1 [56-69]			Bacterial protein of uncharacterized function (DUF883) OS=Hafnia alvei OX=569 GN=elaB_2 PE=4 SV=1	A0A4Q9D3M9; A0A377PLW1; A0A377PAN1; A0A097R4Y9	1	1544.77	14	Not Found	Not Found	Not Found	Not Found	Not Found	Not Found	Not Found	Not Found	Not Found	Not Found	Not Found	Not Found	High	Not Found	Not Found	Medium	2	0.3194	0	1	1	1	772.89	-0.42	-0.00032	22.0991	3.6	50.27
No	High	Unambiguous	FADIVNANINTLLDK	[R].FADIVNANINTLLDK.[A]			1	10	1	A0A4Q9EG58	A0A4Q9EG58 [7-21]			Phage shock protein PspA OS=Hafnia paralvei OX=546367 GN=pspA PE=3 SV=1	A0A1X1DSX6; A0A6P1PXP3; A0A1W6B987; A0A4Q9EG58; A0A2A2MFK9; A0A1C6YWW4; A0A4Z0DVW7; G9Y830; A0A097R1Y4; A0A318P692	0	1660.89	15	Not Found	Not Found	Not Found	Not Found	Not Found	Not Found	Not Found	Not Found	Not Found	Not Found	Not Found	Not Found	High	Not Found	Not Found	Medium	2	0.1616	0	1	1	1	830.952	3.56	0.00296	70.7203	3.59
No	High	Unambiguous	EAMDILGTTLMMNIEQR	[R].EAMDILGTTLMMNIEQR.[A]	1xOxidation [M12]	1xOxidation [M12]	1	1	1	A0A6I4KW16	A0A6I4KW16 [161-177]			SnoaL-like domain-containing protein OS=Pseudomonas sp. R-22-3w-18 OX=2654845 GN=GJV18_11380 PE=4 SV=1	A0A6I4KW16	0	1981.94	17	Not Found	Not Found	Not Found	Not Found	Not Found	Not Found	Not Found	Not Found	Not Found	Not Found	Not Found	Not Found	High	Not Found	Not Found	Medium	2	0.0544	0	1	1	1	991.49	17.22	0.01706	47.6026	3.49

## Sheet: Klebsiella_oxytoca
Specific by blastp	Confidence	PSM Ambiguity	Sequence	Annotated Sequence	Modifications	Modifications (all possible sites)	# Protein Groups	# Proteins	# PSMs	Master Protein Accessions	Positions in Master Proteins	Modifications in Master Proteins (all Sites)	Modifications in Master Proteins	Master Protein Descriptions	Protein Accessions	# Missed Cleavages	Theo. MH+ [Da]	Sequence Length	Found in File: [F1]: Morganella morganii	Found in File: [F2]: Klebsiella oxytoca	Found in File: [F3]: Proteus vulgaris	Found in File: [F4]: Raoultella planticola	Found in File: [F5]: Morganella morganii	Found in File: [F6]: Stenotrophomonas maltophilia	Found in File: [F7]: Enterobacter aerogenes	Found in File: [F8]: Proteus vulgaris	Found in File: [F9]: Stenotrophomonas maltophilia	Found in File: [F10]: Enterobacter cloacae	Found in File: [F11]: Proteus mirabilis	Found in File: [F12]: Proteus vulgaris	Found in File: [F13]: Hafnia alvei	Found in File: [F14]: Proteus penneri	Found in File: [F15]: Stenotrophomonas maltophilia	Confidence (by Search Engine): Sequest HT	Charge (by Search Engine): Sequest HT	DeltaScore (by Search Engine): Sequest HT	DeltaCn (by Search Engine): Sequest HT	Rank (by Search Engine): Sequest HT	Search Engine Rank (by Search Engine): Sequest HT	Concatenated Rank (by Search Engine): Sequest HT	m/z [Da] (by Search Engine): Sequest HT	DeltaM [ppm] (by Search Engine): Sequest HT	Deltam/z [Da] (by Search Engine): Sequest HT	RT [min] (by Search Engine): Sequest HT	XCorr (by Search Engine): Sequest HT	Top Apex RT [min]
No	High	Unambiguous	AHWSTVFLDGSLPDSQIYYLVDASYQQALDSLSEAK	[K].AHWSTVFLDGSLPDSQIYYLVDASYQQALDSLSEAK.[R]			1	3	1	A0A7H4PDG5	A0A7H4PDG5 [67-102]			Protein yjbR OS=Klebsiella michiganensis OX=1134687 GN=yjbR PE=4 SV=1	A0A7H4PDG5; J4WG68; A0A0J2H2I2	0	4017.94	36	Not Found	High	Not Found	Not Found	Not Found	Not Found	Not Found	Not Found	Not Found	Not Found	Not Found	Not Found	Not Found	Not Found	Not Found	High	3	0.5729	0	1	1	1	1339.98	-2.05	-0.00275	100.895	7
Yes	High	Unambiguous	AVQIQGGDESNAIGAIGGAVLGGFLGNTIGGGTGR	[R].AVQIQGGDESNAIGAIGGAVLGGFLGNTIGGGTGR.[S]			1	2	3	A0A7W3B7S9	A0A7W3B7S9 [50-84]			Outer membrane lipoprotein SlyB OS=Klebsiella sp. RHBSTW-00215 OX=2742640 GN=slyB PE=4 SV=1	A0A7W3B7S9; A0A170N1X9	0	3184.63	35	Not Found	High	Not Found	Not Found	Not Found	Not Found	Not Found	Not Found	Not Found	Not Found	Not Found	Not Found	Not Found	Not Found	Not Found	High	3	0.554	0	1	1	1	1062.22	1.46	0.00155	96.4622	6.95	125.44
No	High	Unambiguous	DWNKQNGDGYGTSLTYDIYDGISAGFAYSHSK	[R].DWNKQNGDGYGTSLTYDIYDGISAGFAYSHSK.[R]			2	2	2	A0A6P1USM9; A0A859R8A8	A0A6P1USM9 [189-220]; A0A859R8A8 [189-220]			Porin OmpC OS=Klebsiella michiganensis OX=1134687 GN=GW952_01265 PE=3 SV=1 Porin OmpC OS=Klebsiella michiganensis OX=1134687 GN=HV187_08540 PE=3 SV=1	A0A6P1USM9; A0A859R8A8	1	3530.58	32	Not Found	High	Not Found	Not Found	Not Found	Not Found	Not Found	Not Found	Not Found	Not Found	Not Found	Not Found	Not Found	Not Found	Not Found	High	3	0.411	0	1	1	1	1177.53	-2.37	-0.00279	80.2285	6.74	109.39
No	High	Unambiguous	QRVALPPDAVLTVTLSDASLADAPAHVLAQK	[R].QRVALPPDAVLTVTLSDASLADAPAHVLAQK.[TA]			1	6	2	A0A163Z1P2	A0A163Z1P2 [58-88]			Glycoprotein-polysaccharide metabolism OS=Klebsiella oxytoca OX=571 GN=E5Q62_04400 PE=4 SV=1	A0A4R3ZG04; A0A7W2WZI7; A0A318FR67; A0A1Y6GSR4; A0A163Z1P2; A0A2X2E573	1	3167.74	31	Not Found	High	Not Found	Not Found	Not Found	Not Found	Not Found	Not Found	Not Found	Not Found	Not Found	Not Found	Not Found	Not Found	Not Found	High	3	0.5428	0	1	1	1	1056.58	-2.45	-0.00259	80.0024	6.54	109.24
No	High	Unambiguous	SYDPDSSWNPYLELSANYR	[R].SYDPDSSWNPYLELSANYR.[F]			3	49	1	A0A163XCU0; A0A5R9LH07; A0A6B8MVX7	A0A163XCU0 [188-206]; A0A5R9LH07 [188-206]; A0A6B8MVX7 [188-206]			MipA/OmpV family protein OS=Klebsiella oxytoca OX=571 GN=mipA PE=3 SV=1 MipA/OmpV family protein OS=Klebsiella indica OX=2582917 GN=FE839_13190 PE=3 SV=1 MipA/OmpV family protein OS=Klebsiella oxytoca OX=571 GN=GJ746_10475 PE=3 SV=1	A0A8B4Z7Q5; A0A163XCU0; A0A7W2X1B2; A0A7Z8ZD85; A0A3P8KFP5; V0AT15; A0A564H533; W9BG57; A0A7H4LUR5; A0A8G2A5B1; A6T7Q6; A0A5R9LH07; A0A7X1LMN0; A0A8F4GGC5; A0A377TVG4; A0A7H4MI17; A0A377WJH9; A0A377ZE65; A0A4R2Y584; A0A514ESX1; A0A486RY38; A0A447RJX5; A0A6L7ENX9; A0A486PQP3; A0A2J4ZDP9; A0A1Y6GIT0; A0A3T0QWS5; A0A4R3ZLL8; B5XS75; A0A485CFS8; A0A564M9S3; A0A485BA66; H3MYE5; A0A6L6Y130; A0A3N2ETH7;…	0	2277.01	19	Not Found	High	Not Found	Not Found	Not Found	Not Found	Not Found	Not Found	Not Found	Not Found	Not Found	Not Found	Not Found	Not Found	Not Found	High	2	0.5746	0	1	1	1	1139.01	-0.02	-2e-05	68.3998	6.37	97.59
Yes	High	Unambiguous	GVGQDISDGGDAISGAATKAQQ	[R].GVGQDISDGGDAISGAATKAQQ.[-]			1	3	1	A0A7W3B2P6	A0A7W3B2P6 [27-48]			Lipoprotein toxin entericidin B OS=Klebsiella sp. RHBSTW-00215 OX=2742640 GN=ecnB PE=3 SV=1	A0A7W3B2P6; A0A168PH18; A0A7W2WVB9	1	2045.97	22	Not Found	High	Not Found	Not Found	Not Found	Not Found	Not Found	Not Found	Not Found	Not Found	Not Found	Not Found	Not Found	Not Found	Not Found	High	2	0.1736	0	1	1	1	1023.49	-0.61	-0.00062	39.7964	6.28	69.06
No	High	Unambiguous	IDGLHYFSDDKSSDGDQTYMR	[K].IDGLHYFSDDKSSDGDQTYMR.[L]			2	15	2	A0A6P1USM9; A0A859R8A8	A0A6P1USM9 [38-58]; A0A859R8A8 [38-58]			Porin OmpC OS=Klebsiella michiganensis OX=1134687 GN=GW952_01265 PE=3 SV=1 Porin OmpC OS=Klebsiella michiganensis OX=1134687 GN=HV187_08540 PE=3 SV=1	A0A8F4GGA1; A0A7H4NFD3; A0A7W3A5I4; A0A2J5P9G2; A0A7H5A9N9; A0A6P1USM9; A0A1Q8YPF8; A0A2J4Y7S3; J6HS50; A0A0H3HEN5; A0A7H4MUY1; A0A7Z8MUI3; A0A859R8A8; A0A443WJ46; A0A7W3B970	1	2450.06	21	Not Found	High	Not Found	Not Found	Not Found	Not Found	Not Found	Not Found	Not Found	Not Found	Not Found	Not Found	Not Found	Not Found	Not Found	High	3	0.252	0	1	1	1	817.357	0.52	0.00043	43.5327	6.27	72.75
No	High	Selected	GYGDKDILKYVDVGATYYFNK	[R].GYGDKDILKYVDVGATYYFNK.[NK]			1	6	1	A0A378G1C7	A0A378G1C7 [307-327]			Outer membrane protein C OS=Klebsiella pneumoniae OX=573 GN=ompC PE=3 SV=1	A0A378G1C7; A0A3R7KSA1; A0A377ZA38; A0A378C2K3; A0A377Y1J2; A0A2X1SB61	2	2429.2	21	Not Found	High	Not Found	Not Found	Not Found	Not Found	Not Found	Not Found	Not Found	Not Found	Not Found	Not Found	Not Found	Not Found	Not Found	High	2	0	0	1	1	1	1215.08	-16.53	-0.02008	79.0721	6.05	108.27
No	High	Selected	GQYYGITAGPAYRLNDWASIYGVVGVGYGK	[K].GQYYGITAGPAYRLNDWASIYGVVGVGYGK.[FASY]			1	47	1	A0A6B8MUR1	A0A6B8MUR1 [83-112]			Outer membrane protein X OS=Klebsiella oxytoca OX=571 GN=ompX PE=3 SV=1	A0A6B8MUR1; W1DJK6; A0A3S4KYK9; A0A2X4YRP4; A0A4V2LVR1; A0A8B2XWC1; A0A160I6I1; A0A8H9PIU9; A0A2J7T103; K7ZZ71; G8LFZ2; A0A7D6U2G1; A0A1F2M8F6; A0A376F5X4; A0A377TR31; K8BPR7; A0A1D8JRB9; A0A3N1IUJ3; A0A6L6Y134; A0A7Z2FNZ1; A0A377XPR2; A0A486PWV9; A0A839BK96; A0A3D2B737; A0A5R9LJ36; A0A7W3G9L9; A0A8B3JK17; A0A329HKD5; A0A3R9NL72; A0A1C7ZPG1; A0A143HXD6; A0A5J6W680; A0A3S5DA88; A0A1X1D190; A0A181X…	1	3195.59	30	Not Found	High	Not Found	Not Found	Not Found	Not Found	Not Found	Not Found	Not Found	Not Found	Not Found	Not Found	Not Found	Not Found	Not Found	High	3	0	0	1	1	1	1065.87	-0.76	-0.00081	80.8885	5.84	109.98
No	High	Unambiguous	YDANNIYLATQYSQTYNATR	[K].YDANNIYLATQYSQTYNATR.[FT]			1	4	1	A0A859R8A8	A0A859R8A8 [258-277]			Porin OmpC OS=Klebsiella michiganensis OX=1134687 GN=HV187_08540 PE=3 SV=1	A0A7W2X7H0; A0A4R0G8B9; A0A859R8A8; A0A7W3B970	0	2370.1	20	Not Found	High	Not Found	Not Found	Not Found	Not Found	Not Found	Not Found	Not Found	Not Found	Not Found	Not Found	Not Found	Not Found	Not Found	High	2	0.2421	0	1	1	1	1185.55	-2.26	-0.00268	52.1699	5.7	81.37
No	High	Unambiguous	TIVTDGKPQTDNDTGMISYKDAWGNK	[R].TIVTDGKPQTDNDTGMISYKDAWGNK.[Q]			1	11	1	A0A085DLL0	A0A085DLL0 [33-58]			YgdI/YgdR family lipoprotein OS=Klebsiella pneumoniae OX=573 GN=B4U61_04775 PE=4 SV=1	A0A085DLL0; J2X6D3; A0A3E1SXU0; A0A285AXR1; A0A377RFX1; A0A1P7TZW1; A0A0G3SJM1; A0A2J4PAY0; A0A660G7F2; A0A2J4V972; J8VT43	1	2855.35	26	Not Found	High	Not Found	Not Found	Not Found	Not Found	Not Found	Not Found	Not Found	Not Found	Not Found	Not Found	Not Found	Not Found	Not Found	High	3	0.4895	0	1	1	1	952.454	-1.26	-0.0012	43.3265	5.7	72.45
No	High	Unambiguous	TQSDPEGDPLTGAELGAGK	[R].TQSDPEGDPLTGAELGAGK.[K]			1	3	1	A0A2X4Z0A6	A0A2X4Z0A6 [269-287]			Manganese catalase OS=Klebsiella oxytoca OX=571 GN=NCTC11355_04020 PE=3 SV=1	A0A6P1UTP6; A0A2X4Z0A6; A0A7Z8IKA8	0	1842.87	19	Not Found	High	Not Found	Not Found	Not Found	Not Found	Not Found	Not Found	Not Found	Not Found	Not Found	Not Found	Not Found	Not Found	Not Found	High	2	0.0735	0	1	1	1	921.939	-0.03	-3e-05	38.6326	5.58	67.84
No	High	Unambiguous	EELERENGQLKEQQQGWQDR	[R].EELERENGQLKEQQQGWQDR.[L]			1	5	1	A0A7H4NUE2	A0A7H4NUE2 [49-68]			Cell division protein ZapB OS=Klebsiella grimontii OX=2058152 GN=zapB PE=3 SV=1	A0A7H4NUE2; A0A564NPA1; A0A4R4DF46; A0A1D8K294; A0A7W2WX56	2	2500.18	20	Not Found	High	Not Found	Not Found	Not Found	Not Found	Not Found	Not Found	Not Found	Not Found	Not Found	Not Found	Not Found	Not Found	Not Found	High	3	0.436	0	1	1	1	834.064	-0.97	-0.00081	26.2141	5.55	55.34
Yes	High	Unambiguous	NYVEANGGISWTPLTPLTIK	[K].NYVEANGGISWTPLTPLTIK.[A]			1	2	1	A0A2X4YUC1	A0A2X4YUC1 [95-114]			Putative porin OS=Klebsiella oxytoca OX=571 GN=NCTC11355_03572 PE=4 SV=1	A0A2X4YUC1; A0A181XD49	0	2174.15	20	Not Found	High	Not Found	Not Found	Not Found	Not Found	Not Found	Not Found	Not Found	Not Found	Not Found	Not Found	Not Found	Not Found	Not Found	High	2	0.4542	0	1	1	1	1087.58	1.9	0.00206	76.1401	5.46	105.26
No	High	Selected	GMGEANPVTGNTCDNVKAR	[R].GMGEANPVTGNTCDNVKAR.[A]	1xCarbamidomethyl [C13]; 1xOxidation [M2]	1xCarbamidomethyl [C13]; 1xOxidation [M2]	1	6	1	A0A5R9LJJ9	A0A5R9LJJ9 [309-327]			Outer membrane protein A OS=Klebsiella indica OX=2582917 GN=ompA PE=3 SV=1	A0A5R9LJJ9; G8LHT6; W0BQI2; A0A0F1BFI6; A0A7D6YBE9; A0A443XMU4	1	2006.9	19	Not Found	High	Not Found	Not Found	Not Found	Not Found	Not Found	Not Found	Not Found	Not Found	Not Found	Not Found	Not Found	Not Found	Not Found	High	2	0.0295	0	1	1	1	1003.95	-0.08	-8e-05	22.4592	5.42	51.41
No	High	Unambiguous	LGIKGETQINDQLTGYGQWEYNVQANNVEGSDKQSWTR	[R].LGIKGETQINDQLTGYGQWEYNVQANNVEGSDKQSWTR.[L]			1	3	12	A0A859R8A8	A0A859R8A8 [59-96]			Porin OmpC OS=Klebsiella michiganensis OX=1134687 GN=HV187_08540 PE=3 SV=1	A0A6B8N2X9; A0A7Z8MUI3; A0A859R8A8	2	4327.07	38	Not Found	High	Not Found	Not Found	Not Found	Not Found	Not Found	Not Found	Not Found	Not Found	Not Found	Not Found	Not Found	Not Found	Not Found	High	4	0.3593	0	1	1	1	1082.52	-0.27	-0.00029	62.5807	5.4	91.04
Yes	High	Unambiguous	QAGIQDVTYQTDQQTLILNTATAYFK	[K].QAGIQDVTYQTDQQTLILNTATAYFK.[G]			1	1	1	Q0MWR6	Q0MWR6 [114-139]			TolC-like protein OS=Klebsiella oxytoca OX=571 PE=3 SV=1	Q0MWR6	0	2931.47	26	Not Found	High	Not Found	Not Found	Not Found	Not Found	Not Found	Not Found	Not Found	Not Found	Not Found	Not Found	Not Found	Not Found	Not Found	High	3	0.1883	0	1	1	1	977.83	0.45	0.00044	79.7959	5.31	108.89
No	High	Unambiguous	AYSGEGAIADDAGNVSR	[R].AYSGEGAIADDAGNVSR.[N]			1	41	1	A0A2U4E6Z5	A0A2U4E6Z5 [43-59]			Long-chain fatty acid transport protein OS=Klebsiella oxytoca OX=571 GN=fadL PE=3 SV=1	A0A078LDZ7; A0A2K9P682; A0A1A9FDJ2; A0A2X5BZL6; A0A8H9NR26; A0A0F6TV96; A0A3S5XSS8; A0A7M2V232; K8CRC5; A0A198GDL9; A0A3N1J863; A0A6L5E8W5; A0A2T1MD27; K8BH36; A0A447UII9; A0A2S4S3M3; A0A2U4E6Z5; A7MH78; K8AWN7; A0A2X2VYJ2; A0A2S9UAU0; A0A8F8GJK5; A0A855WYI5; D2THR0; A0A1I6CPH4; A0A8I0CVQ4; K7ZYX4; A0A1V0LB77; A0A0K2P7X1; A0A6B8MY12; A0A2T7AU46; A0A423Y1F4; A0A8I0MHB2; K8CSD1; A0A7L7IJV5; A0A7L6Z…	0	1652.75	17	Not Found	High	Not Found	Not Found	Not Found	Not Found	Not Found	Not Found	Not Found	Not Found	Not Found	Not Found	Not Found	Not Found	Not Found	High	2	0.4556	0	1	1	1	826.879	0.18	0.00015	28.3533	5.29	57.58
No	High	Unambiguous	TLAEGQNVEFEIQDGQKGPAAVNVTAI	[K].TLAEGQNVEFEIQDGQKGPAAVNVTAI.[-]			1	5	1	D2TM40	D2TM40 [45-71]			Cold shock-like protein CspC OS=Citrobacter rodentium (strain ICC168) OX=637910 GN=cspC PE=4 SV=1	A0A1E7Z131; D2TM40; A0A2J4UUW8; A0A5C2LKY8; A0A7L6Z1Z0	1	2799.42	27	Not Found	High	Not Found	Not Found	Not Found	Not Found	Not Found	Not Found	Not Found	Not Found	Not Found	Not Found	Not Found	Not Found	Not Found	High	2	0.3017	0	1	1	1	1400.21	-0.92	-0.00128	63.6925	5.17	92.87
No	High	Unambiguous	SAASNAGQAVDNSMNK	[K].SAASNAGQAVDNSMNK.[V]			1	9	1	A0A181Y813	A0A181Y813 [36-51]			Molecular chaperone OsmY OS=Klebsiella oxytoca OX=571 GN=osmY PE=4 SV=1	A0A6P1V0W1; A0A2J4RCH7; A0A181Y813; A0A839CIY4; A0A285AYA5; A0A7H5A234; A0A660GB81; A0A1D8JNP3; A0A6B8MUE1	0	1564.7	16	Not Found	High	Not Found	Not Found	Not Found	Not Found	Not Found	Not Found	Not Found	Not Found	Not Found	Not Found	Not Found	Not Found	Not Found	High	2	0.4236	0	1	1	1	782.852	-3.48	-0.00272	19.8983	5.17	48.88
No	High	Unambiguous	DFGSVDNFKAEFEK	[R].DFGSVDNFKAEFEK.[A]			2	69	1	A0A377LR05; A0A5Q9LLF5	A0A377LR05 [106-119]; A0A5Q9LLF5 [106-119]			Superoxide dismutase OS=Enterobacter cloacae OX=550 GN=sodA PE=3 SV=1 Superoxide dismutase OS=Klebsiella quasipneumoniae OX=1463165 GN=sodA PE=3 SV=1	A0A144KZB2; A0A8F7MLM8; A0A329H5M8; A0A447MNK0; A0A1V2BF96; A0A2I8TS77; A0A5R9LCD5; A0A7W2UVQ9; D4BEE8; A0A336QX19; A0A3S4M6K8; A0A377LR05; A0A7Z3MC57; A0A8F9HAL5; A0A7L6XQH6; A0A1V8NV89; A0A133LMJ9; A0A4U6HIV7; A0A7G8QIG8; A0A7W2XAA3; A0A0X4ELG7; A0A8G2A101; A0A2J4QE62; A0A5Q9LLF5; A0A7W3BM11; A0A7M2V6Q1; A0A181Y5X5; C3SJ82; A0A514EYE8; A0A0J1MQ68; A0A0J1LEN6; A0A7U8Z0E0; A0A0P8KKZ7; A0A6L3XCG7;…	1	1632.75	14	Not Found	High	Not Found	Not Found	Not Found	Not Found	Not Found	Not Found	Not Found	Not Found	Not Found	Not Found	Not Found	Not Found	Not Found	High	2	0.371	0	1	1	1	816.88	-1.03	-0.00084	53.2626	5.04
No	High	Unambiguous	MLIADGIDPNELLSTMAAVK	[-].MLIADGIDPNELLSTMAAVK.[A]			1	2	1	W1ES66	W1ES66 [1-20]			DNA-binding protein H-NS OS=Klebsiella pneumoniae IS53 OX=1432554 PE=3 SV=1	W1ES66; A0A377XE61	0	2102.09	20	Not Found	High	Not Found	Not Found	Not Found	Not Found	Not Found	Not Found	Not Found	Not Found	Not Found	Not Found	Not Found	Not Found	Not Found	High	2	0.3593	0	1	1	1	1051.54	-2.3	-0.00241	89.9989	5.01
No	High	Selected	GVGQDISDGGDALSGAATR	[R].GVGQDISDGGDALSGAATR.[A]			1	3	2	A0A0V9JIP3	A0A0V9JIP3 [27-45]			Entericidin B membrane lipoprotein OS=Citrobacter sp. 50677481 OX=1736699 GN=APU02_13915 PE=3 SV=1	A0A0V9JIP3; A0A482PLF4; A0A7L6XPQ3	0	1746.83	19	Not Found	High	Not Found	Not Found	Not Found	Not Found	Not Found	Not Found	Not Found	Not Found	Not Found	Not Found	Not Found	Not Found	Not Found	High	2	0	0	1	1	1	873.911	-6.14	-0.00537	37.273	4.87	67.8
No	High	Selected	VFMQPASEGTGIIAGGAMR	[RK].VFMQPASEGTGIIAGGAMR.[A]	1xOxidation [M3]	1xOxidation [M3]	1	65	1	A0A3N4NG82	A0A3N4NG82 [94-112]			30S ribosomal protein S5 OS=Pantoea sp. RIT388 OX=1869313 GN=rpsE PE=3 SV=1	A0A3S4JNM8; A0A3N4NG82; A0A2V4KJK9; A0A385YZJ1; A0A1E7Z196; A0A7M2V5M9; A0A1I5I7C3; A0A2A2DLE0; A0A378AKJ0; A0A5J6VYS3; A0A7I6TVF1; A0A486RYZ3; A0A1H2UX31; A0A3Q8D870; A0A6P1Q3F4; A0A2W5CYU2; A0A4R0FVN2; A0A0T6UHN8; A0A7Y7SUD3; A0A2N5ALN2; A0A7G8QJY2; A0A1H2MEF6; A0A6I4L4T1; A0A336JGT3; A0A8F6ZEE3; A0A495APY5; A0A8A9QKW8; A0A1W6B3B4; A0A7U9CVG0; A0A1H9ND53; A0A2A7V8A5; A0A0K2P6M7; A0A1I5Y8I5; A0A…	0	1908.93	19	Not Found	High	Not Found	Not Found	Not Found	Not Found	Not Found	Not Found	Not Found	Not Found	Not Found	Not Found	Not Found	Not Found	Not Found	High	2	0.0021	0	1	1	1	954.968	-1.47	-0.00141	45.1705	4.74
No	High	Unambiguous	VVYRPDINQGNYLAPTDVAK	[R].VVYRPDINQGNYLAPTDVAK.[IV]			1	10	1	A0A564HTL2	A0A564HTL2 [26-45]			Outer membrane protein assembly factor BamE OS=Klebsiella huaxiensis OX=2153354 GN=bamE PE=3 SV=1	A0A564HTL2; A0A318F359; A0A6B8N147; A0A181Y7F3; A0A7H4PMZ4; A0A1D8JXX1; A0A837K6Q3; A0A5R9L8V3; A0A2J4R771; H3N1C9	0	2233.16	20	Not Found	High	Not Found	Not Found	Not Found	Not Found	Not Found	Not Found	Not Found	Not Found	Not Found	Not Found	Not Found	Not Found	Not Found	High	2	0.1507	0	1	1	1	1117.08	-0.72	-0.00081	45.4293	4.71	74.46
No	High	Unambiguous	IPTIFSESTISDKPAR	[R].IPTIFSESTISDKPAR.[Q]			1	42	1	A0A1D8JYH7	A0A1D8JYH7 [238-253]			Iron ABC transporter substrate-binding protein OS=Klebsiella sp. LTGPAF-6F OX=1905288 GN=BJF97_22980 PE=3 SV=1	A0A3S4N517; A0A7H4S492; A0A7U7F709; A0A1D8JYH7; A0A7W3A0K0; A0A318FGG0; A0A7Z8ES10; A0A377UPB2; A0A060VHY5; A0A6B8MX06; A0A6G4M9N1; A0A378FSZ4; A0A2V3KPG6; A0A447RPI6; A0A378BEP2; A0A2J5Q4N6; A0A223U750; J8SSE4; R4Y655; A0A6G4TJW4; A0A7U2P888; A0A422W5S6; A0A0H3H0L7; A0A2N5ALC9; A0A486MZ95; A0A377Z6X5; A0A2J4RA35; A0A486VRP8; A0A264C8S9; A0A377U1F3; A0A486Q7Q7; A0A7W3G6L8; A0A1F2M177; A0A8B6IW72;…	0	1761.94	16	Not Found	High	Not Found	Not Found	Not Found	Not Found	Not Found	Not Found	Not Found	Not Found	Not Found	Not Found	Not Found	Not Found	Not Found	High	2	0.4648	0	1	1	1	881.473	-0.11	-9e-05	46.9619	4.69
No	High	Unambiguous	LEYQWVNNIGDAGTVGTRPDNGMLSLGVSYR	[R].LEYQWVNNIGDAGTVGTRPDNGMLSLGVSYR.[F]	1xOxidation [M23]	1xOxidation [M23]	1	43	1	A0A181XRG4	A0A181XRG4 [170-200]			Outer membrane protein A OS=Klebsiella oxytoca OX=571 GN=ompA PE=3 SV=1	A0A378AHG4; A0A564HP26; A0A859RW19; A0A7U7F3K8; A0A377S5R8; A0A8B3QHA9; J2E857; A0A4R3ZM08; A0A663B021; A0A285B1R5; A0A7W3G9S1; A0A2X1QR96; W1DLR0; Q6WAG1; A0A181XRG4; A0A378EC50; Q6WAF8; J5V9L9; A0A2P6GXQ0; H3NA94; R4YB96; A0A8F4GDR8; A0A377V2V7; A0A377XAN4; A0A7W2X0F4; A0A0H3YGJ3; A9QUK4; W9BFP5; A0A3E1SSH5; A0A8F6WIS4; A0A0J2I5N0; A0A378BN77; A0A7U9D4T9; A0A514ETQ7; A0A378F7X9; A0A7H4N2G1; A0A…	0	3398.64	31	Not Found	High	Not Found	Not Found	Not Found	Not Found	Not Found	Not Found	Not Found	Not Found	Not Found	Not Found	Not Found	Not Found	Not Found	High	3	0.4946	0	1	1	1	1133.55	-1.74	-0.00197	66.5569	4.61	95.74
No	High	Unambiguous	SWGSDAKDEADAAR	[K].SWGSDAKDEADAAR.[KRH]			1	11	1	A0A181Y972	A0A181Y972 [34-47]			DUF883 family protein OS=Klebsiella oxytoca OX=571 GN=elaB_1 PE=3 SV=1	A0A6L7ERB8; A0A6L5E4A4; A0A3P8M0R3; A0A7G8QLT1; A0A181Y972; A0A8H9TWF3; A0A2S4RVN1; A0A4R2XXN1; A0A1V2BPJ2; A0A808Y8C0; A0A6S4Y188	1	1478.65	14	Not Found	High	Not Found	Not Found	Not Found	Not Found	Not Found	Not Found	Not Found	Not Found	Not Found	Not Found	Not Found	Not Found	Not Found	High	2	0.3816	0	1	1	1	739.829	0.58	0.00043	21.9416	4.56	51.18
No	High	Unambiguous	GEPLSFRLDGVIPGWTEGLK	[R].GEPLSFRLDGVIPGWTEGLK.[NHQY]			8	217	1	A0A6L7ENH5; A0A376F108; A0A377PA92; A0A163WHA3; A0A443IEL1; A0A5J6VYV6; A0A0H3FN74; A0A0M3EYE6	A0A6L7ENH5 [189-208]; A0A376F108 [191-210]; A0A377PA92 [189-208]; A0A163WHA3 [195-214]; A0A443IEL1 [191-210]; A0A5J6VYV6 [187-206]; A0A0H3FN74 [189-208]; A0A0M3EYE6 [189-208]			Peptidyl-prolyl cis-trans isomerase OS=Raoultella sp. Lac1 OX=2594422 GN=fkpA PE=3 SV=1 Peptidyl-prolyl cis-trans isomerase OS=Cronobacter universalis NCTC 9529 OX=1074000 GN=fkpA PE=3 SV=1 Peptidyl-prolyl cis-trans isomerase OS=Hafnia alvei OX=569 GN=fkpA PE=3 SV=1 Peptidyl-prolyl cis-trans isomerase OS=Klebsiella oxytoca OX=571 GN=fkpA PE=3 SV=1 Peptidyl-prolyl cis-trans isomerase OS=[Pantoea] …	A0A443XCP0; A0A2S5K7M8; A0A1F2M0G4; A0A332ZBB4; A0A2V5CKE8; A0A859TJJ1; A0A6L7ENH5; A0A4Q2QWV3; A0A6S5KBE7; A0A506PUC5; A0A484YUW5; V0AVR5; A0A4P6WQF6; A0A8B4SVF6; A0A0B1R389; A0A157KMN7; A0A1X1EZ33; A0A3S5G467; A0A7Z1Y0P9; A0A4U6MA02; A0A482PS43; A0A2S9I8L9; A0A8A4KDW1; A0A6P1Q658; A0A2J9E369; A0A486VJL3; A0A7S5MB59; A0A8H9TXK1; A0A4U6H3Z9; A0A1L6B6S2; A0A2W0G9A8; A0A2S4SNE1; A0A378A124; A6TEY5;…	1	2171.15	20	Not Found	High	Not Found	Not Found	Not Found	Not Found	Not Found	Not Found	Not Found	Not Found	Not Found	Not Found	Not Found	Not Found	Not Found	High	2	0.3805	0	1	1	1	1086.08	-0.49	-0.00053	79.3971	4.52	108.56
No	High	Selected	FGSTLGHYGVGYGPYVQLPFYGSFTLR	[R].FGSTLGHYGVGYGPYVQLPFYGSFTLR.[DE]			1	43	1	A0A660G646	A0A660G646 [135-161]			Putative phospholipid-binding lipoprotein MlaA OS=Klebsiella pasteurii OX=2587529 GN=mlaA PE=3 SV=1	A0A443XZ81; A0A486QWR9; A0A7L8QFM8; A0A8B3JSZ0; A0A4R2Y1M4; A0A660G646; A0A6L6YB38; A0A8F9HD67; A0A169HUA7; A0A8F4GDS3; A0A078LEU6; A0A285B7F2; A0A0F0ZLA0; J5XUH6; Q8XCN3; A0A3S4I4B1; A6TC23; A0A495AEG9; A0A2N5AHQ7; A8ADN8; A0A2X3EW20; A0A3N2SD90; A0A0F1AW05; A0A3S4JF89; A0A485C843; V0APT4; A0A3T0QM81; A0A837JUJ7; A0A2J3DDT2; A0A1F2LT18; A0A7S9HEZ9; A0A7G8QMG1; A0A808XGF0; A0A2J4QEG5; A0A1I6CPH7;…	0	2983.48	27	Not Found	High	Not Found	Not Found	Not Found	Not Found	Not Found	Not Found	Not Found	Not Found	Not Found	Not Found	Not Found	Not Found	Not Found	High	3	0	0	1	1	1	995.164	0.37	0.00036	85.5647	4.48
No	High	Unambiguous	GMGESNPVTGNTCDNVK	[R].GMGESNPVTGNTCDNVK.[AQS]	1xCarbamidomethyl [C13]; 1xOxidation [M2]	1xCarbamidomethyl [C13]; 1xOxidation [M2]	3	142	1	A0A0V9JRN6; A0A181XRG4; A0A285KJF9	A0A0V9JRN6 [322-338]; A0A181XRG4 [309-325]; A0A285KJF9 [305-321]			Outer membrane protein A OS=Citrobacter sp. 50677481 OX=1736699 GN=ompA PE=3 SV=1 Outer membrane protein A OS=Klebsiella oxytoca OX=571 GN=ompA PE=3 SV=1 Outer membrane protein A OS=Enterobacter sp. CC120223-11 OX=1378073 GN=ompA PE=3 SV=1	A0A378AHG4; A0A4U6LXD4; A0A0D7LQN4; A0A2T4Y055; A0A7Z2J1J4; A0A859RW19; A0A4P7J299; A0A160I6K2; A0A4R2Y5I1; A0A8E1V4V9; A0A7W3F784; A0A0X4EVM8; A0A7U7F3K8; R8X0E2; A0A329HUZ4; A0A377S5R8; A0A377W8M2; A0A160I600; A0A455VVR7; A0A7I6XT78; A0A0L0AMH2; A0A8B3QHA9; J2E857; A0A0V9JRN6; A0A7Z1F4N7; A0A6N3I2W6; K8BCK2; A0A3P8M3J0; A0A7L6IHN3; A0A4R3ZM08; A0A285B1R5; A0A078LFE4; A0A851FV43; A0A837YME9; A0A…	0	1795.76	17	Not Found	High	Not Found	Not Found	Not Found	Not Found	Not Found	Not Found	Not Found	Not Found	Not Found	Not Found	Not Found	Not Found	Not Found	High	2	0.448	0	1	1	1	898.383	0.01	1e-05	18.841	4.33	48.01
Yes	High	Selected	SSESGGSGTFADRDQFGNR	[R].SSESGGSGTFADRDQFGNR.[V]			1	1	1	A0A170VA97	A0A170VA97 [171-189]			Maltoporin OS=Klebsiella oxytoca OX=571 GN=lamB_2 PE=2 SV=1	A0A170VA97	1	1974.85	19	Not Found	High	Not Found	Not Found	Not Found	Not Found	Not Found	Not Found	Not Found	Not Found	Not Found	Not Found	Not Found	Not Found	Not Found	High	2	0	0	1	1	1	987.929	-1.08	-0.00107	23.7749	3.99	52.81
No	High	Unambiguous	HGYAFNELELGKR	[R].HGYAFNELELGKR.[E]			1	13	1	A0A564I6J6	A0A564I6J6 [38-50]			UPF0438 protein YifE OS=Klebsiella huaxiensis OX=2153354 GN=SB6422_04934 PE=3 SV=1	A0A564I6J6; A0A094X3A5; A0A2J4V304; A0A564HZ28; A0A378ATU0; A0A377XHI4; A0A837K6V4; A0A332K528; A0A285AVR9; A0A7Z8A036; A0A3S4LG79; A0A223UI84; A0A1V0LL30	1	1533.78	13	Not Found	High	Not Found	Not Found	Not Found	Not Found	Not Found	Not Found	Not Found	Not Found	Not Found	Not Found	Not Found	Not Found	Not Found	Medium	3	0.1663	0	1	1	1	511.932	-0.56	-0.00029	36.8191	4.15
No	High	Selected	SAFKNDDQKSAYALGASLGR	[K].SAFKNDDQKSAYALGASLGR.[Y-]			2	45	1	A0A163WHA3; A0A0H3FN74	A0A163WHA3 [46-65]; A0A0H3FN74 [40-59]			Peptidyl-prolyl cis-trans isomerase OS=Klebsiella oxytoca OX=571 GN=fkpA PE=3 SV=1 Peptidyl-prolyl cis-trans isomerase OS=Klebsiella aerogenes (strain ATCC 13048 / DSM 30053 / CCUG 1429 / JCM 1235 / KCTC 2190 / NBRC 13534 / NCIMB 10102 / NCTC 10006 / CDC 819-56) OX=1028307 GN=EAE_05020 PE=3 SV=1	A0A1F2M0G4; A0A332ZBB4; V0AVR5; A0A447RWP9; A0A486VJL3; A0A7S5MB59; A0A1L6B6S2; A6TEY5; A0A564IBB4; A0A7Z9CQL9; A0A0J2KE80; A0A223U551; A0A377YW49; A0A8B6IM83; A0A8G1KJ80; A0A483LIX5; A0A3T0QPQ5; A0A4P0YHI2; A0A318FSC2; A0A2J4VK08; A0A8B4YY83; A0A378A199; A0A1I6EA46; A0A486USA1; A0A7U7IJD3; A0A447W427; A0A2J4ZL18; A0A8D6Q640; A0A8F5NQC9; A0A0J4W537; A0A2X3GEC9; A0A163WHA3; A0A2J5NY54; A0A4V2TIL6;…	2	2099.05	20	Not Found	High	Not Found	Not Found	Not Found	Not Found	Not Found	Not Found	Not Found	Not Found	Not Found	Not Found	Not Found	Not Found	Not Found	Medium	3	0	0	1	1	1	700.355	0.1	7e-05	35.4543	4.12
No	High	Unambiguous	QNGDGYGTSLTYDIYDGISAGFAYSHSKR	[K].QNGDGYGTSLTYDIYDGISAGFAYSHSKR.[NT]			2	16	1	A0A6P1USM9; A0A859R8A8	A0A6P1USM9 [193-221]; A0A859R8A8 [193-221]			Porin OmpC OS=Klebsiella michiganensis OX=1134687 GN=GW952_01265 PE=3 SV=1 Porin OmpC OS=Klebsiella michiganensis OX=1134687 GN=HV187_08540 PE=3 SV=1	A0A8F4GGA1; A0A2X4ZRF8; A0A285B6R3; A0A2J5P9G2; A0A7H4PPI2; A0A7H5A9N9; A0A2J4V1W1; A0A6P1USM9; A0A1Q8YPF8; A0A2J4Y7S3; J6HS50; A0A7H4MUY2; A0A0H3HEN5; A0A7Z8MUI3; A0A859R8A8; A0A7H4NFD4	1	3143.43	29	Not Found	High	Not Found	Not Found	Not Found	Not Found	Not Found	Not Found	Not Found	Not Found	Not Found	Not Found	Not Found	Not Found	Not Found	Medium	3	0.4738	0	1	1	1	1048.48	-1.85	-0.00194	75.812	4.01	105.1
No	High	Unambiguous	NDLDNAVEELRQVTGNYYPELASLNVDGFK	[R].NDLDNAVEELRQVTGNYYPELASLNVDGFK.[T]			1	19	1	A0A2X5CRR3	A0A2X5CRR3 [195-224]			Outer membrane channel protein OS=Klebsiella oxytoca OX=571 GN=tolC PE=3 SV=1	A0A2X5CRR3; A0A7W2WXZ4; A0A6B8MYD7; A0A3Q9U843; A0A7D6VH64; A0A7D6TB08; A0A6H3DWF6; A0A2N4VLM2; A0A7H4NWH7; A0A7W2WTZ0; A0A8I0KBF0; A0A285B9S4; A0A331EK08; A0A660G8K3; A0A7H9FX13; A0A564IIS2; A0A7Z3M5E9; A0A7W3B0A8; A0A8I1BEP8	1	3383.64	30	Not Found	High	Not Found	Not Found	Not Found	Not Found	Not Found	Not Found	Not Found	Not Found	Not Found	Not Found	Not Found	Not Found	Not Found	Medium	3	0.3648	0	1	1	1	1128.55	2.05	0.00231	96.734	3.92	125.73
No	High	Selected	IDAAQEAELIKALFEAPR	[K].IDAAQEAELIKALFEAPR.[L]			1	1	1	A0A2X1ADJ0	A0A2X1ADJ0 [421-438]			Glutamine--fructose-6-phosphate aminotransferase [isomerizing] OS=Brevundimonas diminuta OX=293 GN=glmS PE=3 SV=1	A0A2X1ADJ0	1	1985.07	18	Not Found	High	Not Found	Not Found	Not Found	Not Found	Not Found	Not Found	Not Found	Not Found	Not Found	Not Found	Not Found	Not Found	Not Found	Medium	3	0.0207	0	1	1	1	662.362	1.36	0.0009	64.1258	3.87
No	High	Selected	KLEHNILDLQAKD	[R].KLEHNILDLQAKD.[-]			1	13	1	A0A7D6FGV5	A0A7D6FGV5 [134-146]			Transcriptional regulator SlyA OS=Klebsiella grimontii OX=2058152 GN=slyA PE=3 SV=1	A0A7D6FGV5; A0A7G8QPM7; A0A7W3B806; A0A3N2EVI5; A0A285B4Q5; A0A564NK34; A0A3P8KDR3; A0A0J2HQJ6; A0A1V2BK94; A0A0G3S6T1; A0A380SKC1; J6HDW0; A0A2J4Y3Q7	2	1536.84	13	Not Found	High	Not Found	Not Found	Not Found	Not Found	Not Found	Not Found	Not Found	Not Found	Not Found	Not Found	Not Found	Not Found	Not Found	Medium	3	0	0	1	1	1	512.951	1.01	0.00052	32.7757	3.84	61.87
No	High	Unambiguous	VMELGAPLASDYLAR	[R].VMELGAPLASDYLAR.[A]	1xOxidation [M2]	1xOxidation [M2]	1	3	1	A0A177SQN4	A0A177SQN4 [206-220]			Transglut_core2 domain-containing protein OS=Pseudomonas putida OX=303 GN=AYO28_14345 PE=3 SV=1	A0A177SQN4; L1M6R8; A0A1Q9QVV8	0	1621.83	15	Not Found	High	Not Found	Not Found	Not Found	Not Found	Not Found	Not Found	Not Found	Not Found	Not Found	Not Found	Not Found	Not Found	Not Found	Medium	2	0.1518	0	1	1	1	811.402	-17.51	-0.0142	54.8109	3.82
No	High	Unambiguous	GGSGNFAEDRDKASEAGR	[R].GGSGNFAEDRDKASEAGR.[K]			1	10	1	A0A4R2Y1G5	A0A4R2Y1G5 [6-23]			Uncharacterized protein OS=Raoultella ornithinolytica OX=54291 GN=EC841_101341 PE=4 SV=1	A0A4R2Y1G5; F5S1G6; A0A8B4Z0J4; A0A7Z8ZC22; A0A837K3E1; A0A2T9UW45; A0A1V2BH83; A0A144AS80; V3PKR0; A0A2J4VFH2	2	1823.83	18	Not Found	High	Not Found	Not Found	Not Found	Not Found	Not Found	Not Found	Not Found	Not Found	Not Found	Not Found	Not Found	Not Found	Not Found	Medium	3	0.1618	0	1	1	1	608.614	1.22	0.00074	13.7609	3.77	42.95
No	High	Unambiguous	VALPPDAVLTVTLSDASLADAPAHVLAQK	[R].VALPPDAVLTVTLSDASLADAPAHVLAQK.[TA]			1	6	1	A0A163Z1P2	A0A163Z1P2 [60-88]			Glycoprotein-polysaccharide metabolism OS=Klebsiella oxytoca OX=571 GN=E5Q62_04400 PE=4 SV=1	A0A4R3ZG04; A0A7W2WZI7; A0A318FR67; A0A1Y6GSR4; A0A163Z1P2; A0A2X2E573	0	2883.58	29	Not Found	High	Not Found	Not Found	Not Found	Not Found	Not Found	Not Found	Not Found	Not Found	Not Found	Not Found	Not Found	Not Found	Not Found	Medium	2	0.4668	0	1	1	1	1442.29	-0.81	-0.00117	85.5896	3.77	114.84
No	High	Unambiguous	NTSPEIAEAIFELANYDEKLAEK	[R].NTSPEIAEAIFELANYDEKLAEK.[I]			1	9	1	A0A6B8MX21	A0A6B8MX21 [19-41]			Uncharacterized protein OS=Klebsiella oxytoca OX=571 GN=GJ746_09795 PE=4 SV=1	A0A6B8MX21; A0A2J5NG17; A0A1D8JS90; A0A7W3A3W3; A0A0H3H9S1; A0A1A9F9X6; A0A7H4N1S9; A0A181X4L9; A0A7H4NLQ3	1	2595.28	23	Not Found	High	Not Found	Not Found	Not Found	Not Found	Not Found	Not Found	Not Found	Not Found	Not Found	Not Found	Not Found	Not Found	Not Found	Medium	2	0.1233	0	1	1	1	1298.14	-4.75	-0.00616	89.5246	3.73	118.68
No	High	Unambiguous	STLKPEGQQALDQLYTQLSNMDPKDGSAVVLGYTDR	[K].STLKPEGQQALDQLYTQLSNMDPKDGSAVVLGYTDR.[I]			1	24	1	A0A181XRG4	A0A181XRG4 [238-273]			Outer membrane protein A OS=Klebsiella oxytoca OX=571 GN=ompA PE=3 SV=1	A0A859RW19; A0A4R2Y5I1; A0A3P8M3J0; A0A4R3ZM08; A0A285B1R5; A0A7W3G9S1; A0A2X2E1U8; Q6WAG1; A0A181XRG4; J5V9L9; H3NA94; A0A8F4GDR8; A0A318FJ07; A0A808XN22; A0A7W2X0F4; A0A1V2BVJ9; A0A8B4Z5Y1; A0A3E1SSH5; A0A0J2I5N0; A0A6D1S8P9; A0A7G8QSB6; A0A6L6XZP6; A0A7H4N2G1; A0A6B8MMB6	1	3938.94	36	Not Found	High	Not Found	Not Found	Not Found	Not Found	Not Found	Not Found	Not Found	Not Found	Not Found	Not Found	Not Found	Not Found	Not Found	Medium	3	0.2446	0	1	1	1	1313.65	-1.29	-0.00169	81.8909	3.72
No	High	Unambiguous	VEIEVKGYKDVVTQPQA	[R].VEIEVKGYKDVVTQPQA.[-]			1	20	1	A0A181XRG4	A0A181XRG4 [340-356]			Outer membrane protein A OS=Klebsiella oxytoca OX=571 GN=ompA PE=3 SV=1	A0A564HP26; A0A859RW19; A0A564GMK6; A0A4R3ZM08; A0A285B1R5; A0A7W3G9S1; A0A2X2E1U8; A0A181XRG4; J5V9L9; H3NA94; A0A7H4P6U2; A0A8F4GDR8; A0A318FJ07; A0A808XN22; A0A7W2X0F4; A0A3E1SSH5; A0A0J2I5N0; A0A514ETQ7; A0A7H4N2G1; A0A6B8MMB6	2	1903.02	17	Not Found	High	Not Found	Not Found	Not Found	Not Found	Not Found	Not Found	Not Found	Not Found	Not Found	Not Found	Not Found	Not Found	Not Found	Medium	2	0.3162	0	1	1	1	952.011	-0.74	-0.0007	41.4568	3.7	70.59
No	High	Unambiguous	DGFVDGWAQAGTAR	[R].DGFVDGWAQAGTAR.[A]			1	9	1	A0A4V2LU35	A0A4V2LU35 [56-69]			50S ribosomal protein L6 OS=Enterobacter wuhouensis OX=2529381 GN=rplF PE=3 SV=1	A0A4V2LU35; A0A0J2H860; A0A285L9Z0; H3N3K0; A0A2J5P7J6; A0A8B2UFK6; A0A1I6EPM9; A0A1A9FF99; A0A7L6CQA4	0	1450.67	14	Not Found	High	Not Found	Not Found	Not Found	Not Found	Not Found	Not Found	Not Found	Not Found	Not Found	Not Found	Not Found	Not Found	Not Found	Medium	2	0.3518	0	1	1	1	725.84	0.56	0.0004	46.7593	3.61	75.93
No	High	Unambiguous	GVPQGGSINNDGSMWR	[K].GVPQGGSINNDGSMWR.[V]	1xOxidation [M14]	1xOxidation [M14]	1	14	1	A0A170VA97	A0A170VA97 [273-288]			Maltoporin OS=Klebsiella oxytoca OX=571 GN=lamB_2 PE=2 SV=1	H3N5V6; A0A0D8NUR0; A0A7I7AFT6; A0A2J4VI37; A0A6L7EQP2; A0A1Y6GPY4; A0A859WTU0; A0A514EXY7; A0A0M3HA76; A0A0H3FUY4; A0A170VA97; A0A3E1SRN8; A0A483ZMH3; A0A660FU64	0	1690.76	16	Not Found	High	Not Found	Not Found	Not Found	Not Found	Not Found	Not Found	Not Found	Not Found	Not Found	Not Found	Not Found	Not Found	Not Found	Medium	2	0.3806	0	1	1	1	845.884	0.11	9e-05	29.2901	3.6	58.43
No	High	Selected	KYANVFALGDCTNTTNAK	[K].KYANVFALGDCTNTTNAK.[T]	1xCarbamidomethyl [C11]	1xCarbamidomethyl [C11]	1	1	1	A0A1G7UIL7	A0A1G7UIL7 [435-452]			Sulfide:quinone oxidoreductase OS=Pseudomonas abietaniphila OX=89065 GN=SAMN05216605_102183 PE=4 SV=1	A0A1G7UIL7	1	1987.95	18	Not Found	High	Not Found	Not Found	Not Found	Not Found	Not Found	Not Found	Not Found	Not Found	Not Found	Not Found	Not Found	Not Found	Not Found	Medium	2	0.0251	0	1	1	1	994.47	-11.23	-0.01117	28.4957	3.58	57.72
No	High	Unambiguous	RELSAQDLLTACLER	[R].RELSAQDLLTACLER.[I]	1xCarbamidomethyl [C12]	1xCarbamidomethyl [C12]	1	1	1	A0A1G7S873	A0A1G7S873 [35-49]			Asp-tRNAAsn/Glu-tRNAGln amidotransferase A subunit OS=Pseudomonas abietaniphila OX=89065 GN=SAMN05216605_101367 PE=4 SV=1	A0A1G7S873	1	1774.91	15	Not Found	High	Not Found	Not Found	Not Found	Not Found	Not Found	Not Found	Not Found	Not Found	Not Found	Not Found	Not Found	Not Found	Not Found	Medium	2	0.0893	0	1	1	1	887.968	9.46	0.00839	23.2269	3.47	52.26
No	High	Unambiguous	AGEYGSFDYGR	[K].AGEYGSFDYGR.[N]			1	111	1	A0A181XQ77	A0A181XQ77 [105-115]			Outer membrane protein F OS=Klebsiella oxytoca OX=571 GN=ompC_1 PE=3 SV=1	A0A2P1E303; A0A8G1NS20; A0A0E1CLB8; A0A377W688; I3RLF1; Q6RW54; S4SDF3; A0A1Y6GP42; A0A3S4I0F9; A0A7G8QSD6; A0A7Z2FP54; A0A318FHZ8; A0A7S8ZP53; A0A1F2LQ92; J9QS00; A0A6G1XZB7; A0A2A5MLM2; A0A8D6RZC0; A0A7Z8ZDN1; A0A660FYN4; A0A7W3G9P2; A0A290E8I6; A0A8B4U2I9; A0A7S5M303; A0A3Q9U6I3; A0A377YJA6; J5XC57; A0A249WBJ9; A0A8B4SVT7; A0A2N5A601; A6T721; A0A6P1UXS8; A0A8G2IL30; A0A871B143; A0A345GSG7; A0A…	0	1221.52	11	Not Found	High	Not Found	Not Found	Not Found	Not Found	Not Found	Not Found	Not Found	Not Found	Not Found	Not Found	Not Found	Not Found	Not Found	Medium	2	0.4335	0	1	1	1	611.263	0.78	0.00048	30.5648	3.46	59.31
No	High	Unambiguous	LVWLTPAPANNTWTIAVR	[KR].LVWLTPAPANNTWTIAVR.[KQSRGN]			1	119	1	A0A6L3X2B6	A0A6L3X2B6 [101-118]			ABC transporter substrate-binding protein (Fragment) OS=Enterobacter hormaechei OX=158836 GN=F9C29_33735 PE=4 SV=1	A0A6L3X2B6; A0A7W3CDI1; A0A8B2UWW0; A0A5M3V9W7; A0A2Z3X660; A0A7W3F1Y3; A0A0M3F7G6; A0A8I0SY47; A0A7Z8UFK9; A0A2S4S304; A0A7T0DTG1; A0A376FMN0; A0A2T9V7F1; A0A7D7BEX7; A0A2K9P6R4; A0A7W3A7Q3; A0A5Q2K1S5; A0A455VYZ6; A0A7L6Y9H2; A0A0P8N0H5; A0A852QR12; A0A0X4ENR8; A0A8B5QL93; A0A7W2Z7I4; A0A7X8NZH4; A0A6G4MM32; D4B7X6; A0A143HST0; A0A7L6Z2W3; A0A7G9HRA7; A0A5B0SSP2; A0A1Z3MXK0; A0A2I8TNE7; A8AEA4;…	0	2023.11	18	Not Found	High	Not Found	Not Found	Not Found	Not Found	Not Found	Not Found	Not Found	Not Found	Not Found	Not Found	Not Found	Not Found	Not Found	Medium	2	0.2688	0	1	1	1	1012.06	-1.37	-0.00139	76.7414	3.46	105.82
No	High	Selected	HAQASEYGSALFVAVGQAKQVK	[K].HAQASEYGSALFVAVGQAKQVK.[V]			1	1	1	A0A1Q8ER28	A0A1Q8ER28 [173-194]			Histidine phosphatase family protein OS=Pseudomonas chlororaphis OX=587753 GN=BTN82_14495 PE=4 SV=1	A0A1Q8ER28	1	2289.2	22	Not Found	High	Not Found	Not Found	Not Found	Not Found	Not Found	Not Found	Not Found	Not Found	Not Found	Not Found	Not Found	Not Found	Not Found	Medium	2	0	0	1	1	1	1145.1	-4.59	-0.00525	64.3487	3.4	93.47
No	High	Selected	EWLIAGMACEIPAK	[K].EWLIAGMACEIPAK.[G]	1xCarbamidomethyl [C9]; 1xOxidation [M7]	1xCarbamidomethyl [C9]; 1xOxidation [M7]	1	1	1	A0A8G2NCG8	A0A8G2NCG8 [55-68]			Glycine-betaine demethylase subunit GbcA OS=Pseudomonas aeruginosa OX=287 GN=gbcA PE=4 SV=1	A0A8G2NCG8	0	1604.78	14	Not Found	High	Not Found	Not Found	Not Found	Not Found	Not Found	Not Found	Not Found	Not Found	Not Found	Not Found	Not Found	Not Found	Not Found	Medium	2	0.0473	0	1	1	1	802.902	10.24	0.00822	24.3341	3.38

## Sheet: Morganella morganii
Specific by blastp	Confidence	PSM Ambiguity	Sequence	Annotated Sequence	Modifications	Modifications (all possible sites)	# Protein Groups	# Proteins	# PSMs	Master Protein Accessions	Positions in Master Proteins	Modifications in Master Proteins (all Sites)	Modifications in Master Proteins	Master Protein Descriptions	Protein Accessions	# Missed Cleavages	Theo. MH+ [Da]	Sequence Length	Found in File: [F1]: Morganella morganii	Found in File: [F2]: Klebsiella oxytoca	Found in File: [F3]: Proteus vulgaris	Found in File: [F4]: Raoultella planticola	Found in File: [F5]: Morganella morganii	Found in File: [F6]: Stenotrophomonas maltophilia	Found in File: [F7]: Enterobacter aerogenes	Found in File: [F8]: Proteus vulgaris	Found in File: [F9]: Stenotrophomonas maltophilia	Found in File: [F10]: Enterobacter cloacae	Found in File: [F11]: Proteus mirabilis	Found in File: [F12]: Proteus vulgaris	Found in File: [F13]: Hafnia alvei	Found in File: [F14]: Proteus penneri	Found in File: [F15]: Stenotrophomonas maltophilia	Confidence (by Search Engine): Sequest HT	Charge (by Search Engine): Sequest HT	DeltaScore (by Search Engine): Sequest HT	DeltaCn (by Search Engine): Sequest HT	Rank (by Search Engine): Sequest HT	Search Engine Rank (by Search Engine): Sequest HT	Concatenated Rank (by Search Engine): Sequest HT	m/z [Da] (by Search Engine): Sequest HT	DeltaM [ppm] (by Search Engine): Sequest HT	Deltam/z [Da] (by Search Engine): Sequest HT	RT [min] (by Search Engine): Sequest HT	XCorr (by Search Engine): Sequest HT	Top Apex RT [min]
Yes	High	Unambiguous	LIPVTSQNRIPLLQNGTFDFECGSTTNNLAR	[K].LIPVTSQNRIPLLQNGTFDFECGSTTNNLAR.[Q]	1xCarbamidomethyl [C22]	1xCarbamidomethyl [C22]	1	8	1	A0A8H9ZGB2	A0A8H9ZGB2 [86-116]			Glutamate/aspartate ABC transporter substrate-binding protein OS=Morganella morganii OX=582 GN=H8R20_09520 PE=4 SV=1	M7CSK6; A0A8F5TP03; A0A8H9ZGB2; M1S779; A0A3S4E6H8; A0A0A2RA68; A0A8I0PX83; A0A1M7HQF1	1	3476.76	31	High	Not Found	Not Found	Not Found	Not Found	Not Found	Not Found	Not Found	Not Found	Not Found	Not Found	Not Found	Not Found	Not Found	Not Found	High	3	0.5294	0	1	1	1	1159.59	-3.88	-0.0045	72.0772	5.78	114.77
No	High	Unambiguous	QLYALLDELVALPQRDNEEE	[R].QLYALLDELVALPQRDNEEE.[-]			1	1	1	A0A447J721	A0A447J721 [124-143]			Homoprotocatechuate degradation operon regulator, HpaR OS=Morganella morganii OX=582 GN=NCTC235_03489 PE=4 SV=1	A0A447J721	1	2358.18	20	High	Not Found	Not Found	Not Found	Not Found	Not Found	Not Found	Not Found	Not Found	Not Found	Not Found	Not Found	Not Found	Not Found	Not Found	High	2	0.4633	0	1	1	1	1179.59	-2.01	-0.00237	87.1391	5.18	121.19
No	High	Unambiguous	AVNSVGLGMIGGGSLEEALSELETGAADAVIVLENDLHRHASAAR	[R].AVNSVGLGMIGGGSLEEALSELETGAADAVIVLENDLHRHASAAR.[V]			1	19	1	A0A318G1M5	A0A318G1M5 [538-582]			NADH-quinone oxidoreductase OS=Klebsiella oxytoca OX=571 GN=DET57_101273 PE=3 SV=1	A0A318G1M5; A0A859RNW0; A0A564I423; A0A3P8JQN1; A0A6N3HSR0; A0A7S8W7R0; A0A6L6Y753; A0A2X4ZL77; A0A8B4Z4C1; A0A485C6Q3; A0A7Z8I8N4; A0A1V2BR07; A0A8B2TAB0; A0A7W3A7D4; A0A4V2TIU8; A0A564IYG0; A0A6B8MXV9; A0A7Z8Z9W0; A0A285B787	1	4500.28	45	High	Not Found	Not Found	Not Found	Not Found	Not Found	Not Found	Not Found	Not Found	Not Found	Not Found	Not Found	Not Found	Not Found	Not Found	Medium	4	0.1529	0	1	1	1	1125.82	-8.87	-0.00998	54.3711	4.12	84.57
No	High	Unambiguous	SIGLDLDRDQMMAGVQDAFNNK	[K].SIGLDLDRDQMMAGVQDAFNNK.[S]			1	5	1	A0A2C5TSJ6	A0A2C5TSJ6 [72-93]			Peptidyl-prolyl cis-trans isomerase OS=Morganella morganii OX=582 GN=CRX48_17715 PE=3 SV=1	A0A2C5TSJ6; A0A433ZRB6; A0A3S4F326; A0A2S1BA71; A0A1M7I9J4	1	2438.14	22	High	Not Found	Not Found	Not Found	Not Found	Not Found	Not Found	Not Found	Not Found	Not Found	Not Found	Not Found	Not Found	Not Found	Not Found	Medium	3	0.3883	0	1	1	1	813.386	-0.16	-0.00013	67.3904	4.12
No	High	Unambiguous	AAGANKVAVIKAVR	[K].AAGANKVAVIKAVR.[GTSA]			1	45	1	A0A3D2B4I8	A0A3D2B4I8 [61-74]			50S ribosomal protein L7/L12 OS=Enterobacter sp OX=42895 GN=rplL PE=3 SV=1	A0A811XSN6; A0A0H3CF84; A0A1V0LKQ5; A0A7U9IEK9; A0A2N5A8Q3; K8A6U9; A0A2S1BA73; A0A7U5V8T6; R4Y4G6; A0A0J1LDT9; A0A0D8LC59; A0A437TA18; A0A1H8XLK4; A0A2S9U8P7; A0A0V9JVQ0; A0A198GYJ6; A0A7L6XRL9; A0A7W3AAB4; K8ANY6; A0A549UEU2; A0A1R0FP95; A0A0B1QX36; A0A1X1EPQ2; A0A1V8NRA2; A0A7X3MAB3; A0A486R7I8; A0A5B0T7N4; A0A495AFH9; A0A6B9FUZ3; A0A0A2R7H4; V5U5E5; A0A3D2B4I8; A0A7L7IPF9; A0A8F9HAL1; A0A7G8Q…	2	1367.85	14	High	Not Found	Not Found	Not Found	Not Found	Not Found	Not Found	Not Found	Not Found	Not Found	Not Found	Not Found	Not Found	Not Found	Not Found	Medium	3	0.3947	0	1	1	1	456.621	0.89	0.00041	17.469	3.8	30.4
No	High	Unambiguous	SAVPTSNSSVAKADKVAAK	[K].SAVPTSNSSVAKADKVAAK.[Q]			1	1	2	J2XLW1	J2XLW1 [519-537]			Glucans biosynthesis protein G OS=Pseudomonas sp. GM25 OX=1144327 GN=opgG PE=3 SV=1	J2XLW1	2	1830.99	19	High	Not Found	Not Found	Not Found	Not Found	Not Found	Not Found	Not Found	Not Found	Not Found	Not Found	Not Found	Not Found	Not Found	Not Found	Medium	3	0.0503	0	1	1	1	610.991	-19.07	-0.01164	16.3266	3.78
No	High	Selected	GVSAGDQLIAGSAAPIK	[K].GVSAGDQLIAGSAAPIK.[A]			1	2	1	A0A1H2DYW2	A0A1H2DYW2 [110-126]			50S ribosomal protein L2 OS=Pseudomonas pohangensis OX=364197 GN=rplB PE=3 SV=1	A0A1H2DYW2; A0A7W4DDJ3	0	1554.85	17	High	Not Found	Not Found	Not Found	Not Found	Not Found	Not Found	Not Found	Not Found	Not Found	Not Found	Not Found	Not Found	Not Found	Not Found	Medium	2	0.0055	0	1	1	1	777.928	-0.11	-8e-05	50.3765	3.61
No	High	Selected	NANKATLQASAAVPAK	[K].NANKATLQASAAVPAK.[Q]			1	1	1	A0A0P9GPY8	A0A0P9GPY8 [74-89]			NLP/P60-like protein family protein OS=Pseudomonas amygdali pv. aesculi OX=251722 GN=ALO90_01954 PE=3 SV=1	A0A0P9GPY8	1	1554.86	16	High	Not Found	Not Found	Not Found	Not Found	Not Found	Not Found	Not Found	Not Found	Not Found	Not Found	Not Found	Not Found	Not Found	Not Found	Medium	2	0	0	1	1	1	777.928	-7.43	-0.00577	50.9049	3.38
No	High	Unambiguous	HKANLAAQIK	[R].HKANLAAQIK.[A]			1	10	1	M7CN92	M7CN92 [49-58]			30S ribosomal protein S20 OS=Morganella morganii SC01 OX=1239989 GN=C790_02733 PE=3 SV=1	A0A5M9R030; K8VZJ6; M7CN92; A0A3D3HKR4; B2Q6Q6; A0A8E4C8R2; A0A0A2R704; A0A8I0U4Y2; A0A4D7JC18; A0A7T1H144	1	1093.65	10	High	Not Found	Not Found	Not Found	Not Found	Not Found	Not Found	Not Found	Not Found	Not Found	Not Found	Not Found	Not Found	Not Found	Not Found	Medium	2	0.3964	0	1	1	1	547.326	-1.84	-0.00101	0.0182	3.38
No	High	Unambiguous	QDQEGGWAVQGLPLR	[K].QDQEGGWAVQGLPLR.[N]			1	16	1	A0A3M3YHJ1	A0A3M3YHJ1 [125-139]			Uncharacterized protein OS=Pseudomonas syringae pv. maculicola OX=59511 GN=ALQ34_02904 PE=4 SV=1	A0A3M3YHJ1; A0A5E9MUK1; A0A0Q0CMR3; A0A0P9JBR6; A0A3M4PHM7; A0A3M3DD72; A0A3M2XF09; A0A2K4VPP5; A0A0N0WVX6; A0A3M3Z559; A0A3M6CG57; A0A0N8RX02; A0A3M4UEL7; A0A3M5Z1S6; A0A5E9NH91; A0A3M3AZ10	0	1653.83	15	High	Not Found	Not Found	Not Found	Not Found	Not Found	Not Found	Not Found	Not Found	Not Found	Not Found	Not Found	Not Found	Not Found	Not Found	Medium	2	0.1006	0	1	1	1	827.417	-4.77	-0.00394	46.3177	3.38
No	High	Unambiguous	STAIALINKEEAIVVDTR	[R].STAIALINKEEAIVVDTR.[T]			1	1	1	J7TDQ7	J7TDQ7 [44-61]			Rhodanese-related sulfurtransferase OS=Morganella morganii subsp. morganii KT OX=1124991 GN=MU9_550 PE=4 SV=1	J7TDQ7	1	1943.08	18	Not Found	Not Found	Not Found	Not Found	High	Not Found	Not Found	Not Found	Not Found	Not Found	Not Found	Not Found	Not Found	Not Found	Not Found	High	2	0.4119	0	1	1	1	972.045	1.25	0.00121	61.0305	4.88
No	High	Unambiguous	IKTLEAILDAENPGWRQS	[R].IKTLEAILDAENPGWRQS.[-]			1	4	1	A0A0A2RNC3	A0A0A2RNC3 [56-73]			Envelope stress response membrane protein PspB OS=Morganella morganii OX=582 GN=pspB PE=4 SV=1	A0A0A2RNC3; A0A433ZUW7; A0A5M9R9M4; A0A1B8HTX4	2	2041.07	18	Not Found	Not Found	Not Found	Not Found	High	Not Found	Not Found	Not Found	Not Found	Not Found	Not Found	Not Found	Not Found	Not Found	Not Found	High	2	0.4467	0	1	1	1	1021.03	-5.44	-0.00555	62.9108	4.88
No	High	Unambiguous	SLEQQFAELKAEDEISAQIAAIKAR	[K].SLEQQFAELKAEDEISAQIAAIKAR.[L]			1	7	1	A0A3D3HLH6	A0A3D3HLH6 [192-216]			Phage shock protein PspA OS=Morganella sp. OX=1912315 GN=DIT05_04215 PE=3 SV=1	A0A3D3HLH6; A0A1B8HPM5; A0A433ZV14; J7SL61; A0A1B8HTP3; A0A2T4HUY7; A0A5M9RA97	2	2759.46	25	Not Found	Not Found	Not Found	Not Found	High	Not Found	Not Found	Not Found	Not Found	Not Found	Not Found	Not Found	Not Found	Not Found	Not Found	High	3	0.3285	0	1	1	1	920.492	1.68	0.00154	71.6225	4.81
No	High	Unambiguous	TNTSPAKVGPVHSNVIYTVSYL	[K].TNTSPAKVGPVHSNVIYTVSYL.[-]			1	4	1	M7CRR6	M7CRR6 [174-195]			P pilus assembly protein, pilin FimA OS=Morganella morganii SC01 OX=1239989 GN=C790_01388 PE=4 SV=1	A0A2S1BBF2; M7CRR6; A0A2X1V1C4; A0A1M7NAP8	1	2347.23	22	Not Found	Not Found	Not Found	Not Found	High	Not Found	Not Found	Not Found	Not Found	Not Found	Not Found	Not Found	Not Found	Not Found	Not Found	High	2	0.3215	0	1	1	1	1174.12	-1.4	-0.00165	55.6429	3.95	86.84
No	High	Unambiguous	ASKIQGQVNSLKK	[R].ASKIQGQVNSLKK.[M]			1	3	1	A0A1M7FAR5	A0A1M7FAR5 [15-27]			DNA-binding transcriptional regulator, FrmR family OS=Morganella morganii OX=582 GN=SAMN05216301_1580 PE=3 SV=1	A0A1M7FAR5; A0A3D3HQ96; J7TBJ5	2	1400.82	13	Not Found	Not Found	Not Found	Not Found	High	Not Found	Not Found	Not Found	Not Found	Not Found	Not Found	Not Found	Not Found	Not Found	Not Found	Medium	3	0.3366	0	1	1	1	467.611	-2.4	-0.00112	14.046	4.04	39.54
No	High	Unambiguous	EVGGLATMLAAHMNFEADDLQRLAR	[R].EVGGLATMLAAHMNFEADDLQRLAR.[F]	2xOxidation [M8; M13]	2xOxidation [M8; M13]	1	2	1	A0A7W3A4V1	A0A7W3A4V1 [330-354]			Nitrate reductase OS=Klebsiella sp. RHBSTW-00465 OX=2742650 GN=HV205_24630 PE=3 SV=1	A0A7W3A4V1; A0A7W3B8G7	1	2761.34	25	Not Found	Not Found	Not Found	Not Found	High	Not Found	Not Found	Not Found	Not Found	Not Found	Not Found	Not Found	Not Found	Not Found	Not Found	Medium	3	0.0966	0	1	1	1	921.102	-17.31	-0.01593	44.0037	3.83
No	High	Selected	ARVVLEQAGPLGWDRYVGQTGAK	[K].ARVVLEQAGPLGWDRYVGQTGAK.[V]			1	2	1	A0A0R3AE71	A0A0R3AE71 [623-645]			Transketolase OS=Pseudomonas paralactis OX=1615673 GN=TX23_14855 PE=3 SV=1	A0A0R3AE71; A0A554TG67	2	2471.32	23	Not Found	Not Found	Not Found	Not Found	High	Not Found	Not Found	Not Found	Not Found	Not Found	Not Found	Not Found	Not Found	Not Found	Not Found	Medium	3	0	0	1	1	1	824.459	18.89	0.01556	69.5955	3.8	107.75
No	High	Unambiguous	FSLLGHSLGGIISMMLASSMPDR	[R].FSLLGHSLGGIISMMLASSMPDR.[V]	3xOxidation [M14; M15; M20]	3xOxidation [M14; M15; M20]	1	2	1	A0A1N6R0B9	A0A1N6R0B9 [96-118]			Epoxide hydrolase. Serine peptidase. MEROPS family S33 OS=Pseudomonas flexibilis OX=706570 GN=SAMN05421672_10484 PE=4 SV=1	A0A1N6R0B9; A0A0B3BXT5	0	2468.2	23	Not Found	Not Found	Not Found	Not Found	High	Not Found	Not Found	Not Found	Not Found	Not Found	Not Found	Not Found	Not Found	Not Found	Not Found	Medium	3	0.078	0	1	1	1	823.409	5.59	0.0046	44.89	3.72
No	High	Unambiguous	AIMASDLGLNPSSAGTVIRVPLPALTEER	[K].AIMASDLGLNPSSAGTVIRVPLPALTEER.[R]			1	7	1	A0A3S4CVY2	A0A3S4CVY2 [81-109]			Ribosome-recycling factor OS=Morganella morganii OX=582 GN=frr PE=3 SV=1	A0A3S4CVY2; A0A2X1TMC7; A0A3D3HRZ2; A0A1B8HMZ9; M7CNI7; A0A433ZRX1; D1P1C4	1	2978.6	29	Not Found	Not Found	Not Found	Not Found	High	Not Found	Not Found	Not Found	Not Found	Not Found	Not Found	Not Found	Not Found	Not Found	Not Found	Medium	3	0.3033	0	1	1	1	993.542	4.43	0.0044	78.4926	3.66	117.48
No	High	Selected	GTAAARGQPSAALTAAKR	[K].GTAAARGQPSAALTAAKR.[H]			1	1	1	A0A383RY97	A0A383RY97 [300-317]			Uncharacterized protein OS=Pseudomonas reidholzensis OX=1785162 GN=CCOS865_04365 PE=4 SV=1	A0A383RY97	2	1697.94	18	Not Found	Not Found	Not Found	Not Found	High	Not Found	Not Found	Not Found	Not Found	Not Found	Not Found	Not Found	Not Found	Not Found	Not Found	Medium	2	0.011	0	1	1	1	849.467	-8.21	-0.00697	23.8044	3.65
No	High	Selected	IAADANISKAAAGR	[K].IAADANISKAAAGR.[A]			1	2	1	A0A0A5SD62	A0A0A5SD62 [10-23]			DNA-binding protein HU-beta OS=Morganella morganii OX=582 GN=hupB PE=3 SV=1	A0A0A5SD62; A0A1M7DFN2	1	1328.73	14	Not Found	Not Found	Not Found	Not Found	High	Not Found	Not Found	Not Found	Not Found	Not Found	Not Found	Not Found	Not Found	Not Found	Not Found	Medium	2	0.0472	0	1	1	1	664.868	0.83	0.00055	19.9049	3.6
Yes	High	Unambiguous	AEMSENLSEKLDLSKR	[K].AEMSENLSEKLDLSKR.[D]	1xOxidation [M3]	1xOxidation [M3]	1	1	1	A0A0A5SM27	A0A0A5SM27 [6-21]			Integration host factor subunit alpha OS=Morganella morganii OX=582 GN=ihfA PE=3 SV=1	A0A0A5SM27	2	1865.93	16	Not Found	Not Found	Not Found	Not Found	High	Not Found	Not Found	Not Found	Not Found	Not Found	Not Found	Not Found	Not Found	Not Found	Not Found	Medium	2	0.3859	0	1	1	1	933.467	-0.57	-0.00054	29.1822	3.55	58.4
No	High	Unambiguous	VKHAVTEPSPMVK	[R].VKHAVTEPSPMVK.[A]	1xOxidation [M11]	1xOxidation [M11]	1	2	1	A0A0H2QW97	A0A0H2QW97 [92-104]			30S ribosomal protein S6 OS=Morganella morganii OX=582 GN=rpsF PE=3 SV=1	A0A0H2QW97; A0A0A5SFL8	1	1438.77	13	Not Found	Not Found	Not Found	Not Found	High	Not Found	Not Found	Not Found	Not Found	Not Found	Not Found	Not Found	Not Found	Not Found	Not Found	Medium	2	0.387	0	1	1	1	719.89	-0.02	-1e-05	12.883	3.54	37.77
No	High	Unambiguous	RAQRPAKYEYIDENGESK	[K].RAQRPAKYEYIDENGESK.[T]			1	3	1	A0A0A5SLT9	A0A0A5SLT9 [90-107]			DNA-binding protein OS=Morganella morganii OX=582 GN=hns PE=3 SV=1	A0A0A5SLT9; A0A2T4HS36; A0A8I0Q551	2	2154.06	18	Not Found	Not Found	Not Found	Not Found	High	Not Found	Not Found	Not Found	Not Found	Not Found	Not Found	Not Found	Not Found	Not Found	Not Found	Medium	2	0.3314	0	1	1	1	1077.53	-0.51	-0.00055	16.4577	3.53	42.88
Yes	High	Unambiguous	GRPDDEALYQIIR	[K].GRPDDEALYQIIR.[L]			1	4	1	A0A2T4HZQ1	A0A2T4HZQ1 [63-75]			FAD assembly factor SdhE OS=Morganella morganii OX=582 GN=ygfY PE=3 SV=1	A0A2T4HZQ1; A0A433ZSC6; M7CSJ2; A0A2S1BE13	0	1545.8	13	Not Found	Not Found	Not Found	Not Found	High	Not Found	Not Found	Not Found	Not Found	Not Found	Not Found	Not Found	Not Found	Not Found	Not Found	Medium	2	0.2088	0	1	1	1	773.405	0.39	0.0003	47.65	3.4
No	High	Unambiguous	HIGHTVEREDTPAVR	[R].HIGHTVEREDTPAVR.[G]			1	2	1	A0A0A5UCQ0	A0A0A5UCQ0 [31-45]			50S ribosomal protein L30 OS=Morganella morganii OX=582 GN=rpmD PE=3 SV=1	A0A0A5UCQ0; A0A1B8HKG8	1	1716.88	15	Not Found	Not Found	Not Found	Not Found	High	Not Found	Not Found	Not Found	Not Found	Not Found	Not Found	Not Found	Not Found	Not Found	Not Found	Medium	2	0.27	0	1	1	1	858.941	-1.97	-0.00169	13.911	3.37

## Sheet: Proteus mirabilis
Specific by blastp	Confidence	PSM Ambiguity	Sequence	Annotated Sequence	Modifications	Modifications (all possible sites)	# Protein Groups	# Proteins	# PSMs	Master Protein Accessions	Positions in Master Proteins	Modifications in Master Proteins (all Sites)	Modifications in Master Proteins	Master Protein Descriptions	Protein Accessions	# Missed Cleavages	Theo. MH+ [Da]	Sequence Length	Found in File: [F1]: Morganella morganii	Found in File: [F2]: Klebsiella oxytoca	Found in File: [F3]: Proteus vulgaris	Found in File: [F4]: Raoultella planticola	Found in File: [F5]: Morganella morganii	Found in File: [F6]: Stenotrophomonas maltophilia	Found in File: [F7]: Enterobacter aerogenes	Found in File: [F8]: Proteus vulgaris	Found in File: [F9]: Stenotrophomonas maltophilia	Found in File: [F10]: Enterobacter cloacae	Found in File: [F11]: Proteus mirabilis	Found in File: [F12]: Proteus vulgaris	Found in File: [F13]: Hafnia alvei	Found in File: [F14]: Proteus penneri	Found in File: [F15]: Stenotrophomonas maltophilia	Confidence (by Search Engine): Sequest HT	Charge (by Search Engine): Sequest HT	DeltaScore (by Search Engine): Sequest HT	DeltaCn (by Search Engine): Sequest HT	Rank (by Search Engine): Sequest HT	Search Engine Rank (by Search Engine): Sequest HT	Concatenated Rank (by Search Engine): Sequest HT	m/z [Da] (by Search Engine): Sequest HT	DeltaM [ppm] (by Search Engine): Sequest HT	Deltam/z [Da] (by Search Engine): Sequest HT	RT [min] (by Search Engine): Sequest HT	XCorr (by Search Engine): Sequest HT	Top Apex RT [min]
No	High	Unambiguous	YRELLIADGIDPTDLLEAAGASK	[K].YRELLIADGIDPTDLLEAAGASK.[T]			1	3	6	B4EXS1	B4EXS1 [61-83]			DNA-binding protein OS=Proteus mirabilis (strain HI4320) OX=529507 GN=hns PE=3 SV=1	A0A379GHE1; B4EXS1; P18818	1	2431.27	23	Not Found	Not Found	Not Found	Not Found	Not Found	Not Found	Not Found	Not Found	Not Found	Not Found	High	Not Found	Not Found	Not Found	Not Found	High	3	0.4636	0	1	1	1	811.096	1.18	0.00095	79.679	6.86	121.22
No	High	Unambiguous	AKLTEALNAGYAVLNSGGTSIEAVQK	[K].AKLTEALNAGYAVLNSGGTSIEAVQK.[S]			1	4	1	A0A5F0RX12	A0A5F0RX12 [56-81]			Isoaspartyl peptidase/L-asparaginase OS=Proteus mirabilis OX=584 GN=E4V14_08700 PE=4 SV=1	A0A5F0RX12; A0A2X2DKJ1; A0A1Z1SWY4; A0A8G9XME1	1	2605.38	26	Not Found	Not Found	Not Found	Not Found	Not Found	Not Found	Not Found	Not Found	Not Found	Not Found	High	Not Found	Not Found	Not Found	Not Found	High	2	0.5179	0	1	1	1	1303.2	1.43	0.00187	64.5662	6.72	113.7
No	High	Unambiguous	EVSAAMNAILADVFALYLK	[K].EVSAAMNAILADVFALYLK.[T]			1	2	1	A0A8H0I2C0	A0A8H0I2C0 [35-53]			DNA starvation/stationary phase protection protein OS=Proteus mirabilis OX=584 GN=E4T77_01185 PE=3 SV=1	A0A8H0I2C0; A0A1Z1SV55	0	2039.09	19	Not Found	Not Found	Not Found	Not Found	Not Found	Not Found	Not Found	Not Found	Not Found	Not Found	High	Not Found	Not Found	Not Found	Not Found	High	2	0.5151	0	1	1	1	1020.05	-0.15	-0.00015	101.433	5.63
Yes	High	Unambiguous	VQQALDTITLLQMEIEELKEKNDALNQEVQGAR	[K].VQQALDTITLLQMEIEELKEKNDALNQEVQGAR.[E]	1xOxidation [M13]	1xOxidation [M13]	1	2	1	A0A2X2C6R5	A0A2X2C6R5 [18-50]			Cell division protein ZapB OS=Proteus mirabilis OX=584 GN=zapB_2 PE=3 SV=1	A0A2X2C6R5; A0A845TJH6	2	3783.94	33	Not Found	Not Found	Not Found	Not Found	Not Found	Not Found	Not Found	Not Found	Not Found	Not Found	High	Not Found	Not Found	Not Found	Not Found	High	3	0.4236	0	1	1	1	1261.99	4.52	0.0057	84.9921	5.5	123.75
No	High	Unambiguous	SSNELMPDMPVQDNPFNYR	[K].SSNELMPDMPVQDNPFNYR.[L]	2xOxidation [M6; M9]	2xOxidation [M6; M9]	1	2	1	A0A410XAD5	A0A410XAD5 [80-98]			Cytochrome D ubiquinol oxidase subunit III OS=Proteus hauseri OX=183417 GN=PH4a_09760 PE=4 SV=1	A0A845TLM9; A0A410XAD5	0	2285.98	19	Not Found	Not Found	Not Found	Not Found	Not Found	Not Found	Not Found	Not Found	Not Found	Not Found	High	Not Found	Not Found	Not Found	Not Found	High	2	0.6056	0	1	1	1	1143.49	-0.12	-0.00014	49.9128	5.4	80.19
Yes	High	Unambiguous	VRQETLTLTFDNNGILTK	[K].VRQETLTLTFDNNGILTK.[I]			1	1	1	A0A1Z1ST44	A0A1Z1ST44 [86-103]			Outer membrane protein assembly factor BamE OS=Proteus mirabilis OX=584 GN=bamE PE=3 SV=1	A0A1Z1ST44	1	2063.11	18	Not Found	Not Found	Not Found	Not Found	Not Found	Not Found	Not Found	Not Found	Not Found	Not Found	High	Not Found	Not Found	Not Found	Not Found	High	2	0.405	0	1	1	1	1032.06	3.79	0.00391	56.648	4.84
Yes	High	Unambiguous	AISEVADEQQAETFRNTLNQIK	[R].AISEVADEQQAETFRNTLNQIK.[TN]			1	3	1	A0A845TD36	A0A845TD36 [47-68]			DUF2594 family protein OS=Proteus sp. G4468 OX=2698869 GN=GW612_03615 PE=4 SV=1	A0A845TD36; A0A379GHC0; A0A2X2BTE3	1	2505.26	22	Not Found	Not Found	Not Found	Not Found	Not Found	Not Found	Not Found	Not Found	Not Found	Not Found	High	Not Found	Not Found	Not Found	Not Found	High	2	0.341	0	1	1	1	1253.13	1.23	0.00154	56.3886	4.78	86.49
Yes	High	Unambiguous	IIADFLGVAPSEIWPSRYFHPETGELLER	[K].IIADFLGVAPSEIWPSRYFHPETGELLER.[K]			1	1	1	A0A1Z1SNW0	A0A1Z1SNW0 [52-80]			DNA-binding protein OS=Proteus mirabilis OX=584 GN=sfsB PE=3 SV=1	A0A1Z1SNW0	1	3342.72	29	Not Found	Not Found	Not Found	Not Found	Not Found	Not Found	Not Found	Not Found	Not Found	Not Found	High	Not Found	Not Found	Not Found	Not Found	High	3	0.4118	0	1	1	1	1114.91	-4.4	-0.0049	86.1231	4.59	124.12
No	High	Unambiguous	TDELKDSASAKADEIK	[K].TDELKDSASAKADEIK.[Q]			1	3	1	A0A1Z1SYB4	A0A1Z1SYB4 [122-137]			Uncharacterized protein OS=Proteus mirabilis OX=584 GN=AM402_18260 PE=4 SV=1	A0A8G9XLQ9; A0A1Z1SYB4; A0A379FIA8	2	1720.86	16	Not Found	Not Found	Not Found	Not Found	Not Found	Not Found	Not Found	Not Found	Not Found	Not Found	High	Not Found	Not Found	Not Found	Not Found	High	2	0.2725	0	1	1	1	860.932	-2.05	-0.00177	20.5991	4.44	49.07
No	High	Unambiguous	HLLMGCVQALQHAGLTPAADGPR	[R].HLLMGCVQALQHAGLTPAADGPR.[I]	1xCarbamidomethyl [C6]	1xCarbamidomethyl [C6]	1	2	1	A0A2V4QCW1	A0A2V4QCW1 [1739-1761]			Non-ribosomal peptide synthetase OS=Pseudomonas syringae pv. syringae OX=321 GN=DND47_18445 PE=3 SV=1	A0A2V4QCW1; A0A3M4W3G1	0	2413.22	23	Not Found	Not Found	Not Found	Not Found	Not Found	Not Found	Not Found	Not Found	Not Found	Not Found	High	Not Found	Not Found	Not Found	Not Found	High	2	0.0722	0	1	1	1	1207.12	5.45	0.00657	84.5711	4.43	123.5
No	High	Unambiguous	EEEQAMQAEIEERQQK	[R].EEEQAMQAEIEERQQK.[L]			1	3	1	B4EXS1	B4EXS1 [42-57]			DNA-binding protein OS=Proteus mirabilis (strain HI4320) OX=529507 GN=hns PE=3 SV=1	A0A379GHE1; B4EXS1; P18818	1	1975.9	16	Not Found	Not Found	Not Found	Not Found	Not Found	Not Found	Not Found	Not Found	Not Found	Not Found	High	Not Found	Not Found	Not Found	Not Found	High	2	0.3657	0	1	1	1	988.453	-1.45	-0.00143	27.2344	4.43	56.07
No	High	Unambiguous	AVTLSANDQMQSAEDYRRLIIAWQNGAAIR	[R].AVTLSANDQMQSAEDYRRLIIAWQNGAAIR.[L]			1	2	1	A0A318FHI1	A0A318FHI1 [235-264]			Multidrug resistance protein MdtB OS=Klebsiella oxytoca OX=571 GN=mdtB PE=3 SV=1	A0A318FHI1; A0A564ITA2	2	3361.71	30	Not Found	Not Found	Not Found	Not Found	Not Found	Not Found	Not Found	Not Found	Not Found	Not Found	High	Not Found	Not Found	Not Found	Not Found	Medium	4	0.0902	0	1	1	1	841.172	-11.63	-0.00978	39.3029	4.1	69.12
No	High	Selected	SEASENTVDLIVEDEGSGIPK	[R].SEASENTVDLIVEDEGSGIPK.[S]			1	7	1	A0A1A9KIP8	A0A1A9KIP8 [895-915]			Histidine kinase OS=Pseudomonas citronellolis OX=53408 GN=A9C11_27005 PE=3 SV=1	A0A1A9KIP8; A0A239FIU6; A0A2V2T444; W5IP86; A0A1S1GDR7; A0A1A5D7X2; A0A4Z0IIM0	0	2189.05	21	Not Found	Not Found	Not Found	Not Found	Not Found	Not Found	Not Found	Not Found	Not Found	Not Found	High	Not Found	Not Found	Not Found	Not Found	Medium	3	0.0304	0	1	1	1	730.346	-10.36	-0.00756	25.5378	3.95	54.35
No	High	Unambiguous	AGVAAGESLFVGDSRNDVRAAK	[K].AGVAAGESLFVGDSRNDVRAAK.[A]			1	1	2	M2V251	M2V251 [170-191]			Phosphoglycolate phosphatase OS=Pseudomonas stutzeri NF13 OX=1212548 GN=B381_11726 PE=3 SV=1	M2V251	2	2190.13	22	Not Found	Not Found	Not Found	Not Found	Not Found	Not Found	Not Found	Not Found	Not Found	Not Found	High	Not Found	Not Found	Not Found	Not Found	Medium	3	0.1091	0	1	1	1	730.701	-17.62	-0.01286	39.842	3.94	69.52
No	High	Unambiguous	QQELDLQLSMLAARETPR	[K].QQELDLQLSMLAARETPR.[F]	1xOxidation [M10]	1xOxidation [M10]	1	1	1	A0A7L8S6M6	A0A7L8S6M6 [321-338]			Flavohemoglobin expression-modulating QEGLA motif protein OS=Aminobacter sp. SR38 OX=2774562 GN=IG197_34335 PE=4 SV=1	A0A7L8S6M6	1	2115.09	18	Not Found	Not Found	Not Found	Not Found	Not Found	Not Found	Not Found	Not Found	Not Found	Not Found	High	Not Found	Not Found	Not Found	Not Found	Medium	3	0.0771	0	1	1	1	705.69	-14.7	-0.01036	37.175	3.89	66.85
No	High	Selected	LSSELWNCKIDPTQAEMAMINILANAR	[R].LSSELWNCKIDPTQAEMAMINILANAR.[D]	1xCarbamidomethyl [C8]; 1xOxidation [M17]	1xCarbamidomethyl [C8]; 1xOxidation [M17]	1	1	1	A0A562QFR7	A0A562QFR7 [265-291]			Histidine kinase OS=Pseudomonas duriflava OX=459528 GN=IQ22_01507 PE=4 SV=1	A0A562QFR7	1	3105.52	27	Not Found	Not Found	Not Found	Not Found	Not Found	Not Found	Not Found	Not Found	Not Found	Not Found	High	Not Found	Not Found	Not Found	Not Found	Medium	3	0.0107	0	1	1	1	1035.85	1.53	0.00158	39.9179	3.73	69.73
No	High	Unambiguous	AFWSVVNWDEAQKR	[K].AFWSVVNWDEAQKR.[FY]			1	15	1	A0A8I0WZB3	A0A8I0WZB3 [189-202]			Superoxide dismutase OS=Proteus hauseri OX=183417 GN=sodA PE=3 SV=1	A0A8I0WZB3; A0A6G6SML0; A0A3D2BJK7; A0A410X8R3; A0A6G6TD01; A0A7G7WH71; A0A2J9L6C4; A0A198FYI6; A0A6M8RDP6; A0A379F8V7; B4F0C0; C0ATV7; A0A379GE07; A0A2X2BJE6; A0A0G4QHR2	1	1735.86	14	Not Found	Not Found	Not Found	Not Found	Not Found	Not Found	Not Found	Not Found	Not Found	Not Found	High	Not Found	Not Found	Not Found	Not Found	Medium	2	0.2943	0	1	1	1	868.432	1.18	0.00102	60.166	3.67
No	High	Selected	SKEELQSLREK	[K].SKEELQSLREK.[AS]			2	4	1	A0A410XA99; A0A1Z1SZ37	A0A410XA99 [32-42]; A0A1Z1SZ37 [32-42]			DUF883 domain-containing protein OS=Proteus hauseri OX=183417 GN=PH4a_09920 PE=3 SV=1 Bacterial protein of uncharacterized function (DUF883) OS=Proteus mirabilis OX=584 GN=elaB PE=3 SV=1	A0A8H0AVH2; A0A410XA99; A0A1Z1SZ37; A0A2X2BHU1	2	1346.73	11	Not Found	Not Found	Not Found	Not Found	Not Found	Not Found	Not Found	Not Found	Not Found	Not Found	High	Not Found	Not Found	Not Found	Not Found	Medium	2	0	0	1	1	1	673.866	-1.49	-0.001	14.8902	3.64	40.63
No	High	Unambiguous	MSDHKTMPALTTEQLETAANALR	[-].MSDHKTMPALTTEQLETAANALR.[W]			1	1	1	A0A1X1C0H2	A0A1X1C0H2 [1-23]			DUF2591 domain-containing protein OS=Pantoea conspicua OX=472705 GN=HA41_03225 PE=4 SV=1	A0A1X1C0H2	1	2529.24	23	Not Found	Not Found	Not Found	Not Found	Not Found	Not Found	Not Found	Not Found	Not Found	Not Found	High	Not Found	Not Found	Not Found	Not Found	Medium	2	0.174	0	1	1	1	1265.15	15.83	0.02001	101.46	3.62
No	High	Unambiguous	FQALYDKHHR	[R].FQALYDKHHR.[L]			1	2	1	A0A1Z1STP4	A0A1Z1STP4 [19-28]			DUF465 domain-containing protein OS=Proteus mirabilis OX=584 GN=AM402_08070 PE=4 SV=1	A0A6G6SK20; A0A1Z1STP4	1	1314.67	10	Not Found	Not Found	Not Found	Not Found	Not Found	Not Found	Not Found	Not Found	Not Found	Not Found	High	Not Found	Not Found	Not Found	Not Found	Medium	2	0.3249	0	1	1	1	657.838	-1.41	-0.00093	13.6427	3.54	37.11
No	High	Unambiguous	AMLGGKNQAQQIAAGQLGGYR	[R].AMLGGKNQAQQIAAGQLGGYR.[F]			1	1	1	A0A2T5P903	A0A2T5P903 [53-73]			Alginate biosynthesis protein AlgF OS=Pseudomonas mangrovi OX=2161748 GN=DBO85_08965 PE=3 SV=1	A0A2T5P903	1	2132.1	21	Not Found	Not Found	Not Found	Not Found	Not Found	Not Found	Not Found	Not Found	Not Found	Not Found	High	Not Found	Not Found	Not Found	Not Found	Medium	2	0.0747	0	1	1	1	1066.54	-18.79	-0.02003	50.9979	3.48
No	High	Unambiguous	SKEQCPYFAIDAR	[R].SKEQCPYFAIDAR.[S]	1xCarbamidomethyl [C5]	1xCarbamidomethyl [C5]	1	4	1	A0A1Z1SXV0	A0A1Z1SXV0 [25-37]			Ribosome modulation factor OS=Proteus mirabilis OX=584 GN=rmf PE=3 SV=1	A0A1Z1SXV0; A0A198FEN6; A0A2X2DII8; A0A7Z8G7Y4	1	1584.75	13	Not Found	Not Found	Not Found	Not Found	Not Found	Not Found	Not Found	Not Found	Not Found	Not Found	High	Not Found	Not Found	Not Found	Not Found	Medium	2	0.3548	0	1	1	1	792.877	-0.58	-0.00046	34.5592	3.41	64.12

## Sheet: Proteus penneri
Specific by blastp	Confidence	PSM Ambiguity	Sequence	Annotated Sequence	Modifications	Modifications (all possible sites)	# Protein Groups	# Proteins	# PSMs	Master Protein Accessions	Positions in Master Proteins	Modifications in Master Proteins (all Sites)	Modifications in Master Proteins	Master Protein Descriptions	Protein Accessions	# Missed Cleavages	Theo. MH+ [Da]	Sequence Length	Found in File: [F1]: Morganella morganii	Found in File: [F2]: Klebsiella oxytoca	Found in File: [F3]: Proteus vulgaris	Found in File: [F4]: Raoultella planticola	Found in File: [F5]: Morganella morganii	Found in File: [F6]: Stenotrophomonas maltophilia	Found in File: [F7]: Enterobacter aerogenes	Found in File: [F8]: Proteus vulgaris	Found in File: [F9]: Stenotrophomonas maltophilia	Found in File: [F10]: Enterobacter cloacae	Found in File: [F11]: Proteus mirabilis	Found in File: [F12]: Proteus vulgaris	Found in File: [F13]: Hafnia alvei	Found in File: [F14]: Proteus penneri	Found in File: [F15]: Stenotrophomonas maltophilia	Confidence (by Search Engine): Sequest HT	Charge (by Search Engine): Sequest HT	DeltaScore (by Search Engine): Sequest HT	DeltaCn (by Search Engine): Sequest HT	Rank (by Search Engine): Sequest HT	Search Engine Rank (by Search Engine): Sequest HT	Concatenated Rank (by Search Engine): Sequest HT	m/z [Da] (by Search Engine): Sequest HT	DeltaM [ppm] (by Search Engine): Sequest HT	Deltam/z [Da] (by Search Engine): Sequest HT	RT [min] (by Search Engine): Sequest HT	XCorr (by Search Engine): Sequest HT	Top Apex RT [min]
No	High	Unambiguous	SELIEEILLEQLAQNHALK	[R].SELIEEILLEQLAQNHALK.[MI]			1	5	1	A0A0G4Q1R1	A0A0G4Q1R1 [104-122]			LexA regulated protein OS=Proteus penneri OX=102862 GN=BN1804_00606 PE=4 SV=1	A0A0G4Q1R1; A0A6G6SQQ3; A0A6G6SUD9; C0B298; A0A7G7WM08	0	2191.2	19	Not Found	Not Found	Not Found	Not Found	Not Found	Not Found	Not Found	Not Found	Not Found	Not Found	Not Found	Not Found	Not Found	High	Not Found	High	2	0.4328	0	1	1	1	1096.11	3.98	0.00436	83.8417	6.1	114.17
No	High	Unambiguous	QYLGYFTSCAQAVSQAK	[R].QYLGYFTSCAQAVSQAK.[VA]	1xCarbamidomethyl [C9]	1xCarbamidomethyl [C9]	1	2	1	A0A6I7DDL5	A0A6I7DDL5 [34-50]			Uncharacterized protein OS=Proteus columbae OX=1987580 GN=F1325_11535 PE=4 SV=1	A0A6I7DDL5; A0A845TG61	0	1921.91	17	Not Found	Not Found	Not Found	Not Found	Not Found	Not Found	Not Found	Not Found	Not Found	Not Found	Not Found	Not Found	Not Found	High	Not Found	High	2	0.4189	0	1	1	1	961.46	0.53	0.00051	55.4718	5.3	84.66
Yes	High	Unambiguous	SSNELMPDMPEQENPFNYR	[K].SSNELMPDMPEQENPFNYR.[L]			1	3	1	A0A0G4Q942	A0A0G4Q942 [80-98]			Inner membrane protein YhcB OS=Proteus penneri OX=102862 GN=yhcB PE=4 SV=1	C0AZE3; A0A7G7WIM2; A0A0G4Q942	0	2297.98	19	Not Found	Not Found	Not Found	Not Found	Not Found	Not Found	Not Found	Not Found	Not Found	Not Found	Not Found	Not Found	Not Found	High	Not Found	High	2	0.613	0	1	1	1	1149.49	-3.81	-0.00438	63.2279	5.22	92.46
No	High	Unambiguous	ETATQVTETAQDKANELTEQAK	[K].ETATQVTETAQDKANELTEQAK.[D]			2	7	1	A0A0G4Q7A1; A0A379F6U2	A0A0G4Q7A1 [37-58]; A0A379F6U2 [37-58]			Late embryogenesis abundant protein OS=Proteus penneri OX=102862 GN=BN1804_01510 PE=4 SV=1 Lipoprotein OS=Proteus vulgaris OX=585 GN=NCTC10376_00960 PE=4 SV=1	A0A7G7WJC1; A0A0G4Q7A1; A0A6G6SH41; A0A8I1BRM2; A0A6I7D4P5; A0A379F6U2; A0A6M8RDU3	1	2406.16	22	Not Found	Not Found	Not Found	Not Found	Not Found	Not Found	Not Found	Not Found	Not Found	Not Found	Not Found	Not Found	Not Found	High	Not Found	High	2	0.4422	0	1	1	1	1203.59	0.34	0.00041	44.555	5.02	73.65
No	High	Unambiguous	DTLIKNPEILEEAITALQAQKADEQQAQFR	[R].DTLIKNPEILEEAITALQAQKADEQQAQFR.[T]			1	9	1	A0A6I7D6D8	A0A6I7D6D8 [38-67]			Thioredoxin domain-containing protein OS=Proteus columbae OX=1987580 GN=F1325_05000 PE=4 SV=1	A0A6I7D6D8; A0A6G6SJR4; C0B2C6; A0A0G4Q1H6; A0A7G7WJS7; A0A379F5N6; A0A6G6TKB0; A0A2J9L3E9; A0A6G6SC27	2	3411.78	30	Not Found	Not Found	Not Found	Not Found	Not Found	Not Found	Not Found	Not Found	Not Found	Not Found	Not Found	Not Found	Not Found	High	Not Found	High	3	0.4897	0	1	1	1	1137.94	7.18	0.00817	80.5985	4.86
No	High	Unambiguous	SLPDEVISVLAAHEPPAEYLSK	[K].SLPDEVISVLAAHEPPAEYLSK.[R]			1	2	1	A0A6I7D004	A0A6I7D004 [52-73]			Putative DNA-binding transcriptional regulator OS=Proteus columbae OX=1987580 GN=F1325_01395 PE=4 SV=1	A0A6I7D004; A0A0G4QE35	0	2365.23	22	Not Found	Not Found	Not Found	Not Found	Not Found	Not Found	Not Found	Not Found	Not Found	Not Found	Not Found	Not Found	Not Found	High	Not Found	High	2	0.0593	0	1	1	1	1183.12	0.52	0.00062	82.1064	4.72
No	High	Unambiguous	IIADYLGVAPSEIWPSRYFHPETGELLER	[K].IIADYLGVAPSEIWPSRYFHPETGELLER.[K]			1	4	2	A0A6G6SDM6	A0A6G6SDM6 [52-80]			Transcriptional regulator OS=Proteus vulgaris OX=585 GN=GTH24_01395 PE=3 SV=1	C0B0I3; A0A6G6SDM6; A0A6I6FYX0; A0A7G7WI08	1	3358.71	29	Not Found	Not Found	Not Found	Not Found	Not Found	Not Found	Not Found	Not Found	Not Found	Not Found	Not Found	Not Found	Not Found	High	Not Found	High	3	0.3024	0	1	1	1	1120.24	-4.08	-0.00456	81.7927	4.63	112.01
No	High	Unambiguous	NVGFSLSTPAAPTVAIPLNATFDTGIKGDK	[K].NVGFSLSTPAAPTVAIPLNATFDTGIKGDK.[T]			1	6	1	A0A6I7D4V2	A0A6I7D4V2 [129-158]			Type 1 fimbrial protein OS=Proteus columbae OX=1987580 GN=F1325_10380 PE=4 SV=1	A0A6I7D4V2; C0B2N4; A0A857SH72; A0A0G4QAF4; A0A7G7WLA0; A0A6G6SU69	1	3002.58	30	Not Found	Not Found	Not Found	Not Found	Not Found	Not Found	Not Found	Not Found	Not Found	Not Found	Not Found	Not Found	Not Found	High	Not Found	High	2	0.3934	0	1	1	1	1501.79	-3.49	-0.00524	75.8589	4.22	106.05
No	High	Unambiguous	ALGPKPVASINANEIIK	[K].ALGPKPVASINANEIIK.[M]			1	2	1	A0A0G4QBD5	A0A0G4QBD5 [76-92]			Protein YebF OS=Proteus penneri OX=102862 GN=yebF PE=4 SV=1	C0ARE0; A0A0G4QBD5	0	1735.01	17	Not Found	Not Found	Not Found	Not Found	Not Found	Not Found	Not Found	Not Found	Not Found	Not Found	Not Found	Not Found	Not Found	High	Not Found	High	2	0.3844	0	1	1	1	868.008	-1.48	-0.00129	46.1653	4.11	75.42
No	High	Unambiguous	LKEQVEQLEER	[K].LKEQVEQLEER.[L]			1	12	1	A0A6M8R9H3	A0A6M8R9H3 [158-168]			Co-chaperone protein HscB OS=Proteus vulgaris OX=585 GN=hscB PE=3 SV=1	A0A6M8R9H3; A0A379FBX5; A0A6G6SJ77; A0A7G7WEM6; A0A0G4Q4F5; C0AVP9; A0A2J9L9A1; A0A6G6T0D4; A0A198GCK1; A0A6I7D6A1; A0A8I1BNL9; A0A6G6TGF2	1	1400.74	11	Not Found	Not Found	Not Found	Not Found	Not Found	Not Found	Not Found	Not Found	Not Found	Not Found	Not Found	Not Found	Not Found	High	Not Found	Medium	2	0.2409	0	1	1	1	700.872	-0.31	-0.00021	23.7587	3.86	51.74
No	High	Unambiguous	TAPDSDTLRLIASYYK	[K].TAPDSDTLRLIASYYK.[T]			1	12	1	A0A6I7D4V2	A0A6I7D4V2 [159-174]			Type 1 fimbrial protein OS=Proteus columbae OX=1987580 GN=F1325_10380 PE=4 SV=1	A0A6M8R9Y4; A0A6I7D4V2; C0B2N4; A0A410XDX9; A0A3D2BQH1; A0A857SH72; A0A8I1BP14; A0A0G4QAF4; A0A7G7WLA0; A0A6G6SIC4; A0A6G6SU69; A0A198GMC1	1	1813.93	16	Not Found	Not Found	Not Found	Not Found	Not Found	Not Found	Not Found	Not Found	Not Found	Not Found	Not Found	Not Found	Not Found	High	Not Found	Medium	2	0.2554	0	1	1	1	907.469	-1.76	-0.00159	62.1768	3.68

## Sheet: Proteus_vulgaris
Specific by blastp	Confidence	PSM Ambiguity	Sequence	Annotated Sequence	Modifications	Modifications (all possible sites)	# Protein Groups	# Proteins	# PSMs	Master Protein Accessions	Positions in Master Proteins	Modifications in Master Proteins (all Sites)	Modifications in Master Proteins	Master Protein Descriptions	Protein Accessions	# Missed Cleavages	Theo. MH+ [Da]	Sequence Length	Found in File: [F1]: Morganella morganii	Found in File: [F2]: Klebsiella oxytoca	Found in File: [F3]: Proteus vulgaris	Found in File: [F4]: Raoultella planticola	Found in File: [F5]: Morganella morganii	Found in File: [F6]: Stenotrophomonas maltophilia	Found in File: [F7]: Enterobacter aerogenes	Found in File: [F8]: Proteus vulgaris	Found in File: [F9]: Stenotrophomonas maltophilia	Found in File: [F10]: Enterobacter cloacae	Found in File: [F11]: Proteus mirabilis	Found in File: [F12]: Proteus vulgaris	Found in File: [F13]: Hafnia alvei	Found in File: [F14]: Proteus penneri	Found in File: [F15]: Stenotrophomonas maltophilia	Confidence (by Search Engine): Sequest HT	Charge (by Search Engine): Sequest HT	DeltaScore (by Search Engine): Sequest HT	DeltaCn (by Search Engine): Sequest HT	Rank (by Search Engine): Sequest HT	Search Engine Rank (by Search Engine): Sequest HT	Concatenated Rank (by Search Engine): Sequest HT	m/z [Da] (by Search Engine): Sequest HT	DeltaM [ppm] (by Search Engine): Sequest HT	Deltam/z [Da] (by Search Engine): Sequest HT	RT [min] (by Search Engine): Sequest HT	XCorr (by Search Engine): Sequest HT	Top Apex RT [min]
No	High	Unambiguous	ADNYVRENPWTGVGIGAAVGVVLGVLLAKR	[K].ADNYVRENPWTGVGIGAAVGVVLGVLLAKR.[-]			2	6	1	A0A6I7D8I4; A0A6G6SEE4	A0A6I7D8I4 [72-101]; A0A6G6SEE4 [72-101]			DUF883 domain-containing protein OS=Proteus columbae OX=1987580 GN=F1325_02845 PE=3 SV=1 DUF883 family protein OS=Proteus vulgaris OX=585 GN=GTH24_02880 PE=3 SV=1	A0A6I7D8I4; A0A2J9L4L4; A0A6G6STF0; A0A6G6SEE4; A0A8I0X2Y1; A0A6G6TL94	2	3094.72	30	Not Found	Not Found	High	Not Found	Not Found	Not Found	Not Found	Not Found	Not Found	Not Found	Not Found	Not Found	Not Found	Not Found	Not Found	Medium	3	0.4064	0	1	1	1	1032.24	1.28	0.00132	101.337	4.06
No	High	Unambiguous	ASDALFKSDSLYMAAKTMESAANLAAQQLK	[K].ASDALFKSDSLYMAAKTMESAANLAAQQLK.[Q]	2xOxidation [M13; M18]	2xOxidation [M13; M18]	1	2	1	A0A372QJ71	A0A372QJ71 [60-89]			Gamma-soluble NSF attachment protein OS=Rhizophagus sp. MUCL 43196 OX=1803374 GN=C1646_716881 PE=3 SV=1	A0A372QJ71; A0A397T8G1	2	3206.57	30	Not Found	Not Found	High	Not Found	Not Found	Not Found	Not Found	Not Found	Not Found	Not Found	Not Found	Not Found	Not Found	Not Found	Not Found	Medium	3	0.0572	0	1	1	1	1069.54	14.08	0.01505	52.2365	4.02
No	High	Selected	KLVSTPAYMLAKNISEAASGINK	[R].KLVSTPAYMLAKNISEAASGINK.[L]	1xOxidation [M9]	1xOxidation [M9]	1	1	1	A0A0B1Z702	A0A0B1Z702 [186-208]			Glyoxalase OS=Pseudomonas frederiksbergensis OX=104087 GN=JZ00_08080 PE=3 SV=1	A0A0B1Z702	2	2422.3	23	Not Found	Not Found	High	Not Found	Not Found	Not Found	Not Found	Not Found	Not Found	Not Found	Not Found	Not Found	Not Found	Not Found	Not Found	Medium	3	0	0	1	1	1	808.09	-18.78	-0.01516	34.3693	3.82
No	High	Unambiguous	EGVYNANQLTAPAGDEFDLVR	[R].EGVYNANQLTAPAGDEFDLVR.[A]			1	2	1	A0A0J5LCJ5	A0A0J5LCJ5 [42-62]			Sulfurtransferase TusD OS=Pluralibacter gergoviae OX=61647 GN=tusD PE=3 SV=1	A0A0J5LCJ5; A0A379CTV0	0	2279.09	21	Not Found	Not Found	High	Not Found	Not Found	Not Found	Not Found	Not Found	Not Found	Not Found	Not Found	Not Found	Not Found	Not Found	Not Found	Medium	3	0.0579	0	1	1	1	760.362	-9.39	-0.00713	37.7802	3.8	67.91
No	High	Unambiguous	ETSLETLEEMLEK	[R].ETSLETLEEMLEK.[L]			3	11	1	A0A379FDC8; C0AQP3; B4EXS1	A0A379FDC8 [20-32]; C0AQP3 [20-32]; B4EXS1 [20-32]			DNA-binding protein OS=Proteus vulgaris OX=585 GN=hns PE=3 SV=1 DNA-binding protein OS=Proteus penneri ATCC 35198 OX=471881 GN=PROPEN_00107 PE=3 SV=1 DNA-binding protein OS=Proteus mirabilis (strain HI4320) OX=529507 GN=hns PE=3 SV=1	A0A8I1BQU0; A0A6G6THK8; A0A6G6SKL3; A0A379FDC8; A0A3D2BKZ8; C0AQP3; A0A857SH12; A0A7G7WL60; B4EXS1; P18818; A0A6M8R8T5	0	1551.75	13	Not Found	Not Found	High	Not Found	Not Found	Not Found	Not Found	Not Found	Not Found	Not Found	Not Found	Not Found	Not Found	Not Found	Not Found	Medium	2	0.3035	0	1	1	1	776.381	5.66	0.00439	76.7253	3.46
No	High	Unambiguous	MTSLPNLDQMPPGQLR	[-].MTSLPNLDQMPPGQLR.[A]			1	1	1	A0A7Z6XZU9	A0A7Z6XZU9 [1-16]			Uncharacterized protein OS=Pseudomonas syringae pv. actinidiae OX=103796 GN=ALQ15_200009 PE=4 SV=1	A0A7Z6XZU9	0	1797.9	16	Not Found	Not Found	High	Not Found	Not Found	Not Found	Not Found	Not Found	Not Found	Not Found	Not Found	Not Found	Not Found	Not Found	Not Found	Medium	2	0.1449	0	1	1	1	899.44	-14.17	-0.01274	52.1296	3.45
No	High	Selected	MPGMGGLNVQEELRQR	[R].MPGMGGLNVQEELRQR.[DEG]			1	25	1	A0A8A9Z3G7	A0A8A9Z3G7 [60-75]			Response regulator transcription factor OS=Pseudomonas chlororaphis OX=587753 GN=HUT28_21315 PE=4 SV=1	A0A8A9Z3G7; A0A1Q8ERG3; A0A2C9EJZ8; A0A3G7C1U5; A0A7V8EWZ5; A0A3G7JYI1; A0A7Y1GHS9; A0A7U9LCX6; A0A2N8AX42; Q4KER2; A0A5M7CPY1; A0A8F4WSP7; A0A365VTS0; A0A7X1U3Z3; A0A7D5IG48; U6ZP54; A0A7X1KJD2; A0A3G7IWV6; A0A423E4E1; A0A2T6GC09; A0A8E6LW29; A0A7S5LN17; A0A423DBB3; A0A8F9UY08; A0A2W0FSE3	1	1814.9	16	Not Found	Not Found	High	Not Found	Not Found	Not Found	Not Found	Not Found	Not Found	Not Found	Not Found	Not Found	Not Found	Not Found	Not Found	Medium	2	0.0435	0	1	1	1	907.952	-1.73	-0.00157	42.3396	3.45	72.65
No	High	Unambiguous	AAVQKLFEVEVESVNTLLMK	[K].AAVQKLFEVEVESVNTLLMK.[G]	1xOxidation [M19]	1xOxidation [M19]	1	3	1	A0A198FRF0	A0A198FRF0 [45-64]			50S ribosomal protein L23 OS=Proteus myxofaciens ATCC 19692 OX=1354337 GN=rplW PE=3 SV=1	A0A2X2EDU4; A0A198FRF0; A0A8I0X0B6	1	2264.22	20	Not Found	Not Found	Not Found	Not Found	Not Found	Not Found	Not Found	High	Not Found	Not Found	Not Found	Not Found	Not Found	Not Found	Not Found	High	2	0.506	0	1	1	1	1132.62	6.59	0.00746	86.5435	6.7
Yes	High	Unambiguous	SSNELMPDMPAQDNPFNYR	[K].SSNELMPDMPAQDNPFNYR.[L]	2xOxidation [M6; M9]	2xOxidation [M6; M9]	1	2	1	A0A6G6SDS3	A0A6G6SDS3 [80-98]			DUF1043 family protein OS=Proteus vulgaris OX=585 GN=GTH24_02685 PE=4 SV=1	A0A6G6SDS3; A0A379F721	0	2257.95	19	Not Found	Not Found	Not Found	Not Found	Not Found	Not Found	Not Found	High	Not Found	Not Found	Not Found	Not Found	Not Found	Not Found	Not Found	High	2	0.6172	0	1	1	1	1129.48	-0.13	-0.00015	46.5775	4.78	76.51
No	High	Selected	EKLHLKDEMQK	[K].EKLHLKDEMQK.[IL]	1xOxidation [M9]	1xOxidation [M9]	2	13	1	A0A379FBZ6; A0A198GDP3	A0A379FBZ6 [54-64]; A0A198GDP3 [54-64]			DUF465 domain-containing protein OS=Proteus vulgaris OX=585 GN=EKQ45_15295 PE=4 SV=1 Uncharacterized protein OS=Proteus myxofaciens ATCC 19692 OX=1354337 GN=M983_0779 PE=4 SV=1	A0A6I7D6J0; A0A379FBZ6; A0A410X6A0; A0A1J0E9P2; A0A6G6SK20; A0A1S1HQV9; A0A6G6TG71; A0A1B8SPY5; A0A8E4FCA6; A0A8F7ZWR3; A0A2J9L8Y8; A0A198GDP3; A0A6M8R9N0	2	1414.74	11	Not Found	Not Found	Not Found	Not Found	Not Found	Not Found	Not Found	High	Not Found	Not Found	Not Found	Not Found	Not Found	Not Found	Not Found	High	2	0	0	1	1	1	707.872	-0.04	-3e-05	7.6755	3.96	32.15
No	High	Selected	MTHSTGTLYIISAPSGAGKSSLVKALTDTNDQIR	[-].MTHSTGTLYIISAPSGAGKSSLVKALTDTNDQIR.[I]			1	8	1	A0A7X6C2B4	A0A7X6C2B4 [1-34]			Guanylate kinase OS=Pseudomonas grimontii OX=129847 GN=gmk PE=3 SV=1	A0A7X6C2B4; A0A1T2XSW3; A0A6I6W8Y3; A0A2G0WMQ8; A0A1B5FD97; A0A8I1DZD6; A0A855K806; A0A5C5QBC6	2	3533.83	34	Not Found	Not Found	Not Found	Not Found	Not Found	Not Found	Not Found	High	Not Found	Not Found	Not Found	Not Found	Not Found	Not Found	Not Found	Medium	3	0.0228	0	1	1	1	1178.61	-2.44	-0.00287	94.9148	3.95	126.96
No	High	Unambiguous	KIDDALALKEAELMEF	[K].KIDDALALKEAELMEF.[-]			1	7	1	A0A6I7DCM4	A0A6I7DCM4 [170-185]			Ribosome-recycling factor OS=Proteus columbae OX=1987580 GN=frr PE=3 SV=1	A0A6I7DCM4; A0A379FAT0; A0A857SI21; A0A2J9L822; A0A6G6SZH5; A0A8I1BUI4; C0ASY1	2	1835.95	16	Not Found	Not Found	Not Found	Not Found	Not Found	Not Found	Not Found	High	Not Found	Not Found	Not Found	Not Found	Not Found	Not Found	Not Found	Medium	2	0.2613	0	1	1	1	918.477	0.33	0.0003	70.715	3.75
No	High	Unambiguous	SEGEPVPEGALTVDAAVHKVYR	[K].SEGEPVPEGALTVDAAVHKVYR.[E]			1	1	1	A0A6M5CIF1	A0A6M5CIF1 [408-429]			Uncharacterized protein OS=Pseudomonas fluorescens OX=294 PE=4 SV=1	A0A6M5CIF1	1	2324.19	22	Not Found	Not Found	Not Found	Not Found	Not Found	Not Found	Not Found	High	Not Found	Not Found	Not Found	Not Found	Not Found	Not Found	Not Found	Medium	2	0.2486	0	1	1	1	1162.58	-17.75	-0.02063	54.0822	3.66	84.25
No	High	Unambiguous	LAEINRISEQTQFNGVK	[R].LAEINRISEQTQFNGVK.[V]			2	9	2	A0A345LVA8; A0A6G6SVG3	A0A345LVA8 [120-136]; A0A6G6SVG3 [120-136]			Flagellin OS=Providencia huaxiensis OX=2027290 GN=CYG50_08475 PE=3 SV=1 Flagellin OS=Proteus terrae subsp. cibarius OX=626774 GN=GTH25_10690 PE=3 SV=1	A0A345LVA8; D1NZG7; A0A379FT75; A0A7G7WE23; A0A2J9LA20; A0A6G6SVG3; A0A8F7ZZP6; A0A8I1BQQ3; A0A379FCL6	1	1947.03	17	Not Found	Not Found	Not Found	Not Found	Not Found	Not Found	Not Found	Not Found	Not Found	Not Found	Not Found	High	Not Found	Not Found	Not Found	High	2	0.3947	0	1	1	1	974.018	-0.06	-6e-05	41.1304	5.32	41.16
No	High	Unambiguous	NGTNSDSDITSIQNEVTER	[K].NGTNSDSDITSIQNEVTER.[L]			1	1	1	A0A198GJJ5	A0A198GJJ5 [101-119]			Flagellin OS=Proteus myxofaciens ATCC 19692 OX=1354337 GN=M983_0449 PE=3 SV=1	A0A198GJJ5	0	2079.94	19	Not Found	Not Found	Not Found	Not Found	Not Found	Not Found	Not Found	Not Found	Not Found	Not Found	Not Found	High	Not Found	Not Found	Not Found	High	2	0.4914	0	1	1	1	1040.47	-3.11	-0.00323	46.5286	5.25	46.37
No	High	Unambiguous	LNTQVQQLSGDVQSARAEAK	[R].LNTQVQQLSGDVQSARAEAK.[S]			1	2	1	A0A410XD84	A0A410XD84 [37-56]			Major outer membrane lipoprotein Lpp OS=Proteus hauseri OX=183417 GN=lpp PE=3 SV=1	A0A410XD84; A0A6I6FWF0	1	2143.11	20	Not Found	Not Found	Not Found	Not Found	Not Found	Not Found	Not Found	Not Found	Not Found	Not Found	Not Found	High	Not Found	Not Found	Not Found	High	2	0.3617	0	1	1	1	1072.06	-0.65	-0.0007	40.2601	5.17	40.35
No	High	Unambiguous	LVSSAGTGHFYTTTKNKR	[K].LVSSAGTGHFYTTTKNKR.[T]			1	14	1	A0A078LI59	A0A078LI59 [11-28]			50S ribosomal protein L33 OS=Citrobacter koseri OX=545 GN=rpmG PE=3 SV=1	A0A078LI59; A0A2X2BIH4; A0A845TF11; A0A1E7YVC7; A0A094TDF6; A0A4U9D5J4; A0A495AMJ5; A0A410X986; A0A1W5DT05; A0A094XLL4; A0A5R9LMJ2; A0A811XJ37; A0A0H3CD09; A0A377XIA1	2	1968.03	18	Not Found	Not Found	Not Found	Not Found	Not Found	Not Found	Not Found	Not Found	Not Found	Not Found	Not Found	High	Not Found	Not Found	Not Found	High	2	0.4213	0	1	1	1	984.519	0.12	0.00012	18.2429	5.08	18.43
No	High	Unambiguous	TQMIEDAKAEAEQERSK	[R].TQMIEDAKAEAEQERSK.[I]			1	3	1	A0A0J1CBL2	A0A0J1CBL2 [84-100]			ATP synthase subunit b OS=Proteus mirabilis OX=584 GN=atpF PE=3 SV=1	A0A0J1CBL2; A0A6M8RBK9; C0ASS2	2	1963.94	17	Not Found	Not Found	Not Found	Not Found	Not Found	Not Found	Not Found	Not Found	Not Found	Not Found	Not Found	High	Not Found	Not Found	Not Found	High	2	0.2025	0	1	1	1	982.472	-1.62	-0.00159	26.4322	4.89	26.39
No	High	Unambiguous	SHDALTVTQVSVDKTSGETHLRHHVTADGYYR	[R].SHDALTVTQVSVDKTSGETHLRHHVTADGYYR.[G]			1	1	1	A0A6G6TJ80	A0A6G6TJ80 [18-49]			50S ribosomal protein L32 OS=Proteus sp. ZN5 OX=2697019 GN=rpmF PE=3 SV=1	A0A6G6TJ80	2	3580.75	32	Not Found	Not Found	Not Found	Not Found	Not Found	Not Found	Not Found	Not Found	Not Found	Not Found	Not Found	High	Not Found	Not Found	Not Found	High	3	0.4979	0	1	1	1	1194.25	-0.88	-0.00106	34.5038	4.66	34.56
No	High	Unambiguous	INSAKDDAAGQAIANRFTSNVNGLTQASR	[R].INSAKDDAAGQAIANRFTSNVNGLTQASR.[N]			1	15	1	A0A6G6SVG3	A0A6G6SVG3 [38-66]			Flagellin OS=Proteus terrae subsp. cibarius OX=626774 GN=GTH25_10690 PE=3 SV=1	A0A7U1CPX8; A0A1Z1SU08; A0A6G6SL83; A0A379GGH6; A0A7G7WE23; A0A2J9LA20; A0A6G6SVG3; C0AUT8; A0A8E3RF10; A0A379FCL6; A0A8H0B744; A0A0G4Q3M1; P42272; A0A2X2C7C1; A0A5F0SRW4	2	2990.5	29	Not Found	Not Found	Not Found	Not Found	Not Found	Not Found	Not Found	Not Found	Not Found	Not Found	Not Found	High	Not Found	Not Found	Not Found	High	3	0.2112	0	1	1	1	997.506	-0.16	-0.00016	52.3948	4.45	52.43
No	High	Unambiguous	QIGAMRIRSSSADQVVGELSGGNQQK	[R].QIGAMRIRSSSADQVVGELSGGNQQK.[V]			1	1	1	A0A4R5JW08	A0A4R5JW08 [383-408]			Sugar ABC transporter ATP-binding protein OS=Pseudomonas sp. H9 OX=483968 GN=E1573_18955 PE=4 SV=1	A0A4R5JW08	2	2716.38	26	Not Found	Not Found	Not Found	Not Found	Not Found	Not Found	Not Found	Not Found	Not Found	Not Found	Not Found	High	Not Found	Not Found	Not Found	High	3	0.0729	0	1	1	1	906.128	-4.21	-0.00381	50.8722	4.39	50.98
No	High	Unambiguous	MNLLDSTGRTIISSGQETSNLIKDATQR	[-].MNLLDSTGRTIISSGQETSNLIKDATQR.[A]			1	1	1	A0A7V7YDT7	A0A7V7YDT7 [1-28]			Uncharacterized protein OS=Stenotrophomonas rhizophila OX=216778 GN=F9K92_15635 PE=4 SV=1	A0A7V7YDT7	2	3049.56	28	Not Found	Not Found	Not Found	Not Found	Not Found	Not Found	Not Found	Not Found	Not Found	Not Found	Not Found	High	Not Found	Not Found	Not Found	High	3	0.1724	0	1	1	1	1017.19	-4.02	-0.00408	44.0888	4.35	43.94
No	High	Unambiguous	TSGETHLRHHVTADGYYR	[K].TSGETHLRHHVTADGYYR.[GA]			3	8	1	M1SXQ4; A0A6G6TJ80; A0A1Z1SW80	M1SXQ4 [32-49]; A0A6G6TJ80 [32-49]; A0A1Z1SW80 [32-49]			50S ribosomal protein L32 OS=Morganella morganii subsp. morganii KT OX=1124991 GN=rpmF PE=3 SV=1 50S ribosomal protein L32 OS=Proteus sp. ZN5 OX=2697019 GN=rpmF PE=3 SV=1 50S ribosomal protein L32 OS=Proteus mirabilis OX=584 GN=rpmF PE=3 SV=1	A0A0J8VLU7; M1SXQ4; A0A6G6TJ80; A0A1B8SR24; A0A3D3HQ75; A0A291ECU3; A0A8E3YMA6; A0A1Z1SW80	1	2100	18	Not Found	Not Found	Not Found	Not Found	Not Found	Not Found	Not Found	Not Found	Not Found	Not Found	Not Found	High	Not Found	Not Found	Not Found	Medium	3	0.402	0	1	1	1	700.672	0.03	2e-05	17.3045	4.03	17.36
No	High	Unambiguous	LSELETALQEQQTAFNELVNKLSHEDSR	[R].LSELETALQEQQTAFNELVNKLSHEDSR.[Q]			1	1	1	A0A8B4U6C6	A0A8B4U6C6 [230-257]			Presumed capsid scaffolding protein (GpO) OS=Klebsiella pneumoniae OX=573 GN=SAMEA3499874_00332 PE=4 SV=1	A0A8B4U6C6	1	3229.6	28	Not Found	Not Found	Not Found	Not Found	Not Found	Not Found	Not Found	Not Found	Not Found	Not Found	Not Found	High	Not Found	Not Found	Not Found	Medium	4	0.0925	0	1	1	1	808.161	7.8	0.0063	52.2243	4	52.77
No	High	Unambiguous	LADECMAPEQQLVAEAIRKNPPPSLLDNK	[R].LADECMAPEQQLVAEAIRKNPPPSLLDNK.[-]	1xCarbamidomethyl [C5]; 1xOxidation [M6]	1xCarbamidomethyl [C5]; 1xOxidation [M6]	1	1	1	A0A373FEH4	A0A373FEH4 [160-188]			Uncharacterized protein OS=Comamonas testosteroni OX=285 GN=DZC30_16570 PE=4 SV=1	A0A373FEH4	2	3263.64	29	Not Found	Not Found	Not Found	Not Found	Not Found	Not Found	Not Found	Not Found	Not Found	Not Found	Not Found	High	Not Found	Not Found	Not Found	Medium	4	0.0758	0	1	1	1	816.667	1.64	0.00133	53.3148	3.96	53.45
No	High	Selected	QFAPGVMTREVEPMAEIELTDAADAILRGER	[R].QFAPGVMTREVEPMAEIELTDAADAILRGER.[H]			1	1	1	J3BLA1	J3BLA1 [110-140]			Cell Wall Hydrolase OS=Rhizobium sp. CF122 OX=1144312 GN=PMI09_03107 PE=4 SV=1	J3BLA1	2	3415.7	31	Not Found	Not Found	Not Found	Not Found	Not Found	Not Found	Not Found	Not Found	Not Found	Not Found	Not Found	High	Not Found	Not Found	Not Found	Medium	3	0.0127	0	1	1	1	1139.24	5.94	0.00677	54.3794	3.94	54.36
No	High	Selected	NLFPLEHGAGHSVLFAGGIGITPILCMAERLAR	[R].NLFPLEHGAGHSVLFAGGIGITPILCMAERLAR.[I]	1xCarbamidomethyl [C26]; 1xOxidation [M27]	1xCarbamidomethyl [C26]; 1xOxidation [M27]	1	6	1	A0A176NE40	A0A176NE40 [96-128]			Vanillate O-demethylase ferredoxin subunit OS=Pseudomonas thivervalensis OX=86265 GN=APS14_12645 PE=4 SV=1	A0A176NE40; A0A8D9KTA7; I4KK22; A0A2Z4ZPX4; E2XPX4; A0A1C1W4W4	1	3533.85	33	Not Found	Not Found	Not Found	Not Found	Not Found	Not Found	Not Found	Not Found	Not Found	Not Found	Not Found	High	Not Found	Not Found	Not Found	Medium	3	0.0431	0	1	1	1	1178.62	-1.23	-0.00145	94.8013	3.94	95
No	High	Selected	MLENGATRQQVSAVIGVDVK	[R].MLENGATRQQVSAVIGVDVK.[T]			1	3	1	A0A5D3JJ47	A0A5D3JJ47 [154-173]			Recombinase family protein OS=Klebsiella pneumoniae OX=573 GN=FXN67_17830 PE=3 SV=1	A0A5D3JJ47; A0A7Z7WQ68; A0A898EN13	1	2115.12	20	Not Found	Not Found	Not Found	Not Found	Not Found	Not Found	Not Found	Not Found	Not Found	Not Found	Not Found	High	Not Found	Not Found	Not Found	Medium	3	0.0491	0	1	1	1	705.704	-11.91	-0.0084	30.4655	3.87	30.59
No	High	Unambiguous	QNQAFVDALDTSDATLEGRAR	[R].QNQAFVDALDTSDATLEGRAR.[V]			1	1	1	A0A8I1JHI3	A0A8I1JHI3 [76-96]			TetR/AcrR family transcriptional regulator OS=Pseudomonas rhodesiae OX=76760 GN=YA0853_22075 PE=4 SV=1	A0A8I1JHI3	1	2278.11	21	Not Found	Not Found	Not Found	Not Found	Not Found	Not Found	Not Found	Not Found	Not Found	Not Found	Not Found	High	Not Found	Not Found	Not Found	Medium	3	0.0857	0	1	1	1	760.036	-5.75	-0.00437	35.8253	3.85	36.16
Yes	High	Selected	QQAQETENQALDKADQLTDQAK	[K].QQAQETENQALDKADQLTDQAK.[Q]			1	1	1	A0A379F6U2	A0A379F6U2 [179-200]			Lipoprotein OS=Proteus vulgaris OX=585 GN=NCTC10376_00960 PE=4 SV=1	A0A379F6U2	1	2473.18	22	Not Found	Not Found	Not Found	Not Found	Not Found	Not Found	Not Found	Not Found	Not Found	Not Found	Not Found	High	Not Found	Not Found	Not Found	Medium	3	0	0	1	1	1	825.077	14.28	0.01177	32.9178	3.8	32.78
No	High	Unambiguous	LFDIIGEKVSDVAAADKEAR	[K].LFDIIGEKVSDVAAADKEAR.[D]			1	1	1	A0A4S3YVU0	A0A4S3YVU0 [49-68]			Calcium-binding protein OS=Pseudomonas atacamensis OX=2565368 GN=E5170_03335 PE=4 SV=1	A0A4S3YVU0	2	2147.13	20	Not Found	Not Found	Not Found	Not Found	Not Found	Not Found	Not Found	Not Found	Not Found	Not Found	Not Found	High	Not Found	Not Found	Not Found	Medium	3	0.056	0	1	1	1	716.386	3.75	0.00269	64.3178	3.75	64.12
No	High	Selected	MPNGATGTEKSDVALRVMALSTAITR	[-].MPNGATGTEKSDVALRVMALSTAITR.[L]			1	1	1	A0A246HS11	A0A246HS11 [1-26]			MarR family transcriptional regulator OS=Stenotrophomonas maltophilia OX=40324 GN=CEE60_01085 PE=4 SV=1	A0A246HS11	2	2690.4	26	Not Found	Not Found	Not Found	Not Found	Not Found	Not Found	Not Found	Not Found	Not Found	Not Found	Not Found	High	Not Found	Not Found	Not Found	Medium	2	0.0242	0	1	1	1	1345.69	-8.9	-0.01197	62.9618	3.72	63.11
No	High	Unambiguous	MKFFAMFTSGLILIVTSVTAMAEAQLDVR	[-].MKFFAMFTSGLILIVTSVTAMAEAQLDVR.[I]	1xOxidation [M1]	1xOxidation [M1]	1	1	1	A0A085VQ94	A0A085VQ94 [1-29]			Autotransporter assembly factor TamA OS=Pseudomonas syringae OX=317 GN=IV01_03360 PE=3 SV=1	A0A085VQ94	1	3206.67	29	Not Found	Not Found	Not Found	Not Found	Not Found	Not Found	Not Found	Not Found	Not Found	Not Found	Not Found	High	Not Found	Not Found	Not Found	Medium	3	0.0622	0	1	1	1	1069.55	-13.04	-0.01394	52.6329	3.7	52.51
No	High	Unambiguous	TAPNYLKLDFTATKPNEK	[K].TAPNYLKLDFTATKPNEK.[W]			1	1	1	A0A379G8X0	A0A379G8X0 [82-99]			Integrase core domain OS=Providencia rustigianii OX=158850 GN=NCTC12026_03801 PE=4 SV=1	A0A379G8X0	1	2051.08	18	Not Found	Not Found	Not Found	Not Found	Not Found	Not Found	Not Found	Not Found	Not Found	Not Found	Not Found	High	Not Found	Not Found	Not Found	Medium	2	0.1267	0	1	1	1	1026.02	-18.88	-0.01937	56.0681	3.63	55.59
No	High	Unambiguous	NMHFVWLGGGLGNIQR	[K].NMHFVWLGGGLGNIQR.[D]	1xOxidation [M2]	1xOxidation [M2]	1	1	2	A0A059KYG3	A0A059KYG3 [128-143]			Toxin OS=Pseudomonas mandelii PD30 OX=1419583 GN=V466_21250 PE=4 SV=1	A0A059KYG3	0	1814.91	16	Not Found	Not Found	Not Found	Not Found	Not Found	Not Found	Not Found	Not Found	Not Found	Not Found	Not Found	High	Not Found	Not Found	Not Found	Medium	2	0.1313	0	1	1	1	907.953	-7.01	-0.00636	42.9786	3.58	42.69
No	High	Unambiguous	LSPAQQVMVKNAAK	[K].LSPAQQVMVKNAAK.[AD]			1	2	1	A0A4Z0AUF8	A0A4Z0AUF8 [245-258]			TRAP transporter substrate-binding protein OS=Pseudomonas kairouanensis OX=2293832 GN=DYL59_09515 PE=4 SV=1	A0A4Z0AUF8; A0A7X1AM10	1	1484.83	14	Not Found	Not Found	Not Found	Not Found	Not Found	Not Found	Not Found	Not Found	Not Found	Not Found	Not Found	High	Not Found	Not Found	Not Found	Medium	2	0.1239	0	1	1	1	742.91	-8.68	-0.00645	52.1031	3.55	52.34
No	High	Unambiguous	RLSAAGMGNLQVAINLSPK	[K].RLSAAGMGNLQVAINLSPK.[Q]	1xOxidation [M7]	1xOxidation [M7]	1	8	1	A0A1H0H8M0	A0A1H0H8M0 [718-736]			PAS domain S-box-containing protein/diguanylate cyclase (GGDEF) domain-containing protein OS=Pseudomonas poae OX=200451 GN=SAMN04490208_2769 PE=4 SV=1	A0A1H0H8M0; A0A0R2ZN66; L7H4A4; A0A1T2YQN8; E2XK92; A0A5B0C4Y8; A0A2H2ZAF5; A0A5M9IVY9	1	1956.07	19	Not Found	Not Found	Not Found	Not Found	Not Found	Not Found	Not Found	Not Found	Not Found	Not Found	Not Found	High	Not Found	Not Found	Not Found	Medium	2	0.0549	0	1	1	1	978.533	-5.09	-0.00498	53.0777	3.46	53.02
No	High	Unambiguous	AIGGNKVAVIKAVR	[K].AIGGNKVAVIKAVR.[G]			1	4	1	A0A410X830	A0A410X830 [61-74]			50S ribosomal protein L7/L12 OS=Proteus hauseri OX=183417 GN=rplL PE=3 SV=1	A0A410X830; A0A857SJP3; A0A8I1BRQ7; A0A6M8RD66	2	1395.88	14	Not Found	Not Found	Not Found	Not Found	Not Found	Not Found	Not Found	Not Found	Not Found	Not Found	Not Found	High	Not Found	Not Found	Not Found	Medium	2	0.113	0	1	1	1	698.443	-1.17	-0.00082	23.4634	3.45	23.5
No	High	Unambiguous	AEAPATQAGADAALGQR	[K].AEAPATQAGADAALGQR.[L]			1	1	1	A0A0R0A2T6	A0A0R0A2T6 [28-44]			Uncharacterized protein OS=Stenotrophomonas panacihumi OX=676599 GN=ARC20_13675 PE=4 SV=1	A0A0R0A2T6	0	1597.79	17	Not Found	Not Found	Not Found	Not Found	Not Found	Not Found	Not Found	Not Found	Not Found	Not Found	Not Found	High	Not Found	Not Found	Not Found	Medium	2	0.1294	0	1	1	1	799.398	-2.91	-0.00233	27.2894	3.4
No	High	Unambiguous	LAADAVVMSDLDWMNIELQK	[K].LAADAVVMSDLDWMNIELQK.[D]	1xOxidation [M8]	1xOxidation [M8]	1	2	1	A0A7X1WJ51	A0A7X1WJ51 [281-300]			Phage major capsid protein OS=Pseudomonas sp. FSL R10-0399 OX=2662194 GN=GHO41_12720 PE=4 SV=1	A0A7X1WJ51; A0A8I1FXS1	0	2278.11	20	Not Found	Not Found	Not Found	Not Found	Not Found	Not Found	Not Found	Not Found	Not Found	Not Found	Not Found	High	Not Found	Not Found	Not Found	Medium	2	0.0833	0	1	1	1	1139.55	-9.05	-0.01031	36.0524	3.36	36.15
No	High	Unambiguous	QKEIADGLSSAER	[R].QKEIADGLSSAER.[A]			6	37	1	A0A0J1CBL2; A0A2X2BP89; A0A1C6YYW3; M7CFA0; A0A379F8T5; A0A198FWX4	A0A0J1CBL2 [37-49]; A0A2X2BP89 [14-26]; A0A1C6YYW3 [37-49]; M7CFA0 [37-49]; A0A379F8T5 [37-49]; A0A198FWX4 [37-49]			ATP synthase subunit b OS=Proteus mirabilis OX=584 GN=atpF PE=3 SV=1 F0F1 ATP synthase subunit B OS=Proteus mirabilis OX=584 GN=atpF PE=3 SV=1 ATP synthase subunit b OS=Hafnia alvei OX=569 GN=atpF PE=3 SV=1 ATP synthase subunit b OS=Morganella morganii SC01 OX=1239989 GN=atpF PE=3 SV=1 ATP synthase subunit b OS=Proteus vulgaris OX=585 GN=atpF PE=3 SV=1 ATP synthase subunit b OS=Proteus myxofacien…	A0A378GBY5; A0A376EZ75; A0A3D3HWK0; A0A0J1CBL2; A0A2X2BP89; A0A7G7WH91; A0A1J0E1C0; A0A6M8RBK9; A0A356D257; A0A433ZYV2; K8W7F9; B6XK36; A0A1C6YYW3; A0A1M7J0Y6; G9Y9C7; K8B1V3; C0ASS2; M7CFA0; A0A2A5Q8V2; A0A379GTZ2; A0A7D6TPQ5; A0A6G6SQG7; A0A4V2V389; A0A4D7IS34; A0A3N1ILI9; A0A379F8T5; A0A8E4A8I1; A0A410X910; K8WLI2; A0A1Z1SQ11; A0A7I6TQ54; A0A198FWX4; A0A1S1HJR9; K8BBQ1; A0A829QV25; A0A447MNQ0;…	1	1403.71	13	Not Found	Not Found	Not Found	Not Found	Not Found	Not Found	Not Found	Not Found	Not Found	Not Found	Not Found	High	Not Found	Not Found	Not Found	Medium	2	0.3274	0	1	1	1	702.359	-1.21	-0.00085	20.9216	3.36	21.11

## Sheet: Raoutella planticola
Specific by blastp	Confidence	PSM Ambiguity	Sequence	Annotated Sequence	Modifications	Modifications (all possible sites)	# Protein Groups	# Proteins	# PSMs	Master Protein Accessions	Positions in Master Proteins	Modifications in Master Proteins (all Sites)	Modifications in Master Proteins	Master Protein Descriptions	Protein Accessions	# Missed Cleavages	Theo. MH+ [Da]	Sequence Length	Found in File: [F1]: Morganella morganii	Found in File: [F2]: Klebsiella oxytoca	Found in File: [F3]: Proteus vulgaris	Found in File: [F4]: Raoultella planticola	Found in File: [F5]: Morganella morganii	Found in File: [F6]: Stenotrophomonas maltophilia	Found in File: [F7]: Enterobacter aerogenes	Found in File: [F8]: Proteus vulgaris	Found in File: [F9]: Stenotrophomonas maltophilia	Found in File: [F10]: Enterobacter cloacae	Found in File: [F11]: Proteus mirabilis	Found in File: [F12]: Proteus vulgaris	Found in File: [F13]: Hafnia alvei	Found in File: [F14]: Proteus penneri	Found in File: [F15]: Stenotrophomonas maltophilia	Confidence (by Search Engine): Sequest HT	Charge (by Search Engine): Sequest HT	DeltaScore (by Search Engine): Sequest HT	DeltaCn (by Search Engine): Sequest HT	Rank (by Search Engine): Sequest HT	Search Engine Rank (by Search Engine): Sequest HT	Concatenated Rank (by Search Engine): Sequest HT	m/z [Da] (by Search Engine): Sequest HT	DeltaM [ppm] (by Search Engine): Sequest HT	Deltam/z [Da] (by Search Engine): Sequest HT	RT [min] (by Search Engine): Sequest HT	XCorr (by Search Engine): Sequest HT	Top Apex RT [min]
Yes	High	Unambiguous	SLELADPQLSEDALIQAIVDNPK	[K].SLELADPQLSEDALIQAIVDNPK.[L]			1	2	1	A0A2X2EFS5	A0A2X2EFS5 [70-92]			Arsenate reductase OS=Raoultella planticola OX=575 GN=arsC PE=3 SV=1	A0A485CB97; A0A2X2EFS5	0	2479.29	23	Not Found	Not Found	Not Found	High	Not Found	Not Found	Not Found	Not Found	Not Found	Not Found	Not Found	Not Found	Not Found	Not Found	Not Found	High	2	0.5347	0	1	1	1	1240.16	5.78	0.00716	86.7308	7.5
Yes	High	Unambiguous	SEHAAQGKSDSVGSQVSEGAQKTWNK	[K].SEHAAQGKSDSVGSQVSEGAQKTWNK.[T]			1	4	1	A0A485DCP2	A0A485DCP2 [72-97]			Uncharacterized protein OS=Raoultella planticola OX=575 GN=NCTC12998_08046 PE=4 SV=1	A0A485DCP2; A0A7G8QTU7; A0A443VQM1; A0A4V2W6X4	2	2716.29	26	Not Found	Not Found	Not Found	High	Not Found	Not Found	Not Found	Not Found	Not Found	Not Found	Not Found	Not Found	Not Found	Not Found	Not Found	High	3	0.5479	0	1	1	1	906.101	-1.41	-0.00128	23.0703	6.37	50.97
No	High	Unambiguous	AANKFPAIIYGGEATPVAIELDQDKLWNIQSK	[R].AANKFPAIIYGGEATPVAIELDQDKLWNIQSK.[A]			1	2	1	A0A4R2Y215	A0A4R2Y215 [22-53]			50S ribosomal protein L25 OS=Raoultella ornithinolytica OX=54291 GN=rplY PE=3 SV=1	A0A4R2Y215; A0A808Y919	2	3500.84	32	Not Found	Not Found	Not Found	High	Not Found	Not Found	Not Found	Not Found	Not Found	Not Found	Not Found	Not Found	Not Found	Not Found	Not Found	High	3	0.5405	0	1	1	1	1167.62	0.21	0.00025	78.8061	6.05	108.05
No	High	Unambiguous	AIGAGELSPPDQILVQGMWNNLYQR	[K].AIGAGELSPPDQILVQGMWNNLYQR.[A]			1	3	1	A0A0D8TVW4	A0A0D8TVW4 [64-88]			Uncharacterized protein OS=Raoultella planticola OX=575 GN=UA70_02300 PE=4 SV=1	A0A0D8TVW4; A0A514ENP6; A0A2X2EH27	0	2770.4	25	Not Found	Not Found	Not Found	High	Not Found	Not Found	Not Found	Not Found	Not Found	Not Found	Not Found	Not Found	Not Found	Not Found	Not Found	High	3	0.5148	0	1	1	1	924.142	4.55	0.0042	84.8641	5.42
No	High	Unambiguous	TGQEVSEIEFVAHETMSGLDGYDVR	[K].TGQEVSEIEFVAHETMSGLDGYDVR.[I]			1	2	1	A0A263W1I6	A0A263W1I6 [29-53]			Addiction module toxin, GnsA/GnsB family OS=Raoultella planticola OX=575 GN=DN603_18480 PE=3 SV=1	A0A263W1I6; A0A808XIE5	0	2769.27	25	Not Found	Not Found	Not Found	High	Not Found	Not Found	Not Found	Not Found	Not Found	Not Found	Not Found	Not Found	Not Found	Not Found	Not Found	High	3	0.4991	0	1	1	1	923.759	-1.32	-0.00122	80.757	5.27	110.75
Yes	High	Unambiguous	EAEQLDNDKNFYYQEAK	[R].EAEQLDNDKNFYYQEAK.[T]			1	1	1	A0A485B4M1	A0A485B4M1 [23-39]			Uncharacterized protein OS=Raoultella planticola OX=575 GN=NCTC12998_03425 PE=4 SV=1	A0A485B4M1	1	2104.95	17	Not Found	Not Found	Not Found	High	Not Found	Not Found	Not Found	Not Found	Not Found	Not Found	Not Found	Not Found	Not Found	Not Found	Not Found	High	2	0.4177	0	1	1	1	1052.97	-1.49	-0.00156	33.7919	4.98	62.59
No	High	Unambiguous	LAKEAGYDGELVDLSDDILIYHLK	[K].LAKEAGYDGELVDLSDDILIYHLK.[M]			1	1	1	A0A1Y6GPR0	A0A1Y6GPR0 [32-55]			Uncharacterized protein OS=Raoultella ornithinolytica OX=54291 GN=CFY86_27715 PE=4 SV=1	A0A1Y6GPR0	1	2690.39	24	Not Found	Not Found	Not Found	High	Not Found	Not Found	Not Found	Not Found	Not Found	Not Found	Not Found	Not Found	Not Found	Not Found	Not Found	High	3	0.3925	0	1	1	1	897.477	8.71	0.00781	79.3098	4.79
No	High	Unambiguous	LAESEAGNDQAPVQMPR	[R].LAESEAGNDQAPVQMPR.[D]	1xOxidation [M15]	1xOxidation [M15]	2	26	1	A0A4P7J5Z2; A0A808Y724	A0A4P7J5Z2 [99-115]; A0A808Y724 [99-115]			DUF1043 family protein OS=Citrobacter tructae OX=2562449 GN=E4Z61_19395 PE=4 SV=1 DUF1043 family protein OS=Raoultella sp. X13 OX=2259647 GN=DSD31_02640 PE=4 SV=1	A0A5R9L9H4; A0A089PFS0; A0A4R3ZFK1; A0A4P7J5Z2; A0A133LHT6; A0A7X5FWJ5; A0A808Y724; A0A549URK7; A0A5J6VYL3; A0A8I0FP09; A0A7I6TG77; A0A7G8QK37; A0A285KU08; A0A806X8Q5; A0A0X8S934; A0A378GDF1; A0A4R2XNY4; A0A6L6Y4U8; A0A658P029; A0A7W3GI64; A0A7Z8Z797; A0A4U9D493; A0A3S4FUH5; D4BK41; A0A1I6EN33; A0A7G2IN14	0	1828.85	17	Not Found	Not Found	Not Found	High	Not Found	Not Found	Not Found	Not Found	Not Found	Not Found	Not Found	Not Found	Not Found	Not Found	Not Found	High	2	0.464	0	1	1	1	914.926	-2.98	-0.00273	21.8876	4.72	49.76
No	High	Unambiguous	FVNILMVDGKKSTAEAIVYSALETLAQR	[K].FVNILMVDGKKSTAEAIVYSALETLAQR.[S]	1xOxidation [M6]	1xOxidation [M6]	2	16	1	A0A167QEZ2; A4WFD4	A0A167QEZ2 [26-53]; A4WFD4 [26-53]			30S ribosomal protein S7 OS=Enterobacter roggenkampii OX=1812935 GN=rpsG PE=3 SV=1 30S ribosomal protein S7 OS=Enterobacter sp. (strain 638) OX=399742 GN=rpsG PE=3 SV=1	A0A1V0L843; A0A167QEZ2; A0A5J6VZV9; A0A7H4M8R2; A0A089QWR7; K8WKA7; A0A3N1IMW5; A0A155GR72; A0A5R9LMB4; A0A1B7JSH9; A0A0J8VHP8; K8AL94; A0A6L6YCN6; A4WFD4; A0A377LS07; A0A285KHI9	2	3083.64	28	Not Found	Not Found	Not Found	High	Not Found	Not Found	Not Found	Not Found	Not Found	Not Found	Not Found	Not Found	Not Found	Not Found	Not Found	High	3	0.052	0	1	1	1	1028.56	6.47	0.00665	95.1526	4.42
Yes	High	Unambiguous	VGTISSTGQTAPGDARAELLK	[K].VGTISSTGQTAPGDARAELLK.[K]			1	2	1	A0A8G1ZZW2	A0A8G1ZZW2 [39-59]			Exported protein OS=Raoultella planticola OX=575 GN=SAMEA2273876_01545 PE=4 SV=1	A0A8G1ZZW2; A0A443VF82	1	2072.1	21	Not Found	Not Found	Not Found	High	Not Found	Not Found	Not Found	Not Found	Not Found	Not Found	Not Found	Not Found	Not Found	Not Found	Not Found	High	2	0.29	0	1	1	1	1036.55	-1.47	-0.00153	36.5638	4.31	65.31
No	High	Unambiguous	HFNAEHLHTR	[R].HFNAEHLHTR.[K]			1	2	1	A0A855FCP1	A0A855FCP1 [81-90]			Macrodomain Ter protein OS=Raoultella ornithinolytica OX=54291 GN=matP PE=3 SV=1	A0A855FCP1; A0A514EU26	0	1261.62	10	Not Found	Not Found	Not Found	High	Not Found	Not Found	Not Found	Not Found	Not Found	Not Found	Not Found	Not Found	Not Found	Not Found	Not Found	High	3	0.3062	0	1	1	1	421.212	2.34	0.00098	12.3611	4.18	38.56
Yes	High	Unambiguous	TPLSDTDFANKILASQANQEYVR	[K].TPLSDTDFANKILASQANQEYVR.[E]			1	1	1	A0A443VR15	A0A443VR15 [48-70]			Uncharacterized protein OS=Raoultella planticola OX=575 GN=DN603_06015 PE=4 SV=1	A0A443VR15	1	2581.29	23	Not Found	Not Found	Not Found	High	Not Found	Not Found	Not Found	Not Found	Not Found	Not Found	Not Found	Not Found	Not Found	Not Found	Not Found	Medium	3	0.1803	0	1	1	1	861.102	1.27	0.0011	61.8215	4.16
No	High	Unambiguous	VLGQGKTEKGGYAELPLPK	[R].VLGQGKTEKGGYAELPLPK.[K]			1	1	1	A0A2G0VNM2	A0A2G0VNM2 [321-339]			Alpha-2-macroglobulin OS=Pseudomonas sp. ICMP 460 OX=1718917 GN=AO240_21680 PE=3 SV=1	A0A2G0VNM2	2	1985.11	19	Not Found	Not Found	Not Found	High	Not Found	Not Found	Not Found	Not Found	Not Found	Not Found	Not Found	Not Found	Not Found	Not Found	Not Found	Medium	3	0.1353	0	1	1	1	662.366	-12.18	-0.00806	64.6679	4.14
No	High	Unambiguous	GNHIVASGNHLSAIISTTLSERAGIIR	[R].GNHIVASGNHLSAIISTTLSERAGIIR.[G]			1	1	1	A0A2L1JIY7	A0A2L1JIY7 [5-31]			MarR family transcriptional regulator OS=Pseudomonas palleroniana OX=191390 GN=CYL20_05835 PE=4 SV=1	A0A2L1JIY7	1	2787.52	27	Not Found	Not Found	Not Found	High	Not Found	Not Found	Not Found	Not Found	Not Found	Not Found	Not Found	Not Found	Not Found	Not Found	Not Found	Medium	3	0.0585	0	1	1	1	929.841	-5.32	-0.00494	92.845	3.93
No	High	Unambiguous	SDSVGSQVSEGAQKTWNKTK	[K].SDSVGSQVSEGAQKTWNKTK.[E]			1	8	1	A0A485DCP2	A0A485DCP2 [80-99]			Uncharacterized protein OS=Raoultella planticola OX=575 GN=NCTC12998_08046 PE=4 SV=1	A0A485DCP2; A0A7G8QTU7; A0A443VQM1; A0A4V2W6X4; A0A8D6MVM6; A0A8F7QUE3; A0A6G7ND75; A0A1Y6GRJ7	2	2137.05	20	Not Found	Not Found	Not Found	High	Not Found	Not Found	Not Found	Not Found	Not Found	Not Found	Not Found	Not Found	Not Found	Not Found	Not Found	Medium	2	0.3421	0	1	1	1	1069.03	-4.04	-0.00432	28.9958	3.8
No	High	Selected	SSIPVFGVDALPEALALVK	[K].SSIPVFGVDALPEALALVK.[S]			3	89	1	A0A181X0R4; A0A167K4M9; A0A855EYL9	A0A181X0R4 [251-269]; A0A167K4M9 [251-269]; A0A855EYL9 [251-269]			D-galactose-binding periplasmic protein OS=Klebsiella oxytoca OX=571 GN=mglB PE=3 SV=1 D-galactose-binding periplasmic protein OS=Enterobacter bugandensis OX=881260 GN=mglB PE=3 SV=1 D-galactose-binding periplasmic protein OS=Raoultella ornithinolytica OX=54291 GN=CFY86_19220 PE=3 SV=1	A0A4R3ZJY1; A0A2X3EZ59; A0A658ZNB5; A0A7U2ZU65; A0A8H9PE64; A0A8F9MQ39; A0A2J4R564; A0A3P2EII3; A0A3R7H6U8; A0A7W2X3H5; A0A181X0R4; A0A377WP26; A0A251ZHL3; A0A2N4W388; A0A167K4M9; A0A4U9D3U1; A0A164Q0K8; A0A0J8VPA7; A0A855EYL9; A0A144HJ15; A0A089PLD0; A0A8B4Z3I6; J2E280; A0A1V0LBL8; A0A7I6RZ38; A0A808XI61; V3QXF8; A0A0H3H0T6; A0A2J4ZLK0; A0A483YJ83; A0A2U3EZ38; R4YDJ2; A0A378FWP6; A0A4R2Y1Y7; D2Z…	0	1926.09	19	Not Found	Not Found	Not Found	High	Not Found	Not Found	Not Found	Not Found	Not Found	Not Found	Not Found	Not Found	Not Found	Not Found	Not Found	Medium	2	0	0	1	1	1	963.546	-5.34	-0.00514	92.5523	3.78
No	High	Unambiguous	LVRGYPNSQYATDAYKR	[K].LVRGYPNSQYATDAYKR.[ML]			1	20	1	A0A377WMI7	A0A377WMI7 [150-166]			Outer membrane protein assembly factor BamD OS=Klebsiella pneumoniae OX=573 GN=yfiO_1 PE=3 SV=1	W1I0X0; A0A378AAA6; A0A377WMI7; A0A2N5A6P5; A0A7G8QM10; A0A837JVB8; A0A7H4MTS4; J5Y3F4; A0A4R3Z8E8; A0A6P1V7S6; A0A223U7M8; A0A0J2HJR5; A0A377SBJ9; A0A5R9L8Y5; A0A447RNT2; A0A0B2INT2; A0A483GCS9; A0A1Y6GHT6; A0A8F4GGC2; A0A7U2ZTL5	2	2002.01	17	Not Found	Not Found	Not Found	High	Not Found	Not Found	Not Found	Not Found	Not Found	Not Found	Not Found	Not Found	Not Found	Not Found	Not Found	Medium	3	0.2467	0	1	1	1	668.01	0.92	0.00061	27.1313	3.77
No	High	Selected	VKALADAAREAGLQF	[R].VKALADAAREAGLQF.[-]			1	8	1	A0A519F2K8	A0A519F2K8 [109-123]			50S ribosomal protein L18 OS=Pseudomonas sp. OX=306 GN=rplR PE=3 SV=1	A0A519F2K8; A0A519EXX1; A0A4P6WWT6; A0A5C7TCU9; A0A6M4MH61; J0TXG5; A0A0K8QMI9; J2LEP1	2	1559.85	15	Not Found	Not Found	Not Found	High	Not Found	Not Found	Not Found	Not Found	Not Found	Not Found	Not Found	Not Found	Not Found	Not Found	Not Found	Medium	2	0	0	1	1	1	780.416	-19.37	-0.01511	63.6642	3.76
No	High	Selected	ILGEMEGDTPLLAATR	[R].ILGEMEGDTPLLAATR.[L]	1xOxidation [M5]	1xOxidation [M5]	1	3	1						A0A485BEJ8; A0A1Y6GQL2; A0A2X2E997	0	1702.87	16	Not Found	Not Found	Not Found	High	Not Found	Not Found	Not Found	Not Found	Not Found	Not Found	Not Found	Not Found	Not Found	Not Found	Not Found	Medium	2	0	0	1	1	1	851.937	-1.32	-0.00113	49.2889	3.52
No	High	Unambiguous	AYILNEGSVLAQGAPEALLSNPDVR	[R].AYILNEGSVLAQGAPEALLSNPDVR.[R]			1	1	1	A0A6N8AYI1	A0A6N8AYI1 [205-229]			Lipopolysaccharide export system ATP-binding protein LptB OS=Stenotrophomonas sp OX=69392 GN=lptB PE=3 SV=1	A0A6N8AYI1	0	2597.36	25	Not Found	Not Found	Not Found	High	Not Found	Not Found	Not Found	Not Found	Not Found	Not Found	Not Found	Not Found	Not Found	Not Found	Not Found	Medium	2	0.0612	0	1	1	1	1299.19	9.49	0.01233	52.1781	3.43	80.87

## Sheet: Stenotrophomonas maltophilia
Specific by blastp	Confidence	PSM Ambiguity	Sequence	Annotated Sequence	Modifications	Modifications (all possible sites)	# Protein Groups	# Proteins	# PSMs	Master Protein Accessions	Positions in Master Proteins	Modifications in Master Proteins (all Sites)	Modifications in Master Proteins	Master Protein Descriptions	Protein Accessions	# Missed Cleavages	Theo. MH+ [Da]	Sequence Length	Found in File: [F1]: Morganella morganii	Found in File: [F2]: Klebsiella oxytoca	Found in File: [F3]: Proteus vulgaris	Found in File: [F4]: Raoultella planticola	Found in File: [F5]: Morganella morganii	Found in File: [F6]: Stenotrophomonas maltophilia	Found in File: [F7]: Enterobacter aerogenes	Found in File: [F8]: Proteus vulgaris	Found in File: [F9]: Stenotrophomonas maltophilia	Found in File: [F10]: Enterobacter cloacae	Found in File: [F11]: Proteus mirabilis	Found in File: [F12]: Proteus vulgaris	Found in File: [F13]: Hafnia alvei	Found in File: [F14]: Proteus penneri	Found in File: [F15]: Stenotrophomonas maltophilia	Confidence (by Search Engine): Sequest HT	Charge (by Search Engine): Sequest HT	DeltaScore (by Search Engine): Sequest HT	DeltaCn (by Search Engine): Sequest HT	Rank (by Search Engine): Sequest HT	Search Engine Rank (by Search Engine): Sequest HT	Concatenated Rank (by Search Engine): Sequest HT	m/z [Da] (by Search Engine): Sequest HT	DeltaM [ppm] (by Search Engine): Sequest HT	Deltam/z [Da] (by Search Engine): Sequest HT	RT [min] (by Search Engine): Sequest HT	XCorr (by Search Engine): Sequest HT	Top Apex RT [min]
No	High	Unambiguous	LDQLDVKVQGAAQSAESANQSAQQANQR	[R].LDQLDVKVQGAAQSAESANQSAQQANQR.[L]			1	22	1	A0A2T3WZG5	A0A2T3WZG5 [41-68]			Uncharacterized protein OS=Stenotrophomonas sp. Nf4 OX=2116542 GN=C9416_07215 PE=4 SV=1	A0A2T3WZG5; A0A149QGK5; A0A7H8NLF1; A0A8I0L2N5; A0A6B8J368; B8LAE3; A0A1W1H2M3; A0A246HNM3; A0A7W3FJ62; A0A2R3PVM4; B2FHE8; A0A2R7QS55; A0A356JCT9; A0A7Z0NV14; A0A2G7S0R3; A0A8E3R912; A0A270NAY4; A0A239QCN1; A0A1A6XU66; A0A4Q1CVH9; A0A023XZF0; A0A3C0GP23	1	2955.45	28	Not Found	Not Found	Not Found	Not Found	Not Found	High	Not Found	Not Found	Not Found	Not Found	Not Found	Not Found	Not Found	Not Found	Not Found	High	3	0.4911	0	1	1	1	985.823	0.76	0.00075	39.5037	7.84	39.51
No	High	Selected	KADFSGVSASVDSTAEQVPK	[K].KADFSGVSASVDSTAEQVPK.[A]			1	5	1	A0A0F5ZME7	A0A0F5ZME7 [6-25]			LysM peptidoglycan-binding domain-containing protein OS=Stenotrophomonas maltophilia OX=40324 GN=A7X83_21610 PE=4 SV=1	B8L840; A0A2U4H950; A0A0F5ZME7; A0A2W6GKY0; B2FJS0	1	2023	20	Not Found	Not Found	Not Found	Not Found	Not Found	High	Not Found	Not Found	Not Found	Not Found	Not Found	Not Found	Not Found	Not Found	Not Found	High	2	0.038	0	1	1	1	1012	0.38	0.00039	41.602	7.11	41.66
Yes	High	Unambiguous	SRDGELDTALYDDSQPGNLQGELNDVMR	[R].SRDGELDTALYDDSQPGNLQGELNDVMR.[L]			1	8	1	A0A6B8GS00	A0A6B8GS00 [100-127]			DUF1311 domain-containing protein OS=Stenotrophomonas maltophilia OX=40324 GN=FEO86_01240 PE=4 SV=1	A0A239QCE0; A0A2W6I6A1; A0A2J0T3C9; A0A3R8UZE0; A0A6B8GS00; T5KA23; A0A2R3PVX8; A0A2W6GBK2	1	3108.42	28	Not Found	Not Found	Not Found	Not Found	Not Found	High	Not Found	Not Found	Not Found	Not Found	Not Found	Not Found	Not Found	Not Found	Not Found	High	3	0.5856	0	1	1	1	1036.81	-0.42	-0.00043	67.8303	7.07	67.98
No	High	Unambiguous	EAADKTAAASEQAAADTQQALDKAADATANAADK	[R].EAADKTAAASEQAAADTQQALDKAADATANAADK.[A]			2	6	1	A0A4T1DEH6; A0A0M1ERH8	A0A4T1DEH6 [58-91]; A0A0M1ERH8 [58-91]			Uncharacterized protein OS=Stenotrophomonas maltophilia OX=40324 GN=DI034_15705 PE=4 SV=1 Membrane protein OS=Stenotrophomonas maltophilia OX=40324 GN=FEO90_14960 PE=4 SV=1	A0A4T1DEH6; M5CWL0; A0A0M1EKP6; A0A4Z0DGA8; A0A0M1ERH8; J7VPR3	2	3303.56	34	Not Found	Not Found	Not Found	Not Found	Not Found	High	Not Found	Not Found	Not Found	Not Found	Not Found	Not Found	Not Found	Not Found	Not Found	High	3	0.487	0	1	1	1	1101.86	0.31	0.00034	55.5614	6.92	55.57
No	High	Unambiguous	DAATDAAAHASDATADAAQK	[K].DAATDAAAHASDATADAAQK.[V]			1	3	1	A0A0M1ERH8	A0A0M1ERH8 [94-113]			Membrane protein OS=Stenotrophomonas maltophilia OX=40324 GN=FEO90_14960 PE=4 SV=1	A0A2W6LUF2; A0A0M1ERH8; J7VPR3	0	1871.84	20	Not Found	Not Found	Not Found	Not Found	Not Found	High	Not Found	Not Found	Not Found	Not Found	Not Found	Not Found	Not Found	Not Found	Not Found	High	2	0.5136	0	1	1	1	936.422	-0.09	-9e-05	27.1152	6.23	27.31
No	High	Unambiguous	NHDEALQETFPASDPISPFVAAPAPEEQAK	[R].NHDEALQETFPASDPISPFVAAPAPEEQAK.[R]			1	1	1	A0A1V3D0W6	A0A1V3D0W6 [33-62]			Uncharacterized protein OS=Stenotrophomonas maltophilia OX=40324 GN=BWP19_16125 PE=4 SV=1	A0A1V3D0W6	0	3206.53	30	Not Found	Not Found	Not Found	Not Found	Not Found	High	Not Found	Not Found	Not Found	Not Found	Not Found	Not Found	Not Found	Not Found	Not Found	High	3	0.4854	0	1	1	1	1069.51	-0.56	-0.0006	63.4705	6.16	63.47
No	High	Unambiguous	AQGAIEQAACLTSESAR	[K].AQGAIEQAACLTSESAR.[Q]	1xCarbamidomethyl [C10]	1xCarbamidomethyl [C10]	1	5	1	A0A6B8GS00	A0A6B8GS00 [48-64]			DUF1311 domain-containing protein OS=Stenotrophomonas maltophilia OX=40324 GN=FEO86_01240 PE=4 SV=1	A0A699Y969; A0A6B8GS00; T5KA23; A0A6S4RGK5; J7SY86	0	1762.84	17	Not Found	Not Found	Not Found	Not Found	Not Found	High	Not Found	Not Found	Not Found	Not Found	Not Found	Not Found	Not Found	Not Found	Not Found	High	2	0.5782	0	1	1	1	881.921	-2.41	-0.00212	38.2257	6.14	38.33
No	High	Unambiguous	VVDILHSDKGPNPVCDGCEGANR	[K].VVDILHSDKGPNPVCDGCEGANR.[N]	2xCarbamidomethyl [C15; C18]	2xCarbamidomethyl [C15; C18]	3	11	1	B2FPS9; A0A239Q438; A0A1A6XNK6	B2FPS9 [59-81]; A0A239Q438 [59-81]; A0A1A6XNK6 [59-81]			Conserved hypothetical exported protein OS=Stenotrophomonas maltophilia (strain K279a) OX=522373 GN=Smlt3497 PE=4 SV=1 Uncharacterized conserved protein, DUF2147 family OS=Stenotrophomonas sp. CC120222-04 OX=1378088 GN=SAMN02744786_0853 PE=4 SV=1 DUF2147 domain-containing protein OS=Stenotrophomonas maltophilia OX=40324 GN=A9K58_15750 PE=4 SV=1	B2FPS9; A0A239Q438; A0A149PRP7; A0A2J0V2Y0; A0A0L8A8F8; A0A1A6XNK6; A0A2J0UEC5; A0A2Y9U9A0; A0A1V3CWS1; A0A1A6X680; A0A427CJ53	1	2509.16	23	Not Found	Not Found	Not Found	Not Found	Not Found	High	Not Found	Not Found	Not Found	Not Found	Not Found	Not Found	Not Found	Not Found	Not Found	High	3	0.5	0	1	1	1	837.056	-0.56	-0.00047	35.9292	6.12	35.78
No	High	Unambiguous	FTSVVANLQTSTENLSASR	[R].FTSVVANLQTSTENLSASR.[S]			2	57	1	A0A317BUV7; A0A1D8YEU5	A0A317BUV7 [338-356]; A0A1D8YEU5 [343-361]			Flagellin OS=Stenotrophomonas maltophilia OX=40324 GN=DKY64_12355 PE=3 SV=1 Flagellin OS=Stenotrophomonas sp. LM091 OX=1904944 GN=BIZ42_18720 PE=3 SV=1	A0A2J0TEK6; A0A7Y8KSM4; A0A0K2IJV2; A0A4S2D339; A0A7Y9NCW7; A0A4U3GPS1; A0A5N7SR48; A0A2R7QK88; A0A6G8YJE6; A0A317BUV7; A0A2W5H1M7; A0A023Y464; A0A7V7YL25; A0A1E7RMV7; A0A1D8YER3; A0A7V7YL41; A0A4Q1CQD8; A0A7Y9NDS0; A0A4Q1CRH3; A0A6P1EGY0; A0A0U5HMK1; A0A246HIE7; A0A6B8J792; A0A6G8YJY7; A0A6G8YJT3; A0A6P1EIK0; A0A7Y8KTQ5; A0A0U5HKW1; M5CZG8; A0A2R7QK18; A0A0L8A6T2; A0A4U3GT65; A0A0L8ADG4; A0A7Y9N…	0	2025.02	19	Not Found	Not Found	Not Found	Not Found	Not Found	High	Not Found	Not Found	Not Found	Not Found	Not Found	Not Found	Not Found	Not Found	Not Found	High	2	0.4235	0	1	1	1	1013.01	-2.23	-0.00226	54.4197	5.95	54.52
No	High	Unambiguous	TWGAVASSPGGDAGSATGHQAK	[K].TWGAVASSPGGDAGSATGHQAK.[A]			1	11	1	B2FJG7	B2FJG7 [67-88]			Conserved hypothetical exported protein OS=Stenotrophomonas maltophilia (strain K279a) OX=522373 GN=Smlt2996 PE=4 SV=1	A0A7Z3GV01; A0A2J0SMX4; A0A5N0KRP3; A0A363S3U0; B2FJG7; A0A699Y8X3; A0A1V3CYW6; A0A854E406; A0A2R3Q2P2; A0A431UB39; A0A357N6Z8	0	2012.94	22	Not Found	Not Found	Not Found	Not Found	Not Found	High	Not Found	Not Found	Not Found	Not Found	Not Found	Not Found	Not Found	Not Found	Not Found	High	2	0.5195	0	1	1	1	1006.97	-1.21	-0.00122	23.6004	5.91	23.73
No	High	Unambiguous	NNTTANRYTGSAGSALQLGEHR	[R].NNTTANRYTGSAGSALQLGEHR.[Q]			1	22	1	B4SJT7	B4SJT7 [95-116]			Uncharacterized protein OS=Stenotrophomonas maltophilia (strain R551-3) OX=391008 GN=Smal_3529 PE=4 SV=1	B4SJT7; A0A4Z0DE33; A0A8I1CB92; A0A2J0TRP9; A0A1A6XYF9; A0A2T3WYG1; A0A2J0UCR8; A0A1Z2LPB2; A0A0M0NY40; A0A0L8A5I5; A0A7D0L1D4; M5CR33; A0A2W6HWI2; A0A854DVP6; A0A0U5HDS3; A0A4V1M890; A0A7H8NLH0; A0A2G7RV57; A0A2R7J554; A0A5N7SND5; A0A2Y9U3R2; A0A4R7UME5	1	2318.12	22	Not Found	Not Found	Not Found	Not Found	Not Found	High	Not Found	Not Found	Not Found	Not Found	Not Found	Not Found	Not Found	Not Found	Not Found	High	3	0.4735	0	1	1	1	773.38	0.68	0.00053	30.1701	5.85	30.11
No	High	Unambiguous	IGDNANLNSQALYDYISPTISAR	[R].IGDNANLNSQALYDYISPTISAR.[A]			1	17	1	A0A2J0SHZ4	A0A2J0SHZ4 [491-513]			TonB-dependent receptor OS=Stenotrophomonas maltophilia OX=40324 GN=B9Y76_15110 PE=3 SV=1	A0A2T3WYP1; A0A2R7IFX7; A0A0U5DTY1; A0A4T1GJJ0; A0A2M9QYB2; A0A2J0SHZ4; A0A5N7SC22; A0A317BRV8; A0A8I1CAM3; A0A0R0B062; A0A2J0UED6; A0A2W5HSE5; A0A4Z0DG55; A0A270NMW2; A0A1Z2LMM5; A0A397NB08; A0A1V3D1J0	0	2496.24	23	Not Found	Not Found	Not Found	Not Found	Not Found	High	Not Found	Not Found	Not Found	Not Found	Not Found	Not Found	Not Found	Not Found	Not Found	High	2	0.5009	0	1	1	1	1248.62	-1.44	-0.0018	68.7433	5.77	68.6
No	High	Selected	FTSVVANLQTSSENLSASR	[R].FTSVVANLQTSSENLSASR.[S]			2	115	1	A0A317C026; A0A1V3D3E5	A0A317C026 [348-366]; A0A1V3D3E5 [343-361]			Flagellin OS=Stenotrophomonas maltophilia OX=40324 GN=DKY64_12350 PE=3 SV=1 Flagellin OS=Stenotrophomonas maltophilia OX=40324 GN=BWP19_13145 PE=3 SV=1	A0A8F6HE11; A0A1Z2LJU0; A0A0M0NLE5; A0A246L291; A0A2J0U6F7; A0A8I0XXJ4; A0A6P1EM24; A0A6B8GRD8; A0A2W6K1P6; B2FQU5; A0A6B8J620; A0A4R7UI30; A0A270NH19; A0A0R0AZW8; A0A2W6K6E1; A0A2T1I2F5; A0A7Z1RM88; A0A5K1NRQ8; A0A397M668; A0A4R7UI36; A0A8E3RBH1; A0A7V8FJH0; A0A4R7UIB1; A0A5K1NS35; A0A699XYL1; A0A317C026; A0A2Y9U6C0; A0A1A6XY62; A0A0K2IWR3; A0A2G7S1Q9; A0A023Y386; A0A2T1IE77; B2FQU7; A0A2T1IE61;…	0	2011.01	19	Not Found	Not Found	Not Found	Not Found	Not Found	High	Not Found	Not Found	Not Found	Not Found	Not Found	Not Found	Not Found	Not Found	Not Found	High	2	0.0295	0	1	1	1	1006.01	-1.26	-0.00127	50.8121	5.76	50.98
No	High	Unambiguous	LGITTGGLQDISTVPVSAIER	[R].LGITTGGLQDISTVPVSAIER.[I]			1	13	1	A0A854F7X1	A0A854F7X1 [125-145]			TonB-dependent receptor OS=Stenotrophomonas sp. MB339 OX=1663558 GN=BU225_06385 PE=3 SV=1	A0A2W6K7D7; A0A0F5ZMQ4; A0A854F7X1; B2FR08; A0A5K1NP01; A0A2W6H1W7; A0A8E3R597; J7VCU8; A0A7G7PUL4; A0A6S4RZT7; A0A2J0SYT7; A0A1V3D2K1; B4SSC8	0	2127.17	21	Not Found	Not Found	Not Found	Not Found	Not Found	High	Not Found	Not Found	Not Found	Not Found	Not Found	Not Found	Not Found	Not Found	Not Found	High	2	0.4375	0	1	1	1	1064.08	-2.94	-0.00313	68.5553	5.44	68.56
No	High	Selected	ETIKWEDGNEYPLVKVEISSASHPFYTGK	[K].ETIKWEDGNEYPLVKVEISSASHPFYTGK.[H]			1	2	1	A0A7W3FR67	A0A7W3FR67 [33-61]			50S ribosomal protein L31 type B OS=Stenotrophomonas tumulicola OX=1685415 GN=rpmE2 PE=3 SV=1	A0A7W3FR67; A0A7V8JL83	2	3324.64	29	Not Found	Not Found	Not Found	Not Found	Not Found	High	Not Found	Not Found	Not Found	Not Found	Not Found	Not Found	Not Found	Not Found	Not Found	High	3	0	0	1	1	1	1108.87	-13.76	-0.01525	70.0809	5.43	70.43
No	High	Unambiguous	ADFSGVSASVDSTAEQVPK	[K].ADFSGVSASVDSTAEQVPK.[A]			1	5	1	A0A0F5ZME7	A0A0F5ZME7 [7-25]			LysM peptidoglycan-binding domain-containing protein OS=Stenotrophomonas maltophilia OX=40324 GN=A7X83_21610 PE=4 SV=1	B8L840; A0A2U4H950; A0A0F5ZME7; A0A2W6GKY0; B2FJS0	0	1894.9	19	Not Found	Not Found	Not Found	Not Found	Not Found	High	Not Found	Not Found	Not Found	Not Found	Not Found	Not Found	Not Found	Not Found	Not Found	High	2	0.0718	0	1	1	1	947.954	-0.91	-0.00087	46.3829	5.43	46.57
Yes	High	Unambiguous	NAPAADTQNFYNAPAPR	[R].NAPAADTQNFYNAPAPR.[A]			1	4	1	A0A2J0SMY4	A0A2J0SMY4 [290-306]			Type VI secretion protein OS=Stenotrophomonas maltophilia OX=40324 GN=B9Y57_13315 PE=4 SV=1	A0A2J0SMY4; A0A699YF53; A0A1V3CYU8; A0A2W6GMF6	0	1817.86	17	Not Found	Not Found	Not Found	Not Found	Not Found	High	Not Found	Not Found	Not Found	Not Found	Not Found	Not Found	Not Found	Not Found	Not Found	High	2	0.4557	0	1	1	1	909.431	-1.43	-0.0013	33.1532	5.42	33.08
No	High	Unambiguous	EYKDKWDFDAQDALAASAVDLDELIR	[R].EYKDKWDFDAQDALAASAVDLDELIR.[R]			1	5	1	A0A2J0SN08	A0A2J0SN08 [64-89]			Uncharacterized protein OS=Stenotrophomonas maltophilia OX=40324 GN=B9Y57_13485 PE=4 SV=1	A0A2J0SN08; J7UVE1; A0A2W6GMJ5; A0A7Z3GVE9; A0A2W6IQ21	2	2997.45	26	Not Found	Not Found	Not Found	Not Found	Not Found	High	Not Found	Not Found	Not Found	Not Found	Not Found	Not Found	Not Found	Not Found	Not Found	High	3	0.4238	0	1	1	1	999.822	1.04	0.00104	90.497	5.38	90.62
No	High	Unambiguous	VQNAAQSAESANQSAQQANQRLDQIEGR	[K].VQNAAQSAESANQSAQQANQRLDQIEGR.[V]			1	1	1	A0A0R0AMH5	A0A0R0AMH5 [48-75]			Uncharacterized protein OS=Stenotrophomonas panacihumi OX=676599 GN=ARC20_05475 PE=4 SV=1	A0A0R0AMH5	1	3012.45	28	Not Found	Not Found	Not Found	Not Found	Not Found	High	Not Found	Not Found	Not Found	Not Found	Not Found	Not Found	Not Found	Not Found	Not Found	High	3	0.4413	0	1	1	1	1004.82	0.05	5e-05	41.6358	5.37	41.49
No	High	Unambiguous	VQQADIASLETELSEALGAK	[K].VQQADIASLETELSEALGAK.[V]			1	15	1	A0A8I0Y1Z0	A0A8I0Y1Z0 [253-272]			Probable chromosome-partitioning protein ParB OS=Stenotrophomonas maltophilia OX=40324 GN=I5T99_05825 PE=3 SV=1	A0A8I0Y1Z0; A0A239QDW1; A0A3R8UQA4; A0A2D0ALF2; A0A2J0SM55; B8L797; A0A0H2QGF9; M5CRZ3; A0A2R3Q6S9; A0A1Z2LQ09; A0A1A6Y056; A0A6N7NZQ3; A0A2J0U7Z4; M5D4V2; T5KBD1	0	2073.07	20	Not Found	Not Found	Not Found	Not Found	Not Found	High	Not Found	Not Found	Not Found	Not Found	Not Found	Not Found	Not Found	Not Found	Not Found	High	2	0.443	0	1	1	1	1037.04	-1.99	-0.00206	86.3738	5.35
No	High	Unambiguous	AKDAATDAAAHASDATADAAQK	[K].AKDAATDAAAHASDATADAAQK.[V]			1	3	1	A0A0M1ERH8	A0A0M1ERH8 [92-113]			Membrane protein OS=Stenotrophomonas maltophilia OX=40324 GN=FEO90_14960 PE=4 SV=1	A0A2W6LUF2; A0A0M1ERH8; J7VPR3	1	2070.97	22	Not Found	Not Found	Not Found	Not Found	Not Found	High	Not Found	Not Found	Not Found	Not Found	Not Found	Not Found	Not Found	Not Found	Not Found	High	3	0.5816	0	1	1	1	690.994	-1.11	-0.00077	20.1086	5.33	20.22
No	High	Unambiguous	SSTNYECYAGTILAGVALK	[KR].SSTNYECYAGTILAGVALK.[G]	1xCarbamidomethyl [C7]	1xCarbamidomethyl [C7]	1	9	1	B2FN99	B2FN99 [121-139]			Conserved hypothetical exported protein OS=Stenotrophomonas maltophilia (strain K279a) OX=522373 GN=Smlt4555 PE=4 SV=1	A0A6N7P1Z6; B2FN99; A0A7W3V1H3; A0A854DXL1; A0A1A6Y2R9; A0A3D4TS81; B4SMZ7; A0A431UML2; A0A2T1I625	0	2017.99	19	Not Found	Not Found	Not Found	Not Found	Not Found	High	Not Found	Not Found	Not Found	Not Found	Not Found	Not Found	Not Found	Not Found	Not Found	High	2	0.4019	0	1	1	1	1009.5	-1.21	-0.00122	72.5555	5.25	72.66
Yes	High	Unambiguous	VFVDKDNIITSTRCE	[R].VFVDKDNIITSTRCE.[-]	1xCarbamidomethyl [C14]	1xCarbamidomethyl [C14]	1	10	1	B2FII7	B2FII7 [109-123]			Uncharacterized protein OS=Stenotrophomonas maltophilia (strain K279a) OX=522373 GN=Smlt2905 PE=4 SV=1	B2FII7; A0A2W6K9K8; A0A0U5HNY8; A0A4T1DSI8; A0A7D0IXD7; A0A1A6Y780; A0A4Z0DHT0; A0A854DTL2; A0A6B8GSQ8; M5CZ73	2	1796.88	15	Not Found	Not Found	Not Found	Not Found	Not Found	High	Not Found	Not Found	Not Found	Not Found	Not Found	Not Found	Not Found	Not Found	Not Found	High	2	0.4656	0	1	1	1	898.945	-0.91	-0.00082	37.2313	5.24	37.26
No	High	Unambiguous	HGLDFNGYSTEVGVR	[K].HGLDFNGYSTEVGVR.[TS]			1	25	1	A0A1W1H2N3	A0A1W1H2N3 [109-123]			Sulfation-dependent quorum factor, Ax21 family OS=Stenotrophomonas indicatrix OX=2045451 GN=SAMN04488690_3601 PE=4 SV=1	A0A1W1H2N3; A0A0F5ZPV2; A0A0M1F0V1; J7V7K5; A0A3D5JSB3; A0A2R7R462; A0A0U5DDU6; A0A246HJ66; A0A349Y8J4; A0A8F6DE52; A0A7V8FDS8; A0A1A6XTU0; A0A3R8T518; A0A4U3GD63; A0A6P1EJ58; A0A7H8NXC2; A0A7Y8GQU1; A0A498C362; A0A2W6I0D9; A0A2G7RYJ4; A0A1Z2LET6; A0A270ND98; B8LAE1; A0A7Z1LK23; A0A7D0GQB4	0	1650.79	15	Not Found	Not Found	Not Found	Not Found	Not Found	High	Not Found	Not Found	Not Found	Not Found	Not Found	Not Found	Not Found	Not Found	Not Found	High	2	0.5386	0	1	1	1	825.897	0.05	4e-05	43.4116	5.18	43.5
No	High	Selected	LGLFDEPSEDDPDAGVQLPEGKP	[R].LGLFDEPSEDDPDAGVQLPEGKP.[-]			1	10	1	A0A854E0X8	A0A854E0X8 [134-156]			Uncharacterized protein OS=Stenotrophomonas sp. MB339 OX=1663558 GN=BU225_04610 PE=4 SV=1	A0A854E0X8; A0A3D4TM65; A0A6N7NLN2; A0A2J0UBJ1; A0A2W6I935; A0A7Z3BTG9; A0A1V3D5S2; A0A2J0SGV9; A0A1A6XR27; M5D637	0	2425.14	23	Not Found	Not Found	Not Found	Not Found	Not Found	High	Not Found	Not Found	Not Found	Not Found	Not Found	Not Found	Not Found	Not Found	Not Found	High	2	0	0	1	1	1	1213.07	-1.19	-0.00144	63.4086	5.18	63.38
Yes	High	Unambiguous	VLAAGGTAAQALAASQAAAR	[R].VLAAGGTAAQALAASQAAAR.[Q]			1	2	1	A0A1V3D6H1	A0A1V3D6H1 [212-231]			Uncharacterized protein OS=Stenotrophomonas maltophilia OX=40324 GN=BWP19_07045 PE=3 SV=1	A0A1V3D6H1; A0A5K1NKL9	0	1768.97	20	Not Found	Not Found	Not Found	Not Found	Not Found	High	Not Found	Not Found	Not Found	Not Found	Not Found	Not Found	Not Found	Not Found	Not Found	High	2	0.4375	0	1	1	1	884.987	0.23	0.0002	44.8394	5.12	44.85
No	High	Unambiguous	QAATAAGGAIKGATGAATDELR	[K].QAATAAGGAIKGATGAATDELR.[IM]			1	4	2	B8L9X1	B8L9X1 [22-43]			Uncharacterized protein OS=Stenotrophomonas sp. SKA14 OX=391601 GN=SSKA14_4084 PE=4 SV=1	B8L9X1; A0A6N7NTA4; A0A1A6XTQ5; A0A270NI85	1	2001.04	22	Not Found	Not Found	Not Found	Not Found	Not Found	High	Not Found	Not Found	Not Found	Not Found	Not Found	Not Found	Not Found	Not Found	Not Found	High	2	0.3491	0	1	1	1	1001.02	0.77	0.00077	37.4287	5.07	37.45
No	High	Unambiguous	DAAAHASDATADAAQK	[R].DAAAHASDATADAAQK.[V]			1	1	1	A0A7V8FHS2	A0A7V8FHS2 [98-113]			Uncharacterized protein OS=Stenotrophomonas maltophilia OX=40324 GN=GAK31_01481 PE=4 SV=1	A0A7V8FHS2	0	1513.69	16	Not Found	Not Found	Not Found	Not Found	Not Found	High	Not Found	Not Found	Not Found	Not Found	Not Found	Not Found	Not Found	Not Found	Not Found	High	2	0.1365	0	1	1	1	757.348	0.33	0.00025	27.2045	4.98	27.31
No	High	Unambiguous	AEVAYRADFDDQSVNPK	[R].AEVAYRADFDDQSVNPK.[R]			1	2	2	B2FQM8	B2FQM8 [157-173]			Putative outer membrane protein OS=Stenotrophomonas maltophilia (strain K279a) OX=522373 GN=Smlt0955 PE=4 SV=1	B2FQM8; A0A2W6G405	1	1924.9	17	Not Found	Not Found	Not Found	Not Found	Not Found	High	Not Found	Not Found	Not Found	Not Found	Not Found	Not Found	Not Found	Not Found	Not Found	High	2	0.4101	0	1	1	1	962.954	-1.07	-0.00103	33.0443	4.95	33.08
Yes	High	Unambiguous	AIKDCKDLGSQACSVFHSDCTKPFFQQD	[R].AIKDCKDLGSQACSVFHSDCTKPFFQQD.[-]	3xCarbamidomethyl [C5; C13; C20]	3xCarbamidomethyl [C5; C13; C20]	1	3	1	B2FJG7	B2FJG7 [145-172]			Conserved hypothetical exported protein OS=Stenotrophomonas maltophilia (strain K279a) OX=522373 GN=Smlt2996 PE=4 SV=1	B2FJG7; A0A1V3CYW6; A0A854E406	2	3289.47	28	Not Found	Not Found	Not Found	Not Found	Not Found	High	Not Found	Not Found	Not Found	Not Found	Not Found	Not Found	Not Found	Not Found	Not Found	High	4	0.4297	0	1	1	1	823.123	-0.48	-0.0004	51.206	4.91	51.38
No	High	Unambiguous	ALQANGPVSVKWEDPATFTEIR	[R].ALQANGPVSVKWEDPATFTEIR.[Q]			1	5	1	A0A7G7R2L8	A0A7G7R2L8 [34-55]			Uncharacterized protein OS=Stenotrophomonas maltophilia OX=40324 GN=FLFIOBJN_01463 PE=4 SV=1	J7UQ80; A0A7G7R2L8; A0A5K1NTQ2; A0A1V3D612; A0A854E2V0	1	2429.25	22	Not Found	Not Found	Not Found	Not Found	Not Found	High	Not Found	Not Found	Not Found	Not Found	Not Found	Not Found	Not Found	Not Found	Not Found	High	3	0.2613	0	1	1	1	810.421	0.6	0.00049	62.5853	4.86
No	High	Selected	KQPAITAEQLKPAVEAFQK	[K].KQPAITAEQLKPAVEAFQK.[R]			2	19	1	A0A2W6I7E6; A0A3R8UHI5	A0A2W6I7E6 [69-87]; A0A3R8UHI5 [69-87]			Peptidyl-prolyl cis-trans isomerase OS=Stenotrophomonas maltophilia OX=40324 GN=A7X83_09750 PE=3 SV=1 Peptidyl-prolyl cis-trans isomerase OS=Stenotrophomonas sp. 278 OX=2479851 GN=EGJ34_21400 PE=3 SV=1	A0A2W6I7E6; A0A1A6Y3X8; A0A1W1GXP2; A0A1E7RMH9; A0A2T1I1Y5; A0A7G3EJ59; T5KHM7; A0A3R8UHI5; A0A1V3DA22; A0A3S7KPY7; A0A0H2QM30; A0A6N8AYD7; A0A7D0KPZ5; M5D6Z0; A0A5N0KMX1; A0A357MZ73; A0A8I0KYA6; B8L2Z0; A0A2M9QTX0	1	2097.17	19	Not Found	Not Found	Not Found	Not Found	Not Found	High	Not Found	Not Found	Not Found	Not Found	Not Found	Not Found	Not Found	Not Found	Not Found	High	4	0	0	1	1	1	525.047	-1.11	-0.00058	45.4878	4.81	45.56
No	High	Unambiguous	NEAITEATRQKELAQAEIDAAANR	[KR].NEAITEATRQKELAQAEIDAAANR.[A]			1	9	1	A0A1Z2LQT5	A0A1Z2LQT5 [92-115]			ATP synthase subunit b OS=Stenotrophomonas sp. WZN-1 OX=2005046 GN=atpF PE=3 SV=1	A0A7W3FKZ6; A0A1Z2LQT5; A0A0U5HYL7; A0A4R7UQS5; A0A2J0UF38; T5KP34; A0A7V8FG32; A0A699YPU1; A0A8D5X8V5	2	2613.32	24	Not Found	Not Found	Not Found	Not Found	Not Found	High	Not Found	Not Found	Not Found	Not Found	Not Found	Not Found	Not Found	Not Found	Not Found	High	3	0.2318	0	1	1	1	871.778	-0.69	-0.0006	46.9645	4.66	47.01
Yes	High	Unambiguous	GSTTVAGQDISLNQDFK	[R].GSTTVAGQDISLNQDFK.[L]			1	7	1	A0A6S4S1N1	A0A6S4S1N1 [100-116]			Uncharacterized protein OS=Stenotrophomonas maltophilia OX=40324 GN=WP1W18C01_38490 PE=4 SV=1	A0A6S4S1N1; J7V9J5; B2FHZ6; A0A2J0SJQ9; A0A1V3D4H3; A0A7G7QUG5; A0A5K1NQT8	0	1780.87	17	Not Found	Not Found	Not Found	Not Found	Not Found	High	Not Found	Not Found	Not Found	Not Found	Not Found	Not Found	Not Found	Not Found	Not Found	High	2	0.4022	0	1	1	1	890.938	-0.93	-0.00083	44.1323	4.65	44.27
No	High	Unambiguous	MISSAGTGHFYTTDKNKK	[R].MISSAGTGHFYTTDKNKK.[N]	1xOxidation [M1]	1xOxidation [M1]	1	5	1	A0A0R0EA50	A0A0R0EA50 [10-27]			50S ribosomal protein L33 OS=Stenotrophomonas acidaminiphila OX=128780 GN=rpmG PE=3 SV=1	A0A0R0AXT2; A0A0R0EA50; A0A397NLC0; A0A8I0XZP3; A0A7L8U9U9	2	2001.97	18	Not Found	Not Found	Not Found	Not Found	Not Found	High	Not Found	Not Found	Not Found	Not Found	Not Found	Not Found	Not Found	Not Found	Not Found	High	2	0.4454	0	1	1	1	1001.49	-1.23	-0.00123	13.6835	4.58	13.74
No	High	Unambiguous	IGAGYNYGIAPNTDLVAR	[R].IGAGYNYGIAPNTDLVAR.[V]			1	18	1	A0A1W1H2N3	A0A1W1H2N3 [82-99]			Sulfation-dependent quorum factor, Ax21 family OS=Stenotrophomonas indicatrix OX=2045451 GN=SAMN04488690_3601 PE=4 SV=1	A0A1W1H2N3; A0A0F5ZPV2; A0A0M1F0V1; A0A3S7JYM2; A0A5N0KMI5; J7V7K5; A0A0U5DDU6; A0A8F6DE52; A0A353U8U6; A0A357N5Y3; A0A7H8NXC2; A0A2W6I0D9; A0A7U6ACK6; A0A2G7RYJ4; A0A1Z2LET6; A0A270ND98; A0A6B8HAX3; A0A7Z1LK23	0	1864.96	18	Not Found	Not Found	Not Found	Not Found	Not Found	High	Not Found	Not Found	Not Found	Not Found	Not Found	Not Found	Not Found	Not Found	Not Found	High	2	0.4223	0	1	1	1	932.98	-1.09	-0.00101	50.4074	4.57	50.55
Yes	High	Unambiguous	DQKDLPHPDAEAQRPDPVSPLQAK	[R].DQKDLPHPDAEAQRPDPVSPLQAK.[L]			1	2	1	A0A1V3D0W6	A0A1V3D0W6 [4-27]			Uncharacterized protein OS=Stenotrophomonas maltophilia OX=40324 GN=BWP19_16125 PE=4 SV=1	A0A1V3D0W6; A0A0M0NG32	1	2652.34	24	Not Found	Not Found	Not Found	Not Found	Not Found	High	Not Found	Not Found	Not Found	Not Found	Not Found	Not Found	Not Found	Not Found	Not Found	High	3	0.3611	0	1	1	1	884.785	1.45	0.00129	34.5785	4.57	34.57
No	High	Unambiguous	ADLEKTDISLISGMLGAALR	[R].ADLEKTDISLISGMLGAALR.[G]			1	23	1	A0A0R0AZA9	A0A0R0AZA9 [139-158]			TetR family transcriptional regulator OS=Stenotrophomonas maltophilia OX=40324 GN=ARC23_19730 PE=4 SV=1	A0A0R0AZA9; A0A2J0SZC7; A0A6B8J3R2; A0A239Q6F1; A0A1A6Y3Y7; T5L2K8; A0A2W6J319; A0A1Z2LHN4; A0A4T1D6M0; B2FHJ1; A0A4R7UI09; A0A2R3PYN7; A0A0F5ZP09; A0A699YJC7; A0A7D0GSD7; A0A2J0SWK1; A0A4Z0DMG5; A0A0M1DVS5; M5CKP5; B8L394; A0A2W5IAM8; A0A6B8GN46; A0A0J8PRA7	1	2074.12	20	Not Found	Not Found	Not Found	Not Found	Not Found	High	Not Found	Not Found	Not Found	Not Found	Not Found	Not Found	Not Found	Not Found	Not Found	High	2	0.3907	0	1	1	1	1037.56	-1.35	-0.0014	92.2705	4.53
No	High	Unambiguous	SPPTSAHPATHADRHDSNEPVTDTWITTK	[K].SPPTSAHPATHADRHDSNEPVTDTWITTK.[V]			1	2	1	B2FUS2	B2FUS2 [33-61]			Putative phospholipid membrane-attached protein OS=Stenotrophomonas maltophilia (strain K279a) OX=522373 GN=Smlt4040 PE=4 SV=1	B2FUS2; A0A0K2J011	1	3169.49	29	Not Found	Not Found	Not Found	Not Found	Not Found	High	Not Found	Not Found	Not Found	Not Found	Not Found	Not Found	Not Found	Not Found	Not Found	High	3	0.118	0	1	1	1	1057.17	-0.1	-0.00011	27.7324	4.49	27.68
No	High	Unambiguous	SAEGKAWAQANPGAKFPPAAGK	[K].SAEGKAWAQANPGAKFPPAAGK.[V]			1	3	2	A0A1V3CZ35	A0A1V3CZ35 [111-132]			Histone-like nucleoid-structuring protein OS=Stenotrophomonas maltophilia OX=40324 GN=BWP19_19125 PE=4 SV=1	A0A2Y9UAA2; A0A1V3CZ35; A0A2J0SVH0	2	2154.11	22	Not Found	Not Found	Not Found	Not Found	Not Found	High	Not Found	Not Found	Not Found	Not Found	Not Found	Not Found	Not Found	Not Found	Not Found	High	3	0.3034	0	1	1	1	718.708	0.46	0.00033	31.1383	4.35	31.39
No	High	Unambiguous	LPSTNKVELDGQGQSR	[R].LPSTNKVELDGQGQSR.[I]			1	4	1	A0A6C8WXS0	A0A6C8WXS0 [119-134]			Uncharacterized protein OS=Stenotrophomonas maltophilia OX=40324 GN=FLFIOBJN_03313 PE=4 SV=1	A0A6C8WXS0; A0A7Z3BTW4; J7VRM7; A0A431UH48	1	1728.89	16	Not Found	Not Found	Not Found	Not Found	Not Found	High	Not Found	Not Found	Not Found	Not Found	Not Found	Not Found	Not Found	Not Found	Not Found	High	2	0.269	0	1	1	1	864.946	-1.53	-0.00132	23.3131	4.35	23.35
No	High	Unambiguous	GFIDAPDADSSPNPSR	[R].GFIDAPDADSSPNPSR.[K]			1	3	1	A0A5N7SDY7	A0A5N7SDY7 [43-58]			Uncharacterized protein OS=Stenotrophomonas sp OX=69392 GN=E2597_04585 PE=4 SV=1	A0A5N7SDY7; A0A427CJ50; A0A1V3D2I7	0	1645.75	16	Not Found	Not Found	Not Found	Not Found	Not Found	High	Not Found	Not Found	Not Found	Not Found	Not Found	Not Found	Not Found	Not Found	Not Found	High	2	0.4342	0	1	1	1	823.377	0.48	0.0004	33.9757	4.33	34.08
Yes	High	Unambiguous	SLIAQAEKQQSK	[R].SLIAQAEKQQSK.[V]			1	5	1	A0A1V3D3E6	A0A1V3D3E6 [15-26]			DNA-binding protein OS=Stenotrophomonas maltophilia OX=40324 GN=B9Y88_20270 PE=3 SV=1	A0A1V3D3E6; J7VX27; A0A2T1IFZ9; A0A2J0UAN4; A0A1Z2LEM9	1	1330.73	12	Not Found	Not Found	Not Found	Not Found	Not Found	High	Not Found	Not Found	Not Found	Not Found	Not Found	Not Found	Not Found	Not Found	Not Found	High	2	0.2488	0	1	1	1	665.87	0.11	7e-05	17.6223	4.3	17.75
No	High	Unambiguous	ERHGEQGPGWRDNVESSLDEAR	[R].ERHGEQGPGWRDNVESSLDEAR.[E]			1	4	1	B2FKF3	B2FKF3 [69-90]			Uncharacterized protein OS=Stenotrophomonas maltophilia (strain K279a) OX=522373 GN=phaF PE=4 SV=1	B2FKF3; A0A6S4RSD6; J7VBG3; A0A0U5DF98	2	2524.16	22	Not Found	Not Found	Not Found	Not Found	Not Found	High	Not Found	Not Found	Not Found	Not Found	Not Found	Not Found	Not Found	Not Found	Not Found	High	4	0.366	0	1	1	1	631.795	0.15	0.0001	32.921	4.29	32.91
No	High	Unambiguous	QGFSSVADILQNISAVGTPPISR	[K].QGFSSVADILQNISAVGTPPISR.[A]			1	10	1	A0A854F7X1	A0A854F7X1 [69-91]			TonB-dependent receptor OS=Stenotrophomonas sp. MB339 OX=1663558 GN=BU225_06385 PE=3 SV=1	A0A2W6K7D7; A0A854F7X1; B2FR08; A0A5K1NP01; A0A2W6H1W7; J7VCU8; A0A7G7PUL4; A0A6S4RZT7; A0A2J0SYT7; A0A1V3D2K1	0	2357.25	23	Not Found	Not Found	Not Found	Not Found	Not Found	High	Not Found	Not Found	Not Found	Not Found	Not Found	Not Found	Not Found	Not Found	Not Found	High	2	0.331	0	1	1	1	1179.13	-0.9	-0.00106	90.3423	4.26
No	High	Unambiguous	GTQFHPGTGVGLGRDHTLFALVDGKVEFSVK	[R].GTQFHPGTGVGLGRDHTLFALVDGKVEFSVK.[G]			1	6	1	A0A0D0JCE7	A0A0D0JCE7 [42-72]			50S ribosomal protein L27 OS=Stenotrophomonas maltophilia OX=40324 GN=rpmA PE=3 SV=1	A0A0D0JCE7; A0A0R0ACR1; A0A1A6Y1N5; A0A0R0CGU7; A0A246HS63; A0A6N7P103	2	3269.71	31	Not Found	Not Found	Not Found	Not Found	Not Found	High	Not Found	Not Found	Not Found	Not Found	Not Found	Not Found	Not Found	Not Found	Not Found	High	3	0.2833	0	1	1	1	1090.58	5.7	0.00621	66.1734	4.2	66.28
No	High	Unambiguous	HGEQGPGWRDNVESSLDEAR	[R].HGEQGPGWRDNVESSLDEAR.[E]			1	4	1	B2FKF3	B2FKF3 [71-90]			Uncharacterized protein OS=Stenotrophomonas maltophilia (strain K279a) OX=522373 GN=phaF PE=4 SV=1	B2FKF3; A0A6S4RSD6; J7VBG3; A0A0U5DF98	1	2239.01	20	Not Found	Not Found	Not Found	Not Found	Not Found	High	Not Found	Not Found	Not Found	Not Found	Not Found	Not Found	Not Found	Not Found	Not Found	High	3	0.4033	0	1	1	1	747.009	-0.09	-7e-05	35.5581	4.19	35.65
Yes	High	Unambiguous	AQSTQDLGLHTSCR	[R].AQSTQDLGLHTSCR.[T]	1xCarbamidomethyl [C13]	1xCarbamidomethyl [C13]	1	4	1	A0A6B8GLY5	A0A6B8GLY5 [29-42]			Uncharacterized protein OS=Stenotrophomonas maltophilia OX=40324 GN=FEO86_02125 PE=4 SV=1	A0A6B8GLY5; A0A3D4TPB3; A0A1V3D352; A0A397M5H9	0	1573.74	14	Not Found	Not Found	Not Found	Not Found	Not Found	High	Not Found	Not Found	Not Found	Not Found	Not Found	Not Found	Not Found	Not Found	Not Found	High	2	0.4654	0	1	1	1	787.372	-0.87	-0.00069	19.3277	4.19	19.38
No	High	Unambiguous	GANAVVDIVSYYKK	[R].GANAVVDIVSYYKK.[N]			2	39	1	B2FN99; A0A8I0Y6B5	B2FN99 [103-116]; A0A8I0Y6B5 [103-116]			Conserved hypothetical exported protein OS=Stenotrophomonas maltophilia (strain K279a) OX=522373 GN=Smlt4555 PE=4 SV=1 Excinuclease ATPase subunit OS=Stenotrophomonas maltophilia OX=40324 GN=I5V54_10980 PE=4 SV=1	A0A3S7KWM2; A0A6N7P1Z6; A0A0R0B1Z0; B2FN99; A0A2J0TQW1; A0A8I0Y6B5; A0A0K2J216; A0A246L2X8; A0A3C0X916; A0A1W1GYW0; A0A3S5GGA1; A0A7Y8KSB6; A0A2U4H837; A0A246HNE9; A0A3C0GNS6; A0A7Y9NEY2; A0A3S5GH02; A0A854DXL1; A0A1A6Y2R9; A0A498CKC0; A0A3D4TS81; A0A2W6K2Z4; A0A8E3UBE2; A0A2T3WZ02; A0A2J0T4A6; A0A1Y5Q8A6; A0A7Z0NW68; A0A357MYG2; B4SMZ7; A0A1D8Y9P4; A0A431UML2; A0A4Q1CQZ7; A0A7H8NVU5; A0A5N0KTT5;…	1	1526.82	14	Not Found	Not Found	Not Found	Not Found	Not Found	High	Not Found	Not Found	Not Found	Not Found	Not Found	Not Found	Not Found	Not Found	Not Found	High	2	0.4033	0	1	1	1	763.916	2.21	0.00169	51.7747	4.19	51.68
No	High	Unambiguous	YRLPTGETWAGR	[K].YRLPTGETWAGR.[G]			2	9	2	A0A1V3CZ35; A0A0R0DJV2	A0A1V3CZ35 [87-98]; A0A0R0DJV2 [87-98]			Histone-like nucleoid-structuring protein OS=Stenotrophomonas maltophilia OX=40324 GN=BWP19_19125 PE=4 SV=1 Histone-like nucleoid-structuring protein OS=Stenotrophomonas ginsengisoli OX=336566 GN=ABB30_04060 PE=4 SV=1	A0A7Y8KT45; A0A2Y9UAA2; A0A1V3CZ35; A0A854DYJ2; A0A2J0SVH0; A0A6S4S553; A0A0X3R2J5; A0A7G7Q2J0; A0A0R0DJV2	1	1406.72	12	Not Found	Not Found	Not Found	Not Found	Not Found	High	Not Found	Not Found	Not Found	Not Found	Not Found	Not Found	Not Found	Not Found	Not Found	High	2	0.3182	0	1	1	1	703.862	-0.59	-0.00041	38.1424	4.18	37.99
Yes	High	Unambiguous	TYFDYSEEQPFIR	[K].TYFDYSEEQPFIR.[S]			1	1	1	A0A1V3CX99	A0A1V3CX99 [70-82]			Uncharacterized protein OS=Stenotrophomonas maltophilia OX=40324 GN=B9Y88_05390 PE=4 SV=1	A0A1V3CX99	0	1694.77	13	Not Found	Not Found	Not Found	Not Found	Not Found	High	Not Found	Not Found	Not Found	Not Found	Not Found	Not Found	Not Found	Not Found	Not Found	High	2	0.4474	0	1	1	1	847.888	-0.94	-0.00079	56.6775	4.18	56.69
No	High	Unambiguous	ALQEQLSPAEYR	[K].ALQEQLSPAEYR.[A]			1	1	1	A0A1V3D4A3	A0A1V3D4A3 [24-35]			Uncharacterized protein OS=Stenotrophomonas maltophilia OX=40324 GN=BWP19_10625 PE=4 SV=1	A0A1V3D4A3	0	1404.71	12	Not Found	Not Found	Not Found	Not Found	Not Found	High	Not Found	Not Found	Not Found	Not Found	Not Found	Not Found	Not Found	Not Found	Not Found	High	2	0.3777	0	1	1	1	702.86	1.1	0.00077	33.5832	4.13	33.68
Yes	High	Unambiguous	VGFYNPVAQGGEK	[R].VGFYNPVAQGGEK.[R]			1	7	3	A0A854DXB2	A0A854DXB2 [36-48]			30S ribosomal protein S16 OS=Stenotrophomonas sp. MB339 OX=1663558 GN=rpsP PE=3 SV=1	B4SPH1; A0A0D0JK62; A0A3S7KDC8; A0A3Q8FLZ1; A0A854DXB2; A0A2M9QT66; A0A7U5WF30	0	1365.68	13	Not Found	Not Found	Not Found	Not Found	Not Found	High	Not Found	Not Found	Not Found	Not Found	Not Found	Not Found	Not Found	Not Found	Not Found	High	2	0.4501	0	1	1	1	683.344	1.3	0.00089	38.5723	4.11	38.21
No	High	Selected	TAILILGHGDSTGATAANQK	[K].TAILILGHGDSTGATAANQK.[L]			1	1	1	A0A5R8YSY1	A0A5R8YSY1 [159-178]			OmpA family protein OS=Pseudomonas mosselii OX=78327 GN=FEM01_19735 PE=4 SV=1	A0A5R8YSY1	0	1939.02	20	Not Found	Not Found	Not Found	Not Found	Not Found	High	Not Found	Not Found	Not Found	Not Found	Not Found	Not Found	Not Found	Not Found	Not Found	High	2	0.0221	0	1	1	1	970.021	5.28	0.00512	70.3696	4.08
Yes	High	Unambiguous	LGEDDQTPVPVDTAK	[R].LGEDDQTPVPVDTAK.[T]			1	1	1	J7UN34	J7UN34 [126-140]			Cu(I)-responsive transcriptional regulator OS=Stenotrophomonas maltophilia Ab55555 OX=1183154 GN=A1OC_02156 PE=4 SV=1	J7UN34	0	1584.78	15	Not Found	Not Found	Not Found	Not Found	Not Found	High	Not Found	Not Found	Not Found	Not Found	Not Found	Not Found	Not Found	Not Found	Not Found	High	2	0.0758	0	1	1	1	792.892	0.42	0.00034	29.2436	3.96	29.21
No	High	Selected	DMLDAAQAAVDVGERLMSQPR	[K].DMLDAAQAAVDVGERLMSQPR.[G]	1xOxidation [M17]	1xOxidation [M17]	1	1	1	A0A1Q9Y7A7	A0A1Q9Y7A7 [77-97]			Transcriptional regulator OS=Pseudomonas sp. PA27(2017) OX=1932112 GN=BVH06_04500 PE=3 SV=1	A0A1Q9Y7A7	1	2289.1	21	Not Found	Not Found	Not Found	Not Found	Not Found	High	Not Found	Not Found	Not Found	Not Found	Not Found	Not Found	Not Found	Not Found	Not Found	High	2	0.0455	0	1	1	1	1145.03	-17.05	-0.01951	54.9094	3.96	55.02
No	High	Unambiguous	AERLPNMEAAGFRPVSGRMTSTEQGAAAMVVYK	[R].AERLPNMEAAGFRPVSGRMTSTEQGAAAMVVYK.[D]	1xOxidation [M29]	1xOxidation [M29]	1	3	1	S6ISG7	S6ISG7 [155-187]			Putative transmembrane regulator OS=Pseudomonas sp. CFII64 OX=911242 GN=CFII64_06680 PE=4 SV=1	S6ISG7; A0A1C7YXQ6; A0A085V0X3	2	3541.73	33	Not Found	Not Found	Not Found	Not Found	Not Found	High	Not Found	Not Found	Not Found	Not Found	Not Found	Not Found	Not Found	Not Found	Not Found	Medium	4	0.1418	0	1	1	1	886.178	-12.41	-0.01098	59.967	4.02	59.9
No	High	Unambiguous	GILKPDYQVYLALAQSYYYSDQVPQAIDAWQK	[K].GILKPDYQVYLALAQSYYYSDQVPQAIDAWQK.[A]			1	35	1	A0A2U4H2X7	A0A2U4H2X7 [312-343]			Uncharacterized protein OS=Stenotrophomonas maltophilia OX=40324 GN=B9Y74_18335 PE=4 SV=1	A0A8I0XXA6; A0A397MC61; A0A3D4TJQ3; A0A2W6HXM0; A0A7D0IPH7; A0A3S7JY57; A0A2R7IMA5; A0A1W1H2I9; A0A7H8NKT2; B4SR11; A0A2U4H2X7; A0A0L8AFG0; A0A431UH56; A0A2R3PVA1; A0A4Q1CXH6; A0A8I0YDH8; A0A854DW15; A0A239QD14; A0A0U5DWK1; A0A4T1G8Y1; A0A1Z2LE96; A0A246IBI0; A0A2M9QQL3; A0A246KXH9; A0A4Z0DBB9; A0A2J0TPG2; A0A2J0SG14; A0A2W6K333; M5CRW6; A0A1A6XGN0; A0A6B8J2T1; T5KDC0; A0A5N7SRA4; A0A7D0KLA0; A0A…	0	3734.87	32	Not Found	Not Found	Not Found	Not Found	Not Found	High	Not Found	Not Found	Not Found	Not Found	Not Found	Not Found	Not Found	Not Found	Not Found	Medium	3	0.4181	0	1	1	1	1245.64	7.85	0.00977	91.1795	3.97	91.1
No	High	Unambiguous	AAAKPAAPKPIKEVLTKSGLVAHIAEASGVVAK	[K].AAAKPAAPKPIKEVLTKSGLVAHIAEASGVVAK.[D]			1	9	1	A0A0M0N8A3	A0A0M0N8A3 [21-53]			DNA-binding protein OS=Stenotrophomonas maltophilia OX=40324 GN=A7X82_01225 PE=3 SV=1	A0A0M0N8A3; A0A4R7UG10; A0A0R0BG60; A0A1E7RSE0; A0A353U8T9; A0A3S7KP41; A0A427BWM4; A0A4Q1CRI2; A0A246IB02	2	3222.89	33	Not Found	Not Found	Not Found	Not Found	Not Found	High	Not Found	Not Found	Not Found	Not Found	Not Found	Not Found	Not Found	Not Found	Not Found	Medium	4	0.2901	0	1	1	1	806.481	2.24	0.0018	56.9669	3.93	56.99
Yes	High	Unambiguous	QLIAEGLASGPSAPLAPDHFDKLR	[K].QLIAEGLASGPSAPLAPDHFDKLR.[E]			1	3	1	A0A0R0BNM2	A0A0R0BNM2 [50-73]			Antitoxin ParD OS=Stenotrophomonas maltophilia OX=40324 GN=A9K58_14180 PE=4 SV=1	A0A0R0BNM2; B2FQH5; A0A0F5ZMZ7	1	2503.33	24	Not Found	Not Found	Not Found	Not Found	Not Found	High	Not Found	Not Found	Not Found	Not Found	Not Found	Not Found	Not Found	Not Found	Not Found	Medium	3	0.3798	0	1	1	1	835.115	-0.45	-0.00038	57.3996	3.87	57.51
Yes	High	Unambiguous	AAVAEVGPTAAAVR	[R].AAVAEVGPTAAAVR.[K]			1	2	1	A0A854EYU8	A0A854EYU8 [40-53]			DUF3606 domain-containing protein OS=Stenotrophomonas sp. MB339 OX=1663558 GN=BU225_21645 PE=4 SV=1	A0A854EYU8; A0A0U5IC70	0	1282.71	14	Not Found	Not Found	Not Found	Not Found	Not Found	High	Not Found	Not Found	Not Found	Not Found	Not Found	Not Found	Not Found	Not Found	Not Found	Medium	2	0.212	0	1	1	1	641.86	0.83	0.00053	27.0878	3.82	27.13
No	High	Unambiguous	LSGDNSFNGAVLR	[R].LSGDNSFNGAVLR.[E]			1	16	1	A0A1V3D7S2	A0A1V3D7S2 [545-557]			Autotransporter outer membrane beta-barrel domain-containing protein OS=Stenotrophomonas maltophilia OX=40324 GN=BWP19_05775 PE=4 SV=1	A0A854DYM3; A0A0D0ISH4; A0A2R7IIA9; A0A0R0D8B7; A0A7Z0P0S1; A0A1V3D7S2; A0A2W6GBI5; A0A6B8H1N1; A0A7Z3BZ18; A0A699Y785; A0A4T1GUX7; B2FI22; J7VSD3; A0A6S4S3Y6; A0A3N1R1V6; A0A3N1QY77	0	1349.68	13	Not Found	Not Found	Not Found	Not Found	Not Found	High	Not Found	Not Found	Not Found	Not Found	Not Found	Not Found	Not Found	Not Found	Not Found	Medium	2	0.0842	0	1	1	1	675.344	0.32	0.00021	35.5779	3.8	35.61
No	High	Unambiguous	GVARPLATAYTHVVPR	[R].GVARPLATAYTHVVPR.[F]			1	26	1	B4SPD8	B4SPD8 [132-147]			VacJ family lipoprotein OS=Stenotrophomonas maltophilia (strain R551-3) OX=391008 GN=Smal_4021 PE=3 SV=1	B4SPD8; A0A7G7Q0C3; A0A2J0UAC1; A0A7U6AFI6; A0A2W6NCV5; A0A4Z0DAV4; A0A2J0SFX8; A0A270N9S6; J7VPU6; A0A0U5DR30; A0A2W6HJX2; A0A8E3RBR7; A0A8I0Y2Y6; A0A3D4TTG5; A0A8E3RJH1; A0A7D0KVT0; A0A6B8GUW2; A0A6N7NVA8; A0A397MHB6; A0A0M1EZ96; A0A2W6G911; A0A1Z2LQ95; A0A246KXI6; A0A3C0XA51; A0A8D6B5T7; A0A2W6INW5	0	1707.97	16	Not Found	Not Found	Not Found	Not Found	Not Found	High	Not Found	Not Found	Not Found	Not Found	Not Found	Not Found	Not Found	Not Found	Not Found	Medium	3	0.3236	0	1	1	1	569.994	1.97	0.00112	34.9456	3.77	34.98
No	High	Unambiguous	ATNLDRITVTGSNIPR	[KR].ATNLDRITVTGSNIPR.[TA]			1	47	1	A0A2J0SHZ4	A0A2J0SHZ4 [46-61]			TonB-dependent receptor OS=Stenotrophomonas maltophilia OX=40324 GN=B9Y76_15110 PE=3 SV=1	A0A2W6JAX9; A0A3D4TLQ7; A0A2U4HBV6; A0A2T3WYP1; A0A7V8FHH9; A0A1S2BG23; A0A0U5DTY1; A0A0R0CLI2; A0A4T1GJJ0; A0A699XWA9; A0A0M0P2M3; J7UWF0; A0A6N7NQS2; A0A8D5X9G5; A0A126NJK5; A0A8I1CE99; A0A0K2IMB9; A0A246L1U0; A0A7G7Q134; A0A2J0SHZ4; A0A5N7SC22; A0A4R7UKF3; A0A2J0SPH2; T5KHJ2; A0A431UL35; A0A239Q571; A0A0L8A977; A0A854F3H2; B2FPR0; A0A3R8TB05; A0A6B8J8X0; A0A317BRV8; A0A2R3Q3S9; A0A8I1CAM3; A0A…	1	1727.94	16	Not Found	Not Found	Not Found	Not Found	Not Found	High	Not Found	Not Found	Not Found	Not Found	Not Found	Not Found	Not Found	Not Found	Not Found	Medium	2	0.2432	0	1	1	1	864.473	-1.11	-0.00096	38.6346	3.7	38.59
No	High	Unambiguous	GAMAGYVFEHFEIASYTALIAAAK	[K].GAMAGYVFEHFEIASYTALIAAAK.[T]			1	11	1	A0A699Y026	A0A699Y026 [97-120]			DUF892 domain-containing protein OS=Stenotrophomonas maltophilia OX=40324 GN=SM139_2057 PE=4 SV=1	A0A699Y026; A0A1D8Y694; A0A1E7RSZ4; A0A3R8U247; A0A0K2Z4M1; A0A1E7RTG9; A0A0D0JJH2; A0A7Y8GLG8; B8KYZ6; A0A2J0UT98; A0A1V3D087	0	2531.26	24	Not Found	Not Found	Not Found	Not Found	Not Found	High	Not Found	Not Found	Not Found	Not Found	Not Found	Not Found	Not Found	Not Found	Not Found	Medium	3	0.3821	0	1	1	1	844.425	-1.28	-0.00108	95.563	3.69
No	High	Selected	DLAEAGGVLKEGASKEDAEK	[K].DLAEAGGVLKEGASKEDAEK.[M]			1	5	1	A0A6N7NWE9	A0A6N7NWE9 [88-107]			50S ribosomal protein L7/L12 OS=Stenotrophomonas sp. MY15 OX=2662209 GN=rplL PE=3 SV=1	A0A6N7NWE9; A0A1A6XUL5; A0A699YDG4; A0A7W3FR06; T5KPL7	2	2017.01	20	Not Found	Not Found	Not Found	Not Found	Not Found	High	Not Found	Not Found	Not Found	Not Found	Not Found	Not Found	Not Found	Not Found	Not Found	Medium	3	0.0271	0	1	1	1	673.008	0.17	0.00012	33.3862	3.69	33.51
Yes	High	Unambiguous	NASSGPGAVVLSPTHPDNPIPGQASR	[R].NASSGPGAVVLSPTHPDNPIPGQASR.[L]			1	3	1	A0A2J0SHZ4	A0A2J0SHZ4 [391-416]			TonB-dependent receptor OS=Stenotrophomonas maltophilia OX=40324 GN=B9Y76_15110 PE=3 SV=1	A0A2J0SHZ4; A0A5N7SC22; A0A1V3D1J0	0	2526.27	26	Not Found	Not Found	Not Found	Not Found	Not Found	High	Not Found	Not Found	Not Found	Not Found	Not Found	Not Found	Not Found	Not Found	Not Found	Medium	3	0.3924	0	1	1	1	842.762	0.3	0.00025	40.6017	3.67	40.71
Yes	High	Selected	AFDNLKAVAEAAGGSLDQVVR	[R].AFDNLKAVAEAAGGSLDQVVR.[L]			1	4	1	A0A4V3RJS6	A0A4V3RJS6 [56-76]			RidA family protein OS=Stenotrophomonas maltophilia OX=40324 GN=E5352_00455 PE=3 SV=1	A0A1E7RPR9; A0A4V3RJS6; A0A427C7L1; A0A6G8YNM1	1	2131.11	21	Not Found	Not Found	Not Found	Not Found	Not Found	High	Not Found	Not Found	Not Found	Not Found	Not Found	Not Found	Not Found	Not Found	Not Found	Medium	3	0	0	1	1	1	711.056	18.04	0.01281	68.1634	3.67
No	High	Unambiguous	HGEQGPGWRDNVESSLDEAREK	[R].HGEQGPGWRDNVESSLDEAREK.[A]			1	4	1	B2FKF3	B2FKF3 [71-92]			Uncharacterized protein OS=Stenotrophomonas maltophilia (strain K279a) OX=522373 GN=phaF PE=4 SV=1	B2FKF3; A0A6S4RSD6; J7VBG3; A0A0U5DF98	2	2496.15	22	Not Found	Not Found	Not Found	Not Found	Not Found	High	Not Found	Not Found	Not Found	Not Found	Not Found	Not Found	Not Found	Not Found	Not Found	Medium	3	0.2896	0	1	1	1	832.721	-0.8	-0.00067	34.9037	3.66	35.04
No	High	Unambiguous	FQIPDGTTWAGTGRQPK	[K].FQIPDGTTWAGTGRQPK.[A]			1	3	1	A0A1V3CZB6	A0A1V3CZB6 [82-98]			Uncharacterized protein OS=Stenotrophomonas maltophilia OX=40324 GN=B9Y76_05650 PE=4 SV=1	A0A699Y2Q8; A0A1V3CZB6; B8KYY1	1	1859.94	17	Not Found	Not Found	Not Found	Not Found	Not Found	High	Not Found	Not Found	Not Found	Not Found	Not Found	Not Found	Not Found	Not Found	Not Found	Medium	2	0.3934	0	1	1	1	930.473	-0.97	-0.0009	46.0696	3.61	46.14
No	High	Unambiguous	IAWATVNKQDGGGKR	[R].IAWATVNKQDGGGKR.[SA]			1	61	1	A0A7Z1LIE9	A0A7Z1LIE9 [37-51]			Uncharacterized protein OS=Stenotrophomonas maltophilia OX=40324 GN=B9Y72_13890 PE=4 SV=1	A0A7Z1LIE9; A0A2R3Q417; A0A0M0P390; A0A0R0B7I2; A0A1V3D2R3; A0A2G7S0F3; A0A363RY38; A0A353U855; A0A4Z0DFZ6; A0A1W1GSV1; A0A317BSC5; A0A8E3UB22; A0A8F6DAV6; A0A7Z0SZT0; A0A3S5GG02; A0A2T3WQ65; A0A2J0UE48; J7VVI1; A0A2W6GVD5; A0A149QJC0; A0A246KUK8; A0A2W6IS84; A0A3Q8FEU1; A0A427CK98; M5D2L1; A0A3D4TIY9; A0A6N7P645; A0A7D0MWK0; A0A8I0YFI7; A0A0U5HWJ7; A0A2W6JUW7; A0A8I1CCX1; A0A239Q431; A0A397NFD0;…	2	1600.86	15	Not Found	Not Found	Not Found	Not Found	Not Found	High	Not Found	Not Found	Not Found	Not Found	Not Found	Not Found	Not Found	Not Found	Not Found	Medium	2	0.1003	0	1	1	1	800.932	1.14	0.00091	18.8177	3.59	18.9
No	High	Unambiguous	LLGDIAKDLTNAPLADIQK	[R].LLGDIAKDLTNAPLADIQK.[AV]			1	21	1	B2FTQ6	B2FTQ6 [116-134]			Putative attachment-related protein OS=Stenotrophomonas maltophilia (strain K279a) OX=522373 GN=Smlt2704 PE=4 SV=1	A0A2J0STN9; A0A699XXY4; A0A2W6IJ83; M5D085; A0A2J0SN47; A0A1Z2LKS0; A0A239Q8Z2; A0A397N577; B8L5X4; A0A2T3X170; A0A4Z0DIM6; B2FTQ6; A0A431UIL3; A0A8E3UCF1; A0A2R3Q1M3; A0A6N7NWU3; A0A270NLA4; A0A0R0B4C8; A0A4R7UIT2; A0A7Z3BVV1; A0A3R8UF01	1	2009.13	19	Not Found	Not Found	Not Found	Not Found	Not Found	High	Not Found	Not Found	Not Found	Not Found	Not Found	Not Found	Not Found	Not Found	Not Found	Medium	2	0.3754	0	1	1	1	1005.07	3.82	0.00384	70.9663	3.57	71.16
No	High	Unambiguous	HAIDLDVTSYGK	[K].HAIDLDVTSYGK.[S]			1	4	1	A0A1V3D3E5	A0A1V3D3E5 [303-314]			Flagellin OS=Stenotrophomonas maltophilia OX=40324 GN=BWP19_13145 PE=3 SV=1	A0A1V3D3E5; M5CZG8; A0A8E3R1E8; A0A317C1C6	0	1318.66	12	Not Found	Not Found	Not Found	Not Found	Not Found	High	Not Found	Not Found	Not Found	Not Found	Not Found	Not Found	Not Found	Not Found	Not Found	Medium	2	0.4622	0	1	1	1	659.837	1.96	0.00129	36.6719	3.57	36.7
No	High	Unambiguous	QPLVIFESEEADVILR	[R].QPLVIFESEEADVILR.[R]			1	1	1	A0A5B0C783	A0A5B0C783 [145-160]			Uncharacterized protein OS=Pseudomonas sp. ANT_H4 OX=2597350 GN=FQ182_00030 PE=4 SV=1	A0A5B0C783	0	1858	16	Not Found	Not Found	Not Found	Not Found	Not Found	High	Not Found	Not Found	Not Found	Not Found	Not Found	Not Found	Not Found	Not Found	Not Found	Medium	2	0.0843	0	1	1	1	929.5	-1.22	-0.00114	66.4559	3.56
Yes	High	Unambiguous	LLSDPAQPEASEPFDPPSHDG	[R].LLSDPAQPEASEPFDPPSHDG.[-]			1	3	1	A0A2W6H6I0	A0A2W6H6I0 [66-86]			Exodeoxyribonuclease 7 small subunit OS=Stenotrophomonas maltophilia OX=40324 GN=xseB PE=3 SV=1	A0A6B8JLZ3; A0A2W6H6I0; A0A149QDQ4	0	2205.99	21	Not Found	Not Found	Not Found	Not Found	Not Found	High	Not Found	Not Found	Not Found	Not Found	Not Found	Not Found	Not Found	Not Found	Not Found	Medium	2	0.1831	0	1	1	1	1103.5	1.42	0.00157	45.4535	3.55	45.63
No	High	Unambiguous	TNTETPSPVQVVTR	[R].TNTETPSPVQVVTR.[Q]			1	76	1	A0A2J0SHZ4	A0A2J0SHZ4 [62-75]			TonB-dependent receptor OS=Stenotrophomonas maltophilia OX=40324 GN=B9Y76_15110 PE=3 SV=1	A0A2W6JAX9; A0A3D4TLQ7; A0A2G7S0N5; A0A2U4HBV6; A0A353U451; A0A498CGF4; A0A1S2BG23; A0A0U5DTY1; A0A4T1GJJ0; A0A699XWA9; A0A0M0P2M3; J7UWF0; A0A2M9QYB2; A0A6G8YMI7; A0A349Y4E5; A0A2J0TUU3; A0A1A6XQ45; A0A6N7NQS2; A0A7Y8KSU0; A0A2W6K2U5; A0A8D5X9G5; A0A246HKZ0; A0A6P1EPD1; A0A8I1CE99; A0A2R7QPA0; A0A0D0JMR3; A0A3S7KTJ8; A0A0K2IMB9; A0A7H8NNW7; A0A3S7K5U8; A0A246L1U0; A0A5N0KND8; A0A7Z1LIB9; A0A7U5W…	0	1528.8	14	Not Found	Not Found	Not Found	Not Found	Not Found	High	Not Found	Not Found	Not Found	Not Found	Not Found	Not Found	Not Found	Not Found	Not Found	Medium	2	0.3258	0	1	1	1	764.902	0.02	2e-05	31.5454	3.53	31.32
No	High	Unambiguous	LIGEAIDVKPAR	[K].LIGEAIDVKPAR.[S]			1	1	1	A0A1V3CZ35	A0A1V3CZ35 [55-66]			Histone-like nucleoid-structuring protein OS=Stenotrophomonas maltophilia OX=40324 GN=BWP19_19125 PE=4 SV=1	A0A1V3CZ35	0	1281.75	12	Not Found	Not Found	Not Found	Not Found	Not Found	High	Not Found	Not Found	Not Found	Not Found	Not Found	Not Found	Not Found	Not Found	Not Found	Medium	2	0.3201	0	1	1	1	641.381	1.74	0.00112	30.8531	3.53	31.01
No	High	Unambiguous	NTPGKMEFLKYDPVVR	[K].NTPGKMEFLKYDPVVR.[K]	1xOxidation [M6]	1xOxidation [M6]	1	10	1	A0A0R0EA50	A0A0R0EA50 [28-43]			50S ribosomal protein L33 OS=Stenotrophomonas acidaminiphila OX=128780 GN=rpmG PE=3 SV=1	A0A2R7QTA2; A0A0R0E995; A0A0D0JII9; A0A0R0EA50; A0A397NLC0; A0A7H1AS48; A0A3C0GRM7; A0A8I0GXA6; A0A8I0XZP3; A0A7L8U9U9	2	1909.98	16	Not Found	Not Found	Not Found	Not Found	Not Found	High	Not Found	Not Found	Not Found	Not Found	Not Found	Not Found	Not Found	Not Found	Not Found	Medium	2	0.3371	0	1	1	1	955.498	2.92	0.00279	38.8456	3.5	38.9
No	High	Selected	IPAQYGGPGGSVEDVIGLLVR	[R].IPAQYGGPGGSVEDVIGLLVR.[I]			1	1	1	A0A4Z0AHQ4	A0A4Z0AHQ4 [49-69]			Acyl-CoA dehydrogenase OS=Pseudomonas kairouanensis OX=2293832 GN=DYL59_22805 PE=4 SV=1	A0A4Z0AHQ4	0	2097.13	21	Not Found	Not Found	Not Found	Not Found	Not Found	High	Not Found	Not Found	Not Found	Not Found	Not Found	Not Found	Not Found	Not Found	Not Found	Medium	2	0.0029	0	1	1	1	1049.08	8.23	0.00863	60.454	3.5
No	High	Unambiguous	VDNWLHTYDIAGAAGEAK	[R].VDNWLHTYDIAGAAGEAK.[E]			1	1	1	A0A397U530	A0A397U530 [187-204]			Carn_acyltransf domain-containing protein OS=Gigaspora rosea OX=44941 GN=C2G38_2222923 PE=4 SV=1	A0A397U530	0	1930.93	18	Not Found	Not Found	Not Found	Not Found	Not Found	High	Not Found	Not Found	Not Found	Not Found	Not Found	Not Found	Not Found	Not Found	Not Found	Medium	2	0.0602	0	1	1	1	965.958	-11.14	-0.01075	41.0644	3.49	41.04
No	High	Unambiguous	NNPDQEWPAHPYKA	[K].NNPDQEWPAHPYKA.[-]			1	1	1	A0A1V3CZB6	A0A1V3CZB6 [115-128]			Uncharacterized protein OS=Stenotrophomonas maltophilia OX=40324 GN=B9Y76_05650 PE=4 SV=1	A0A1V3CZB6	1	1666.76	14	Not Found	Not Found	Not Found	Not Found	Not Found	High	Not Found	Not Found	Not Found	Not Found	Not Found	Not Found	Not Found	Not Found	Not Found	Medium	2	0.5415	0	1	1	1	833.884	-0.61	-0.0005	27.6975	3.49	27.75
No	High	Unambiguous	IPEGTLVVVADGGSAR	[R].IPEGTLVVVADGGSAR.[V]			1	5	1	B2FTQ6	B2FTQ6 [5-20]			Putative attachment-related protein OS=Stenotrophomonas maltophilia (strain K279a) OX=522373 GN=Smlt2704 PE=4 SV=1	A0A2W6IJ83; A0A2J0SN47; B2FTQ6; A0A7H8NQR7; A0A7Z3BVV1	0	1540.83	16	Not Found	Not Found	Not Found	Not Found	Not Found	High	Not Found	Not Found	Not Found	Not Found	Not Found	Not Found	Not Found	Not Found	Not Found	Medium	2	0.1657	0	1	1	1	770.919	-1.44	-0.00111	43.696	3.38	43.66
No	High	Unambiguous	QGSYDEAIAAYDR	[R].QGSYDEAIAAYDR.[A]			1	11	1	B2FSG8	B2FSG8 [409-421]			Putative transmembrane TPR repeat protein OS=Stenotrophomonas maltophilia (strain K279a) OX=522373 GN=Smlt3816 PE=4 SV=1	B2FSG8; A0A2J0SZ91; A0A1V3D3J5; A0A2W6I8F9; A0A854F2B6; A0A2W6IM54; A0A7Z3BTZ8; A0A699YQP3; J7SYS4; A0A6S4S5Z9; A0A6B8GTT1	0	1458.65	13	Not Found	Not Found	Not Found	Not Found	Not Found	High	Not Found	Not Found	Not Found	Not Found	Not Found	Not Found	Not Found	Not Found	Not Found	Medium	2	0.3791	0	1	1	1	729.829	1.12	0.00082	35.9888	3.35	36.06
No	High	Selected	NAIDIGSRPYGDSAFAGKPAAVIGASLGQIGTAVAQQHLR	[K].NAIDIGSRPYGDSAFAGKPAAVIGASLGQIGTAVAQQHLR.[N]			1	1	1	A0A2M9QXK6	A0A2M9QXK6 [89-128]			NADPH-dependent FMN reductase OS=Stenotrophomonas lactitubi OX=2045214 GN=CR156_11660 PE=4 SV=1	A0A2M9QXK6	0	3978.09	40	Not Found	Not Found	Not Found	Not Found	Not Found	Not Found	Not Found	Not Found	High	Not Found	Not Found	Not Found	Not Found	Not Found	Not Found	High	4	0	0	1	1	1	995.283	3.79	0.00377	77.5184	6.71	77.58
Yes	High	Unambiguous	KADFSGVSGSVDSTAEQVPK	[K].KADFSGVSGSVDSTAEQVPK.[A]			1	3	1	A0A6N7NZC2	A0A6N7NZC2 [6-25]			LysM peptidoglycan-binding domain-containing protein OS=Stenotrophomonas sp. MY15 OX=2662209 GN=GIJ70_09670 PE=4 SV=1	A0A5N7SLM9; A0A6N7NZC2; T5L5J3	1	2008.98	20	Not Found	Not Found	Not Found	Not Found	Not Found	Not Found	Not Found	Not Found	High	Not Found	Not Found	Not Found	Not Found	Not Found	Not Found	High	2	0.5379	0	1	1	1	1004.99	0.23	0.00023	37.2311	6.6	37.42
Yes	High	Unambiguous	SANAAATAAQEAADAAAAK	[R].SANAAATAAQEAADAAAAK.[A]			1	15	2	A0A4R7UMJ6	A0A4R7UMJ6 [80-98]			Uncharacterized protein OS=Stenotrophomonas sp. CC22-02 OX=1378087 GN=N440_2707 PE=4 SV=1	A0A4R7UMJ6; B8L6E5; A0A4Z0DG08; A0A6B8JM82; A0A5N7SKW3; A0A2R3Q4E5; A0A3R8TAF1; A0A0L8A6R0; A0A0M0P3J3; A0A270NN73; B4ST21; M5CM85; A0A6B8JAR1; A0A4T1DBM2; A0A356JFC9	0	1673.81	19	Not Found	Not Found	Not Found	Not Found	Not Found	Not Found	Not Found	Not Found	High	Not Found	Not Found	Not Found	Not Found	Not Found	Not Found	High	2	0.4837	0	1	1	1	837.407	-1.07	-0.0009	39.1519	6.45	39.34
Yes	High	Unambiguous	ANLALLDGGGQVMQDTDGDGKADTPLAPEQR	[R].ANLALLDGGGQVMQDTDGDGKADTPLAPEQR.[STI]			1	6	1	A0A2U4HR29	A0A2U4HR29 [76-106]			DUF4124 domain-containing protein OS=Stenotrophomonas maltophilia OX=40324 GN=B9Y74_20920 PE=4 SV=1	A0A2U4HR29; A0A5N7SNR0; A0A0K2IQI7; A0A2J0T3A4; A0A2R3Q775; A0A0L8A4N7	1	3153.51	31	Not Found	Not Found	Not Found	Not Found	Not Found	Not Found	Not Found	Not Found	High	Not Found	Not Found	Not Found	Not Found	Not Found	Not Found	High	3	0.6166	0	1	1	1	1051.84	-0.6	-0.00063	56.3157	6.26	56.39
Yes	High	Unambiguous	ADFSGVSGSVDSTAEQVPK	[K].ADFSGVSGSVDSTAEQVPK.[A]			1	3	4	A0A6N7NZC2	A0A6N7NZC2 [7-25]			LysM peptidoglycan-binding domain-containing protein OS=Stenotrophomonas sp. MY15 OX=2662209 GN=GIJ70_09670 PE=4 SV=1	A0A5N7SLM9; A0A6N7NZC2; T5L5J3	0	1880.89	19	Not Found	Not Found	Not Found	Not Found	Not Found	Not Found	Not Found	Not Found	High	Not Found	Not Found	Not Found	Not Found	Not Found	Not Found	High	2	0.5017	0	1	1	1	940.946	-1.32	-0.00124	41.53	6	41.88
Yes	High	Unambiguous	SPQAAASAETPAAPVPEQCSTAR	[R].SPQAAASAETPAAPVPEQCSTAR.[A]	1xCarbamidomethyl [C19]	1xCarbamidomethyl [C19]	1	8	1	A0A2U4HR29	A0A2U4HR29 [53-75]			DUF4124 domain-containing protein OS=Stenotrophomonas maltophilia OX=40324 GN=B9Y74_20920 PE=4 SV=1	A0A2U4HR29; A0A149PSQ4; A0A0K2IQI7; A0A3S0JNY3; A0A7D0IUA6; B4SJ65; A0A2J0SU81; A0A0L8A4N7	0	2297.08	23	Not Found	Not Found	Not Found	Not Found	Not Found	Not Found	Not Found	Not Found	High	Not Found	Not Found	Not Found	Not Found	Not Found	Not Found	High	2	0.3919	0	1	1	1	1149.04	-0.87	-0.001	27.9508	5.69	28.01
No	High	Unambiguous	FTSVVANLNTSSENMSAAR	[R].FTSVVANLNTSSENMSAAR.[S]			3	13	1	A0A2R3Q0L5; A0A349Y3K9; A0A3Q8FPD1	A0A2R3Q0L5 [443-461]; A0A349Y3K9 [461-479]; A0A3Q8FPD1 [446-464]			Flagellin OS=Stenotrophomonas maltophilia OX=40324 GN=C6Y55_10340 PE=3 SV=1 Flagellin (Fragment) OS=Stenotrophomonas sp OX=69392 GN=DCW96_04265 PE=3 SV=1 Flagellin OS=Stenotrophomonas sp. SAU14A_NAIMI4_5 OX=2072413 GN=C1925_10430 PE=3 SV=1	A0A2R3Q0L5; A0A3S7K3E5; A0A427CPZ6; A0A8E1VT04; A0A7W3FKJ2; A0A356JCG8; A0A349Y3K9; A0A0D0JBV3; A0A357N2L2; A0A363RX89; A0A6B8JIT0; A0A8I0YDT6; A0A3Q8FPD1	0	1998.95	19	Not Found	Not Found	Not Found	Not Found	Not Found	Not Found	Not Found	Not Found	High	Not Found	Not Found	Not Found	Not Found	Not Found	Not Found	High	2	0.4502	0	1	1	1	999.979	-1.72	-0.00172	44.6819	5.62	44.71
Yes	High	Unambiguous	FTSTIANLNTNSENLSAAR	[R].FTSTIANLNTNSENLSAAR.[S]			1	9	1	A0A356JCY5	A0A356JCY5 [434-452]			Flagellin OS=Stenotrophomonas sp OX=69392 GN=DD677_01980 PE=3 SV=1	A0A356JCY5; A0A7D0IQG1; A0A8I0YCM3; A0A363RX70; A0A6B8JFH7; A0A2R3Q0M0; A0A3Q8FB79; A0A3S7K3H7; A0A427CQ24	0	2024	19	Not Found	Not Found	Not Found	Not Found	Not Found	Not Found	Not Found	Not Found	High	Not Found	Not Found	Not Found	Not Found	Not Found	Not Found	High	2	0.3018	0	1	1	1	1012.5	-2.63	-0.00266	44.197	5.6	44.25
No	High	Unambiguous	LVNQASANAATNVQLQLLGSNNTFLPIK	[R].LVNQASANAATNVQLQLLGSNNTFLPIK.[A]			1	3	3	A0A0K2IGF4	A0A0K2IGF4 [100-127]			Ferrous iron transporter B OS=Stenotrophomonas maltophilia OX=40324 GN=DKY64_17465 PE=4 SV=1	A0A0K2IGF4; A0A8I0YBU0; A0A7S8BE08	0	2939.59	28	Not Found	Not Found	Not Found	Not Found	Not Found	Not Found	Not Found	Not Found	High	Not Found	Not Found	Not Found	Not Found	Not Found	Not Found	High	2	0.5313	0	1	1	1	1470.31	8.17	0.01201	77.9889	5.59	78.07
No	High	Unambiguous	VLADIAVHDAAGFTALAEKAKGALAA	[K].VLADIAVHDAAGFTALAEKAKGALAA.[-]			1	2	1	M5D0Q3	M5D0Q3 [94-119]			50S ribosomal protein L20 OS=Stenotrophomonas maltophilia RA8 OX=1118157 GN=rplT PE=3 SV=1	M5D0Q3; A0A2W5HCJ1	2	2494.37	26	Not Found	Not Found	Not Found	Not Found	Not Found	Not Found	Not Found	Not Found	High	Not Found	Not Found	Not Found	Not Found	Not Found	Not Found	High	3	0.3693	0	1	1	1	832.127	0.24	0.0002	80.7341	5.47	80.94
Yes	High	Unambiguous	DAADKTAAASEQAAADTQQALDKAADATANAADQAK	[R].DAADKTAAASEQAAADTQQALDKAADATANAADQAK.[V]			1	2	1	A0A0R0AWL7	A0A0R0AWL7 [58-93]			Uncharacterized protein OS=Stenotrophomonas maltophilia OX=40324 GN=ARC23_14250 PE=4 SV=1	A0A0R0AWL7; T5K8K5	2	3488.64	36	Not Found	Not Found	Not Found	Not Found	Not Found	Not Found	Not Found	Not Found	High	Not Found	Not Found	Not Found	Not Found	Not Found	Not Found	High	4	0.3469	0	1	1	1	872.922	8.12	0.00708	59.4258	5.39	59.44
Yes	High	Unambiguous	LLGDIAKDLTNAPLEDIQK	[R].LLGDIAKDLTNAPLEDIQK.[VA]			1	5	1	T5L4J4	T5L4J4 [116-134]			Attachment protein OS=Stenotrophomonas maltophilia MF89 OX=1333853 GN=L681_04975 PE=4 SV=1	A0A4T1H2Q5; B4SKZ9; T5L4J4; A0A8E3R0K3; A0A0U5DHX1	1	2067.13	19	Not Found	Not Found	Not Found	Not Found	Not Found	Not Found	Not Found	Not Found	High	Not Found	Not Found	Not Found	Not Found	Not Found	Not Found	High	2	0.4387	0	1	1	1	1034.07	-1.72	-0.00177	69.9713	5.38	70.1
Yes	High	Unambiguous	QLIAEGLASGPAVPVTAATFER	[K].QLIAEGLASGPAVPVTAATFER.[M]			1	2	1	A0A0J8Q2P7	A0A0J8Q2P7 [50-71]			Antitoxin ParD OS=Stenotrophomonas maltophilia OX=40324 GN=B9Y74_12815 PE=4 SV=1	A0A0J8Q2P7; A0A356JG29	0	2198.18	22	Not Found	Not Found	Not Found	Not Found	Not Found	Not Found	Not Found	Not Found	High	Not Found	Not Found	Not Found	Not Found	Not Found	Not Found	High	2	0.5243	0	1	1	1	1099.59	-0.12	-0.00013	65.3654	5.36	65.36
No	High	Unambiguous	ADEALAAGAEAVGMDDLAEK	[K].ADEALAAGAEAVGMDDLAEK.[M]			4	29	1	A0A4S2CXG5; M5CJC1; A0A1D8YBS2; A0A1B2N1F9	A0A4S2CXG5 [84-103]; M5CJC1 [84-103]; A0A1D8YBS2 [84-103]; A0A1B2N1F9 [84-103]			50S ribosomal protein L1 OS=Stenotrophomonas maltophilia OX=40324 GN=rplA PE=3 SV=1 50S ribosomal protein L1 OS=Stenotrophomonas maltophilia SKK35 OX=1118156 GN=rplA PE=3 SV=1 50S ribosomal protein L1 OS=Stenotrophomonas sp. LM091 OX=1904944 GN=rplA PE=3 SV=1 50S ribosomal protein L1 OS=Stenotrophomonas rhizophila OX=216778 GN=rplA PE=3 SV=1	A0A0R0E2I0; A0A4S2CXG5; A0A1W1H4D0; A0A7H1AK45; A0A6N8AYT0; A0A4R4IB19; M5CJC1; A0A1Y5Q7F1; A0A0Q9ZZW9; A0A3C0X6D2; A0A1D8YBS2; A0A6N7JVG2; A0A2J0URS2; A0A7Y8GS83; A0A0R0A5I0; A0A1B2N1F9; A0A0Q4QQG1; A0A7V8FEG4; A0A0R0CAS7; A0A0R0CDL8; A0A1E7RJY4; A0A2M9QSA6; A0A7G3EJE6; A0A3Q8FMT9; A0A126NL87; A0A7W3FQB5; A0A0H2R771; A0A3R8U1Z6; A0A7H8NWM5	0	1946.9	20	Not Found	Not Found	Not Found	Not Found	Not Found	Not Found	Not Found	Not Found	High	Not Found	Not Found	Not Found	Not Found	Not Found	Not Found	High	2	0.2147	0	1	1	1	973.952	-2.09	-0.00203	55.4164	5.17
Yes	High	Selected	TQADAILADSAANEYDKSLAAQLASQAAYQTDDTPAAVAYLK	[R].TQADAILADSAANEYDKSLAAQLASQAAYQTDDTPAAVAYLK.[Q]			1	5	1	A0A2U4H2X7	A0A2U4H2X7 [87-128]			Uncharacterized protein OS=Stenotrophomonas maltophilia OX=40324 GN=B9Y74_18335 PE=4 SV=1	A0A2U4H2X7; A0A0L8AFG0; A0A431UH56; A0A8I0YDH8; A0A4T1G8Y1	1	4344.12	42	Not Found	Not Found	Not Found	Not Found	Not Found	Not Found	Not Found	Not Found	High	Not Found	Not Found	Not Found	Not Found	Not Found	Not Found	High	4	0.0099	0	1	1	1	1086.78	-0.82	-0.00089	80.4637	5.03	80.45
No	High	Unambiguous	VTVSAYGNASTPLNQVASISNADAHSLLVTPFDK	[R].VTVSAYGNASTPLNQVASISNADAHSLLVTPFDK.[GS]			1	8	1	A0A0N0L1Z3	A0A0N0L1Z3 [40-73]			Ribosome-recycling factor OS=Stenotrophomonas maltophilia OX=40324 GN=frr PE=3 SV=1	A0A0H2QP53; T5K7Z9; A0A0M0NT47; A0A0N0L1Z3; A0A2T1IC80; A0A2R3PYW1; A0A1Z2LI16; A0A0L8AEB6	0	3487.77	34	Not Found	Not Found	Not Found	Not Found	Not Found	Not Found	Not Found	Not Found	High	Not Found	Not Found	Not Found	Not Found	Not Found	Not Found	High	3	0.4705	0	1	1	1	1163.26	-2.57	-0.00299	80.5501	4.91	80.61
Yes	High	Unambiguous	VEQSLQELISSQAAK	[R].VEQSLQELISSQAAK.[D]			1	1	1	A0A8I0Y6B5	A0A8I0Y6B5 [27-41]			Excinuclease ATPase subunit OS=Stenotrophomonas maltophilia OX=40324 GN=I5V54_10980 PE=4 SV=1	A0A8I0Y6B5	0	1630.86	15	Not Found	Not Found	Not Found	Not Found	Not Found	Not Found	Not Found	Not Found	High	Not Found	Not Found	Not Found	Not Found	Not Found	Not Found	High	2	0.3978	0	1	1	1	815.938	2.2	0.00179	49.6159	4.65	49.65
No	High	Unambiguous	IRDVDYASETAELTR	[R].IRDVDYASETAELTR.[N]			3	13	1	A0A2R3Q0L5; A0A349Y3K9; A0A3Q8FPD1	A0A2R3Q0L5 [464-478]; A0A349Y3K9 [482-496]; A0A3Q8FPD1 [467-481]			Flagellin OS=Stenotrophomonas maltophilia OX=40324 GN=C6Y55_10340 PE=3 SV=1 Flagellin (Fragment) OS=Stenotrophomonas sp OX=69392 GN=DCW96_04265 PE=3 SV=1 Flagellin OS=Stenotrophomonas sp. SAU14A_NAIMI4_5 OX=2072413 GN=C1925_10430 PE=3 SV=1	A0A2R3Q0L5; A0A3S7K3E5; A0A427CPZ6; A0A8E1VT04; A0A7W3FKJ2; A0A356JCG8; A0A349Y3K9; A0A0D0JBV3; A0A357N2L2; A0A363RX89; A0A6B8JIT0; A0A8I0YDT6; A0A3Q8FPD1	1	1738.86	15	Not Found	Not Found	Not Found	Not Found	Not Found	Not Found	Not Found	Not Found	High	Not Found	Not Found	Not Found	Not Found	Not Found	Not Found	High	2	0.4069	0	1	1	1	869.933	-1.23	-0.00107	37.3865	4.62	37.46
No	High	Unambiguous	AVAAAQAPLTPTVPANASR	[R].AVAAAQAPLTPTVPANASR.[N]			1	10	1	A0A431UD37	A0A431UD37 [215-233]			Anti-sigma factor OS=Stenotrophomonas maltophilia OX=40324 GN=EKL94_17425 PE=4 SV=1	A0A431UD37; A0A4Z0DG88; A0A6B8J977; A0A0K2IZG0; A0A8I0Y9X9; A0A6B8JN71; A0A7D0IHF9; A0A0L8A8S7; A0A317BZB0; A0A2U4H894	0	1805.99	19	Not Found	Not Found	Not Found	Not Found	Not Found	Not Found	Not Found	Not Found	High	Not Found	Not Found	Not Found	Not Found	Not Found	Not Found	High	2	0.0839	0	1	1	1	903.497	-0.39	-0.00035	35.4682	4.53	35.57
No	High	Unambiguous	MISTAGTGHFYTTDKNKK	[-R].MISTAGTGHFYTTDKNKK.[N]	1xOxidation [M1]	1xOxidation [M1]	1	5	2	B8L7B1	B8L7B1 [1-18]			50S ribosomal protein L33 OS=Stenotrophomonas sp. SKA14 OX=391601 GN=rpmG PE=3 SV=1	B8L7B1; M5CS73; A0A7H8NZI2; A0A2R7IT65; A0A0R0CB84	2	2015.99	18	Not Found	Not Found	Not Found	Not Found	Not Found	Not Found	Not Found	Not Found	High	Not Found	Not Found	Not Found	Not Found	Not Found	Not Found	High	2	0.0604	0	1	1	1	1008.49	-1.92	-0.00193	15.6072	4.47	16.12
Yes	High	Unambiguous	SIVEISQAANGTLTGK	[K].SIVEISQAANGTLTGK.[V]			2	8	2	A0A239Q438; B4SRG0	A0A239Q438 [43-58]; B4SRG0 [43-58]			Uncharacterized conserved protein, DUF2147 family OS=Stenotrophomonas sp. CC120222-04 OX=1378088 GN=SAMN02744786_0853 PE=4 SV=1 DUF2147 domain-containing protein OS=Stenotrophomonas maltophilia (strain R551-3) OX=391008 GN=Smal_2925 PE=4 SV=1	A0A239Q438; B4SRG0; A0A3Q8FQM3; A0A2U4H810; A0A2Y9U9A0; A0A7H8NNE3; A0A1S2BG02; A0A427CJ53	0	1588.85	16	Not Found	Not Found	Not Found	Not Found	Not Found	Not Found	Not Found	Not Found	High	Not Found	Not Found	Not Found	Not Found	Not Found	Not Found	High	2	0.3213	0	1	1	1	794.931	0.39	0.00031	44.0485	4.45	44.32
Yes	High	Unambiguous	LAKLENRDASGADAPAPGSHQSPGSVP	[R].LAKLENRDASGADAPAPGSHQSPGSVP.[-]			1	2	2	A0A7D0MLJ9	A0A7D0MLJ9 [137-163]			Poly(Hydroxyalkanoate) granule-associated protein OS=Stenotrophomonas maltophilia OX=40324 GN=DUW70_09425 PE=4 SV=1	A0A7D0MLJ9; A0A2U4HES9	2	2629.3	27	Not Found	Not Found	Not Found	Not Found	Not Found	Not Found	Not Found	Not Found	High	Not Found	Not Found	Not Found	Not Found	Not Found	Not Found	High	3	0.422	0	1	1	1	877.103	-0.68	-0.00059	26.5134	4.36	26.21
No	High	Unambiguous	VVTPDLHKGAPHAALVESQSR	[R].VVTPDLHKGAPHAALVESQSR.[S]			1	6	1	A0A1A6XV07	A0A1A6XV07 [19-39]			50S ribosomal protein L2 OS=Stenotrophomonas maltophilia OX=40324 GN=rplB PE=3 SV=1	A0A1A6XV07; A0A397MAT4; A0A7U6AD68; A0A1W1H1C2; A0A0F5ZRQ3; M5CVF8	1	2212.18	21	Not Found	Not Found	Not Found	Not Found	Not Found	Not Found	Not Found	Not Found	High	Not Found	Not Found	Not Found	Not Found	Not Found	Not Found	High	3	0.4827	0	1	1	1	738.067	1.47	0.00108	28.8231	4.33	28.88
No	High	Unambiguous	RVDNGEGVLILTDLYGASPANLAGQLAR	[R].RVDNGEGVLILTDLYGASPANLAGQLAR.[L]			1	1	1	A0A1S2BQS0	A0A1S2BQS0 [56-83]			PTS fructose IIA subunit family protein OS=Stenotrophomonas maltophilia OX=40324 GN=B9Y74_00810 PE=4 SV=1	A0A1S2BQS0	1	2883.53	28	Not Found	Not Found	Not Found	Not Found	Not Found	Not Found	Not Found	Not Found	High	Not Found	Not Found	Not Found	Not Found	Not Found	Not Found	High	3	0.4296	0	1	1	1	961.855	6.6	0.00635	85.1234	4.33	85.05
Yes	High	Selected	STMGTKETIQWEDGNEYPLVK	[R].STMGTKETIQWEDGNEYPLVK.[V]	1xOxidation [M3]	1xOxidation [M3]	1	1	1	A0A1A6XI24	A0A1A6XI24 [27-47]			50S ribosomal protein L31 type B OS=Stenotrophomonas maltophilia OX=40324 GN=rpmE2 PE=3 SV=1	A0A1A6XI24	1	2442.15	21	Not Found	Not Found	Not Found	Not Found	Not Found	Not Found	Not Found	Not Found	High	Not Found	Not Found	Not Found	Not Found	Not Found	Not Found	High	3	0	0	1	1	1	814.721	-0.46	-0.00038	45.8383	4.3	45.79
No	High	Unambiguous	QGNYDEAIAAYDR	[R].QGNYDEAIAAYDR.[A]			1	15	1	A0A2R3Q4T0	A0A2R3Q4T0 [409-421]			VWFA domain-containing protein OS=Stenotrophomonas maltophilia OX=40324 GN=C6Y55_18575 PE=4 SV=1	A0A2R3Q4T0; A0A4T1GIT2; A0A2U4HYF3; A0A2J0SJR9; B4STW7; A0A8I1CFY2; A0A6B8J7L7; B8L3Z1; A0A1A6XNT1; A0A4Z0DFD8; A0A317C122; A0A4R7ULC8; A0A3S0JSS5; A0A8E3U7B0; A0A0K2J2S5	0	1485.66	13	Not Found	Not Found	Not Found	Not Found	Not Found	Not Found	Not Found	Not Found	High	Not Found	Not Found	Not Found	Not Found	Not Found	Not Found	High	2	0.2918	0	1	1	1	743.333	-0.61	-0.00045	35.3545	4.25	35.41
Yes	High	Unambiguous	ADFSGVSASVDSTADVVSGGTYTVQKGDSLSK	[K].ADFSGVSASVDSTADVVSGGTYTVQKGDSLSK.[I]			1	8	3	A0A6N7NZC2	A0A6N7NZC2 [26-57]			LysM peptidoglycan-binding domain-containing protein OS=Stenotrophomonas sp. MY15 OX=2662209 GN=GIJ70_09670 PE=4 SV=1	A0A0R0B662; A0A2U4H950; A0A7U5WJ52; A0A2T3WUG3; A0A6N7NZC2; T5L5J3; A0A8E3RH22; A0A246L4C1	1	3135.5	32	Not Found	Not Found	Not Found	Not Found	Not Found	Not Found	Not Found	Not Found	High	Not Found	Not Found	Not Found	Not Found	Not Found	Not Found	High	3	0.2104	0	1	1	1	1045.84	0.87	0.0009	57.8701	4.23	57.5
Yes	High	Unambiguous	SFEHEIPDFFEADVAK	[K].SFEHEIPDFFEADVAK.[S]			1	7	1	A0A356JJN0	A0A356JJN0 [87-102]			DUF3613 domain-containing protein (Fragment) OS=Stenotrophomonas sp OX=69392 GN=DD677_16205 PE=4 SV=1	A0A3R8UWU3; A0A356JJN0; A0A6B8J639; A0A2U4HAP3; A0A5N7SRE2; A0A7D0IL25; A0A8I0YAT7	0	1880.87	16	Not Found	Not Found	Not Found	Not Found	Not Found	Not Found	Not Found	Not Found	High	Not Found	Not Found	Not Found	Not Found	Not Found	Not Found	High	2	0.4135	0	1	1	1	940.935	-4.07	-0.00382	64.3497	4.16	64.64
Yes	High	Unambiguous	LHVPTADEVTALEARIDALQAR	[R].LHVPTADEVTALEARIDALQAR.[L]			1	11	1	A0A7D0MLJ9	A0A7D0MLJ9 [115-136]			Poly(Hydroxyalkanoate) granule-associated protein OS=Stenotrophomonas maltophilia OX=40324 GN=DUW70_09425 PE=4 SV=1	A0A6B8J5V7; A0A7D0MLJ9; A0A8E3R0Z4; A0A1A6Y695; A0A4T1DWF5; A0A8I0YAA7; A0A2J0U523; A0A0K2ILY1; A0A239Q935; A0A2U4HES9; A0A4Z0DHS5	1	2389.28	22	Not Found	Not Found	Not Found	Not Found	Not Found	Not Found	Not Found	Not Found	High	Not Found	Not Found	Not Found	Not Found	Not Found	Not Found	High	2	0.4663	0	1	1	1	1195.14	-0.58	-0.00069	72.5098	4.16	72.42
No	High	Unambiguous	MISTAGTGHFYTTDK	[-R].MISTAGTGHFYTTDK.[N]	1xOxidation [M1]	1xOxidation [M1]	1	5	1	B8L7B1	B8L7B1 [1-15]			50S ribosomal protein L33 OS=Stenotrophomonas sp. SKA14 OX=391601 GN=rpmG PE=3 SV=1	B8L7B1; M5CS73; A0A7H8NZI2; A0A2R7IT65; A0A0R0CB84	0	1645.75	15	Not Found	Not Found	Not Found	Not Found	Not Found	Not Found	Not Found	Not Found	High	Not Found	Not Found	Not Found	Not Found	Not Found	Not Found	High	2	0.2005	0	1	1	1	823.38	0.07	6e-05	24.3658	4.14	24.41
No	High	Unambiguous	ITGGITYYSNYGTR	[R].ITGGITYYSNYGTR.[V]			1	41	1	B4SJ82	B4SJ82 [381-394]			Peptidase S8 and S53 subtilisin kexin sedolisin OS=Stenotrophomonas maltophilia (strain R551-3) OX=391008 GN=Smal_0545 PE=3 SV=1	B4SJ82; A0A397M8W5; A0A0M0P817; A0A149QM11; A0A8I0Y4H0; A0A3Q8F676; A0A3S7KBL3; A0A2W6HGS2; A0A3R8UDS1; A0A120H335; A0A6B8J1X4; A0A2J0UHR5; A0A1A6XW22; A0A239Q746; A0A356JKH9; A0A4Z0DNQ5; A0A246L3D9; M5CUP9; A0A3D4TRK1; A0A8I0XZD2; M5CJG5; A0A2U4HQ34; A0A2R3Q765; A0A0L8A716; A0A5N7SR37; A0A246I998; A0A6B8HLG6; A0A1Z2LFW9; C0LT24; A0A7D0KYH0; A0A270NGN1; A0A4R7UEW8; A0A0U5HT93; A0A0R0ASN1; A0A4T1G…	0	1565.76	14	Not Found	Not Found	Not Found	Not Found	Not Found	Not Found	Not Found	Not Found	High	Not Found	Not Found	Not Found	Not Found	Not Found	Not Found	High	2	0.3961	0	1	1	1	783.384	0.97	0.00076	37.5503	4.09	37.49
No	High	Unambiguous	TYGLLVDFEGKPR	[K].TYGLLVDFEGKPR.[L]			1	5	1	A0A7Z0NYM5	A0A7Z0NYM5 [13-25]			Uncharacterized protein OS=Stenotrophomonas sp. SbOxS2 OX=2723885 GN=HFK18_13580 PE=4 SV=1	A0A7Z0NYM5; M5CZV4; A0A7D0MRE6; A0A2R3Q2X7; A0A2J0SN91	0	1494.8	13	Not Found	Not Found	Not Found	Not Found	Not Found	Not Found	Not Found	Not Found	High	Not Found	Not Found	Not Found	Not Found	Not Found	Not Found	High	2	0.4275	0	1	1	1	747.901	0.34	0.00025	49.7311	4.07	49.8
Yes	High	Unambiguous	AVKQDAAAPLSTELER	[R].AVKQDAAAPLSTELER.[-]			1	3	1	A0A0R0BNQ0	A0A0R0BNQ0 [47-62]			Heme exporter protein D OS=Stenotrophomonas maltophilia OX=40324 GN=ccmD PE=3 SV=1	A0A0R0BNQ0; A0A2R3Q390; A0A0K2IYD9	1	1698.9	16	Not Found	Not Found	Not Found	Not Found	Not Found	Not Found	Not Found	Not Found	High	Not Found	Not Found	Not Found	Not Found	Not Found	Not Found	High	2	0.2741	0	1	1	1	849.954	-1.21	-0.00102	31.1347	4.05	31.08
No	High	Unambiguous	LLRMYETPLPMTSPTL	[R].LLRMYETPLPMTSPTL.[-]	2xOxidation [M4; M11]	2xOxidation [M4; M11]	1	1	1	A0A4R7UHS9	A0A4R7UHS9 [63-78]			Uncharacterized protein YdcH (DUF465 family) OS=Stenotrophomonas sp. CC22-02 OX=1378087 GN=N440_0070 PE=4 SV=1	A0A4R7UHS9	1	1894.97	16	Not Found	Not Found	Not Found	Not Found	Not Found	Not Found	Not Found	Not Found	High	Not Found	Not Found	Not Found	Not Found	Not Found	Not Found	High	2	0.2975	0	1	1	1	947.986	-0.16	-0.00015	51.1784	4	51.33
No	High	Unambiguous	ILDLAKGYYNAR	[K].ILDLAKGYYNAR.[R]			2	4	1	M5D0Q3; T5L5K6	M5D0Q3 [17-28]; T5L5K6 [17-28]			50S ribosomal protein L20 OS=Stenotrophomonas maltophilia RA8 OX=1118157 GN=rplT PE=3 SV=1 50S ribosomal protein L20 OS=Stenotrophomonas maltophilia MF89 OX=1333853 GN=rplT PE=3 SV=1	M5D0Q3; A0A2W5GBL5; T5L5K6; A0A2W6GKA3	1	1396.76	12	Not Found	Not Found	Not Found	Not Found	Not Found	Not Found	Not Found	Not Found	High	Not Found	Not Found	Not Found	Not Found	Not Found	Not Found	High	2	0.1818	0	1	1	1	698.884	1.95	0.00136	40.144	3.96	40.24
No	High	Unambiguous	TAATQNAAAAALESE	[R].TAATQNAAAAALESE.[-]			1	1	1	A0A6S4RUC2	A0A6S4RUC2 [42-56]			Uncharacterized protein OS=Stenotrophomonas maltophilia OX=40324 GN=FLFIOBJN_01216 PE=4 SV=1	A0A6S4RUC2	0	1418.68	15	Not Found	Not Found	Not Found	Not Found	Not Found	Not Found	Not Found	Not Found	High	Not Found	Not Found	Not Found	Not Found	Not Found	Not Found	High	2	0.4051	0	1	1	1	709.841	-1.29	-0.00091	34.9589	3.95	35.02
No	High	Unambiguous	TSENPNVPKPYYVDGK	[K].TSENPNVPKPYYVDGK.[M]			1	17	1	A0A8E3U783	A0A8E3U783 [70-85]			Uncharacterized protein OS=Stenotrophomonas maltophilia OX=40324 GN=FEO95_11900 PE=4 SV=1	A0A8E3U783; A0A5N0KVD9; M5D7G0; A0A2U4HF47; A0A6B8J4X3; A0A353U7Q8; B4SJI6; A0A3N1QQK4; A0A1B2N4T8; A0A8E1SYY4; A0A3D0GFU2; A0A3S7KFN7; A0A7U5WGE9; A0A0R0DAR4; A0A3S7K3U0; A0A3C0X8L8; A0A8I0Y3G7	0	1807.89	16	Not Found	Not Found	Not Found	Not Found	Not Found	Not Found	Not Found	Not Found	High	Not Found	Not Found	Not Found	Not Found	Not Found	Not Found	High	2	0.3503	0	1	1	1	904.446	-0.51	-0.00047	28.151	3.94	28.14
No	High	Unambiguous	GLINTVHYLVKVEE	[R].GLINTVHYLVKVEE.[-]			1	4	4	B8L0B6	B8L0B6 [42-55]			50S ribosomal protein L30 OS=Stenotrophomonas sp. SKA14 OX=391601 GN=rpmD PE=3 SV=1	B8L0B6; M5CJI2; A0A0M1MKX1; A0A2T3WPV8	1	1613.89	14	Not Found	Not Found	Not Found	Not Found	Not Found	Not Found	Not Found	Not Found	High	Not Found	Not Found	Not Found	Not Found	Not Found	Not Found	High	2	0.2532	0	1	1	1	807.449	1.23	0.00099	59.1352	3.91	60.09
No	High	Unambiguous	SQTCDWDERQGRPVLQQQLSGSACQEGR	[R].SQTCDWDERQGRPVLQQQLSGSACQEGR.[S]	2xCarbamidomethyl [C4; C24]	2xCarbamidomethyl [C4; C24]	1	19	1	A0A6B8GTE9	A0A6B8GTE9 [198-225]			DUF3011 domain-containing protein OS=Stenotrophomonas maltophilia OX=40324 GN=FEO86_17120 PE=4 SV=1	A0A6B8GTE9; A0A2R3Q4G2; A0A8I1CDH8; B4ST41; A0A7D0MZC7; A0A8E3R2R6; A0A5N7SKT9; J7VD03; A0A0L8A5W7; A0A356JJF4; A0A317C0G8; A0A854DWM5; T5K005; A0A4T1DD76; A0A2W5HU94; A0A6B8J8T6; A0A2U4H8M3; A0A6B8JKF1; A0A431UCY4	1	3276.49	28	Not Found	Not Found	Not Found	Not Found	Not Found	Not Found	Not Found	Not Found	High	Not Found	Not Found	Not Found	Not Found	Not Found	Not Found	Medium	4	0.2727	0	1	1	1	819.878	1.12	0.00091	36.5175	4.18	36.45
No	High	Unambiguous	GPGWRDNVETSLDEAREK	[R].GPGWRDNVETSLDEAREK.[A]			1	1	1	A0A6B8JKI0	A0A6B8JKI0 [75-92]			Poly(Hydroxyalkanoate) granule-associated protein OS=Stenotrophomonas maltophilia OX=40324 GN=FEO88_15010 PE=4 SV=1	A0A6B8JKI0	2	2058.98	18	Not Found	Not Found	Not Found	Not Found	Not Found	Not Found	Not Found	Not Found	High	Not Found	Not Found	Not Found	Not Found	Not Found	Not Found	Medium	3	0.1707	0	1	1	1	687	1.47	0.00101	36.0351	4.16	36.02
No	High	Unambiguous	VVDILHSDKGPNPVCDGCEGANKNKPVK	[K].VVDILHSDKGPNPVCDGCEGANKNKPVK.[G]	2xCarbamidomethyl [C15; C18]	2xCarbamidomethyl [C15; C18]	1	19	1	B4SRG0	B4SRG0 [59-86]			DUF2147 domain-containing protein OS=Stenotrophomonas maltophilia (strain R551-3) OX=391008 GN=Smal_2925 PE=4 SV=1	A0A349Y8U0; B4SRG0; A0A8I0Y802; A0A0M0NWH0; A0A7U5WHY3; M5CQM4; A0A023Y0M9; A0A3D5JUU1; A0A5N7SFY2; A0A7Y8KTL8; A0A4Z0DG20; A0A2U4H810; A0A4T1GSK9; A0A3C0GWI1; A0A1Z2LMH7; A0A1S2BG02; A0A7Y9NB59; A0A8E3RCL5; A0A6P1EM68	2	3047.5	28	Not Found	Not Found	Not Found	Not Found	Not Found	Not Found	Not Found	Not Found	High	Not Found	Not Found	Not Found	Not Found	Not Found	Not Found	Medium	4	0.3012	0	1	1	1	762.631	-0.82	-0.00063	29.0686	4.15	29.19
Yes	High	Selected	TDEATGRPILPTGYKPGSEEEYMSPLQQEYFR	[K].TDEATGRPILPTGYKPGSEEEYMSPLQQEYFR.[Q]	1xOxidation [M23]	1xOxidation [M23]	1	4	1	A0A363S043	A0A363S043 [271-302]			RNA polymerase-binding transcription factor DksA OS=Stenotrophomonas sp. SPM OX=2170735 GN=dksA PE=3 SV=1	A0A363S043; A0A357N0U9; A0A3S7KH51; A0A5N0KL92	0	3705.74	32	Not Found	Not Found	Not Found	Not Found	Not Found	Not Found	Not Found	Not Found	High	Not Found	Not Found	Not Found	Not Found	Not Found	Not Found	Medium	4	0.0172	0	1	1	1	927.192	2.01	0.00186	55.738	4.06
No	High	Selected	NADWIKTGAALGAVK	[R].NADWIKTGAALGAVK.[T]			1	7	1	A0A246I674	A0A246I674 [35-49]			Uncharacterized protein OS=Stenotrophomonas maltophilia OX=40324 GN=CEE63_10700 PE=4 SV=1	A0A246I674; A0A699YFT9; A0A0K2IQ69; A0A0L8A734; A0A6S4RRJ1; A0A5N7SJZ5; A0A6B8JQF5	1	1514.83	15	Not Found	Not Found	Not Found	Not Found	Not Found	Not Found	Not Found	Not Found	High	Not Found	Not Found	Not Found	Not Found	Not Found	Not Found	Medium	2	0	0	1	1	1	757.921	0.96	0.00072	43.0715	3.85	43.12
No	High	Unambiguous	VWRLPSSNKVELDGQGQSR	[R].VWRLPSSNKVELDGQGQSR.[I]			2	28	1	A0A2J0UDD1; A0A2W6I857	A0A2J0UDD1 [116-134]; A0A2W6I857 [116-134]			Uncharacterized protein OS=Stenotrophomonas maltophilia OX=40324 GN=B9Y64_07655 PE=4 SV=1 Uncharacterized protein OS=Stenotrophomonas maltophilia OX=40324 GN=A7X83_11200 PE=4 SV=1	A0A2J0SY54; T5KLN1; A0A1Z2LNC4; A0A2J0UDD1; A0A2W6I857; A0A6B8JP02; A0A2W6HJQ1; A0A8I0YFR6; A0A8E3RLK1; A0A7D0KTL5; A0A4R7ULE7; A0A356JHF4; A0A397NC46; M5CQ11; A0A0U5IBZ0; A0A2W5HW12; A0A2W6K7H0; A0A2R3Q4Y8; A0A8I0Y414; A0A2W6LFI1; A0A2U4H6T4; A0A427CZV3; B8L939; A0A0L8AAS8; A0A317BY20; A0A246L1E3; A0A3D4TJB1; A0A1A6XPD2	2	2156.12	19	Not Found	Not Found	Not Found	Not Found	Not Found	Not Found	Not Found	Not Found	High	Not Found	Not Found	Not Found	Not Found	Not Found	Not Found	Medium	3	0.2314	0	1	1	1	719.379	0.84	0.0006	38.4077	3.76	38.59
No	High	Unambiguous	EPLEAIADTAATQASPLER	[R].EPLEAIADTAATQASPLER.[L]			1	1	1	A0A8A9QSG1	A0A8A9QSG1 [83-101]			Sigma-70 family RNA polymerase sigma factor OS=Pseudomonas khazarica OX=2502979 GN=JLK41_09615 PE=3 SV=1	A0A8A9QSG1	0	1983	19	Not Found	Not Found	Not Found	Not Found	Not Found	Not Found	Not Found	Not Found	High	Not Found	Not Found	Not Found	Not Found	Not Found	Not Found	Medium	2	0.1429	0	1	1	1	991.997	-7.92	-0.00785	42.0937	3.64	42.14
No	High	Selected	ILLTGVSGFVGRAVHER	[R].ILLTGVSGFVGRAVHER.[L]			1	1	1	A0A418X9S1	A0A418X9S1 [4-20]			SDR family oxidoreductase OS=Pseudomonas sp. K1S02-6 OX=2320866 GN=D3879_25875 PE=4 SV=1	A0A418X9S1	1	1811.03	17	Not Found	Not Found	Not Found	Not Found	Not Found	Not Found	Not Found	Not Found	High	Not Found	Not Found	Not Found	Not Found	Not Found	Not Found	Medium	2	0.0114	0	1	1	1	906.005	-14.04	-0.01272	52.596	3.5	52.64
No	High	Unambiguous	NTLATAGAVAGR	[K].NTLATAGAVAGR.[T]			1	21	1	A0A0K2IGF4	A0A0K2IGF4 [57-68]			Ferrous iron transporter B OS=Stenotrophomonas maltophilia OX=40324 GN=DKY64_17465 PE=4 SV=1	A0A4R7UGI0; A0A0U5I9J4; A0A0K2IGF4; A0A3D4TQS4; M5CIW7; A0A6B8JBJ0; A0A4Q1CUA2; A0A7D0GQZ2; A0A2T3X3E1; A0A397M9N9; A0A1V3DAF5; A0A8I0XW40; A0A8I0YBU0; A0A2Y9UES4; A0A2J0UHQ2; B2FNJ0; A0A246KVH7; A0A239Q7D6; A0A7S8BE08; T5KDN1; A0A6B8IYS0	0	1101.6	12	Not Found	Not Found	Not Found	Not Found	Not Found	Not Found	Not Found	Not Found	High	Not Found	Not Found	Not Found	Not Found	Not Found	Not Found	Medium	2	0.3543	0	1	1	1	551.305	0.91	0.0005	20.609	3.5	20.62
No	High	Selected	GKLSDYATQLREK	[K].GKLSDYATQLREK.[Q]			2	25	1	A0A7Y9T0R0; A0A5N0KSU6	A0A7Y9T0R0 [48-60]; A0A5N0KSU6 [48-60]			30S ribosomal protein S4 OS=Stenotrophomonas sp. JAI102 OX=2723077 GN=rpsD PE=3 SV=1 30S ribosomal protein S4 OS=Stenotrophomonas cyclobalanopsidis OX=2771362 GN=rpsD PE=3 SV=1	A0A2R7R3N9; A0A0D0IR66; A0A0R0CED7; A0A261WKT8; A0A3D0GFY4; A0A0R0BPM0; A0A0R0A8F4; A0A7W3FQL4; A0A7Y9T0R0; A0A4Z0DMS3; A0A2M9QS95; A0A1B2N1S1; A0A2W6TTP9; A0A7V8FED7; A0A0R0E540; A0A2W5NWF9; A0A0R0E1G0; A0A1A6XUP5; A0A0R0C7Q1; A0A1E7RJP2; A0A4S2CWJ5; A0A0R0DC28; A0A3R8U1X2; A0A3D5JR30; A0A5N0KSU6	2	1508.81	13	Not Found	Not Found	Not Found	Not Found	Not Found	Not Found	Not Found	Not Found	High	Not Found	Not Found	Not Found	Not Found	Not Found	Not Found	Medium	2	0.049	0	1	1	1	754.908	1.78	0.00134	29.727	3.47	29.7
No	High	Unambiguous	ALEKGISNVSFDR	[R].ALEKGISNVSFDR.[S]			1	3	1	A0A5E1AV98	A0A5E1AV98 [82-94]			50S ribosomal protein L18 OS=Enterobacter kobei OX=208224 GN=rplR PE=3 SV=1	A0A5E1AV98; A0A7G3ETE4; A0A808II40	1	1435.75	13	Not Found	Not Found	Not Found	Not Found	Not Found	Not Found	Not Found	Not Found	High	Not Found	Not Found	Not Found	Not Found	Not Found	Not Found	Medium	2	0.1905	0	1	1	1	718.381	0.53	0.00038	31.9992	3.36	32
No	High	Unambiguous	AGYAAQAEDGDIDLTQAGR	[KR].AGYAAQAEDGDIDLTQAGR.[QH]			1	7	1	A0A7Y8GL81	A0A7Y8GL81 [41-59]			Uncharacterized protein OS=Stenotrophomonas sp. SAM-B OX=2729141 GN=HH110_01610 PE=4 SV=1	A0A7Y8GL81; A0A349Y9L3; A0A246HMJ3; A0A7Y9NEX7; A0A3N1KAU5; A0A498CJK0; A0A1D8Y960	0	1921.89	19	Not Found	Not Found	Not Found	Not Found	Not Found	Not Found	Not Found	Not Found	Not Found	Not Found	Not Found	Not Found	Not Found	Not Found	High	High	2	0.5139	0	1	1	1	961.447	-0.98	-0.00094	39.114	6.85	71.69
No	High	Unambiguous	TAENTAEQAKDAAEEAKK	[K].TAENTAEQAKDAAEEAKK.[-]			1	1	1	A0A7Y9SXX8	A0A7Y9SXX8 [96-113]			Cobalamin biosynthesis Mg chelatase CobN OS=Stenotrophomonas sp. JAI102 OX=2723077 GN=HDC96_000045 PE=4 SV=1	A0A7Y9SXX8	2	1904.92	18	Not Found	Not Found	Not Found	Not Found	Not Found	Not Found	Not Found	Not Found	Not Found	Not Found	Not Found	Not Found	Not Found	Not Found	High	High	2	0.3953	0	1	1	1	952.963	-0.62	-0.00059	21.3059	6.83	21.4
No	High	Unambiguous	AVDAVIASVTKALKGGDAVTLVGFGTFQVR	[R].AVDAVIASVTKALKGGDAVTLVGFGTFQVR.[D]			1	1	3	A0A246HHN2	A0A246HHN2 [24-53]			HU family DNA-binding protein OS=Stenotrophomonas maltophilia OX=40324 GN=CEE60_18375 PE=3 SV=1	A0A246HHN2	2	2990.67	30	Not Found	Not Found	Not Found	Not Found	Not Found	Not Found	Not Found	Not Found	Not Found	Not Found	Not Found	Not Found	Not Found	Not Found	High	High	3	0.3333	0	1	1	1	997.565	4.77	0.00475	94.0522	6.75	127.58
No	High	Unambiguous	VSFQEQALAELSEALADAR	[R].VSFQEQALAELSEALADAR.[MI]			1	18	1	A0A7Y9T3K1	A0A7Y9T3K1 [24-42]			Protein SlyX homolog OS=Stenotrophomonas sp. JAI102 OX=2723077 GN=slyX PE=3 SV=1	A0A7H1AQQ2; A0A3C0GQH0; A0A4V5UEK5; A0A8E1T1I6; A0A7L8TZ33; A0A355YH34; A0A0R0D0A2; A0A6N7JXR7; A0A3R8ZJX9; A0A3N1R9F6; A0A1E7RKL7; A0A0D0JIV6; A0A6P1EDX9; A0A7W3FJY7; A0A7Y9T3K1; A0A3D0GDA1; A0A350FLS3; A0A7Y8GPE0	0	2048.03	19	Not Found	Not Found	Not Found	Not Found	Not Found	Not Found	Not Found	Not Found	Not Found	Not Found	Not Found	Not Found	Not Found	Not Found	High	High	2	0.4121	0	1	1	1	1024.52	5.54	0.00567	92.9683	6.43
No	High	Selected	AGDNAPMAYVELVDRPAAVAEAVEE	[R].AGDNAPMAYVELVDRPAAVAEAVEE.[-]			1	5	1	A0A498C1P0	A0A498C1P0 [104-128]			50S ribosomal protein L17 OS=Stenotrophomonas rhizophila OX=216778 GN=rplQ PE=3 SV=1	A0A2R7R3M7; A0A498C1P0; A0A246HHU2; A0A349Y643; A0A3D0GFZ4	0	2587.23	25	Not Found	Not Found	Not Found	Not Found	Not Found	Not Found	Not Found	Not Found	Not Found	Not Found	Not Found	Not Found	Not Found	Not Found	High	High	2	0.0137	0	1	1	1	1294.13	4.04	0.00523	76.6053	5.86	120.63
No	High	Unambiguous	MQAGDLNYDVVIATPDAMR	[K].MQAGDLNYDVVIATPDAMR.[V]			4	37	1	A0A4S2CXG5; M5CJC1; A0A1D8YBS2; A0A1B2N1F9	A0A4S2CXG5 [104-122]; M5CJC1 [104-122]; A0A1D8YBS2 [104-122]; A0A1B2N1F9 [104-122]			50S ribosomal protein L1 OS=Stenotrophomonas maltophilia OX=40324 GN=rplA PE=3 SV=1 50S ribosomal protein L1 OS=Stenotrophomonas maltophilia SKK35 OX=1118156 GN=rplA PE=3 SV=1 50S ribosomal protein L1 OS=Stenotrophomonas sp. LM091 OX=1904944 GN=rplA PE=3 SV=1 50S ribosomal protein L1 OS=Stenotrophomonas rhizophila OX=216778 GN=rplA PE=3 SV=1	A0A0R0E2I0; A0A4S2CXG5; A0A0R0BDE1; A0A1W1H4D0; A0A7H1AK45; A0A0R0CYP3; A0A6N8AYT0; A0A4R4IB19; M5CJC1; A0A2W6KBQ0; A0A1Y5Q7F1; A0A0Q9ZZW9; A0A3C0X6D2; A0A023Y6U8; A0A1D8YBS2; A0A6N7JVG2; A0A2T1I7W6; A0A2J0URS2; A0A7Y8GS83; A0A0R0A5I0; A0A1B2N1F9; A0A6P1EGR9; A0A0Q4QQG1; A0A7V8FEG4; A0A0R0CAS7; A0A2W6TBA5; A0A0R0CDL8; A0A1E7RJY4; A0A2M9QSA6; A0A0M1DJL5; A0A7G3EJE6; A0A3Q8FMT9; A0A126NL87; A0A7W3F…	0	2079.98	19	Not Found	Not Found	Not Found	Not Found	Not Found	Not Found	Not Found	Not Found	Not Found	Not Found	Not Found	Not Found	Not Found	Not Found	High	High	2	0.4729	0	1	1	1	1040.49	-1.5	-0.00156	61.2374	5.73	107.09
No	High	Unambiguous	AEAQVNAGLAQVFDQADTNKDGELSPDEYK	[K].AEAQVNAGLAQVFDQADTNKDGELSPDEYK.[A]			1	6	1	A0A3N1K5X4	A0A3N1K5X4 [90-119]			EF hand domain-containing protein OS=Stenotrophomonas rhizophila OX=216778 GN=EDF74_3584 PE=4 SV=1	A0A3N1K5X4; A0A246HJN6; A0A349YAK1; A0A7V7YEL7; A0A498C674; A0A1D8YAY1	1	3223.5	30	Not Found	Not Found	Not Found	Not Found	Not Found	Not Found	Not Found	Not Found	Not Found	Not Found	Not Found	Not Found	Not Found	Not Found	High	High	3	0.5009	0	1	1	1	1075.17	-0.93	-0.001	59.9007	5.61	105.4
No	High	Unambiguous	TAENTAEQAKDAAEEAK	[K].TAENTAEQAKDAAEEAK.[K]			1	1	1	A0A7Y9SXX8	A0A7Y9SXX8 [96-112]			Cobalamin biosynthesis Mg chelatase CobN OS=Stenotrophomonas sp. JAI102 OX=2723077 GN=HDC96_000045 PE=4 SV=1	A0A7Y9SXX8	1	1776.82	17	Not Found	Not Found	Not Found	Not Found	Not Found	Not Found	Not Found	Not Found	Not Found	Not Found	Not Found	Not Found	Not Found	Not Found	High	High	2	0.4043	0	1	1	1	888.914	-2.12	-0.00188	23.4928	5.54	23.58
No	High	Unambiguous	SLQEGQKVTFVAVQGQK	[K].SLQEGQKVTFVAVQGQK.[G]			1	12	2	A0A4R4IDH2	A0A4R4IDH2 [43-59]			Cold-shock protein OS=Stenotrophomonas sp. ATCM1_4 OX=2259330 GN=ATCM_09060 PE=4 SV=1	A0A0R0D723; A0A7W3IIX6; A0A4R4IDH2; A0A1B2N3P4; A0A0R0AV83; A0A0Q4QC28; A0A0R0DQW2; A0A0R0C6B3; A0A3C0GTL3; A0A7L8U5Q0; A0A023Y4T1; A0A1E7RI98	1	1847	17	Not Found	Not Found	Not Found	Not Found	Not Found	Not Found	Not Found	Not Found	Not Found	Not Found	Not Found	Not Found	Not Found	Not Found	High	High	2	0	0	1	1	1	924.005	0.03	3e-05	32.4729	5.49	60.13
No	High	Unambiguous	RVDSGQGVLILTDLYGASPSNLAGQLAR	[R].RVDSGQGVLILTDLYGASPSNLAGQLAR.[L]			1	3	1	A0A246HPS9	A0A246HPS9 [56-83]			PTS fructose IIA subunit family protein OS=Stenotrophomonas maltophilia OX=40324 GN=CEE60_04885 PE=4 SV=1	A0A246HPS9; A0A2R7QWB3; A0A4S2CW79	1	2871.53	28	Not Found	Not Found	Not Found	Not Found	Not Found	Not Found	Not Found	Not Found	Not Found	Not Found	Not Found	Not Found	Not Found	Not Found	High	High	3	0.458	0	1	1	1	957.854	5.66	0.00542	79.947	5.48
No	High	Unambiguous	MFEGQPQSDIDAR	[-].MFEGQPQSDIDAR.[R]	1xOxidation [M1]	1xOxidation [M1]	1	4	2	A0A498C6J9	A0A498C6J9 [1-13]			DUF465 domain-containing protein OS=Stenotrophomonas rhizophila OX=216778 GN=BCL79_3037 PE=4 SV=1	A0A498C6J9; A0A1D8YBE4; A0A3N1K2N1; A0A7Y9T0S0	0	1509.66	13	Not Found	Not Found	Not Found	Not Found	Not Found	Not Found	Not Found	Not Found	Not Found	Not Found	Not Found	Not Found	Not Found	Not Found	High	High	2	0.5188	0	1	1	1	755.335	-0.29	-0.00022	24.6647	4.78	24.44
No	High	Unambiguous	ARSEEATATAQLQLRR	[R].ARSEEATATAQLQLRR.[NT]			2	26	1	A0A1E7RRC9; A0A3S7KMS8	A0A1E7RRC9 [96-111]; A0A3S7KMS8 [89-104]			DUF4398 domain-containing protein OS=Stenotrophomonas sp. BIIR7 OX=1904462 GN=BIY45_04840 PE=4 SV=1 DUF4398 domain-containing protein OS=Stenotrophomonas sp. ESTM1D_MKCIP4_1 OX=2072414 GN=C1924_02680 PE=4 SV=1	A0A357N769; A0A1E7RRC9; A0A3N1K5Q0; A0A246HSI0; A0A7U6ACK0; A0A8I0GZD4; A0A3S7KMS8; A0A1B2N0Z4; A0A363S150; A0A0R0CWJ1; A0A023Y7I3; A0A7Y8KVN2; A0A5N7SP43; M5CT30; A0A7V7YFG0; A0A7Z1LR46; A0A6G8YG00; A0A498CHP8; A0A7Y9T7H7; A0A3Q8FGG7; A0A2R7R3R0; A0A2G7RW06; A0A7W3FP79; A0A4V1M8Y9; A0A2R7J625; A0A1D8YBB8	2	1800.97	16	Not Found	Not Found	Not Found	Not Found	Not Found	Not Found	Not Found	Not Found	Not Found	Not Found	Not Found	Not Found	Not Found	Not Found	High	High	3	0.1628	0	1	1	1	600.996	2.66	0.0016	23.7703	4.73	23.96
No	High	Unambiguous	ATIGEVGNDEHNLEK	[R].ATIGEVGNDEHNLEK.[L]			1	20	2	A0A427CG89	A0A427CG89 [190-204]			50S ribosomal protein L2 OS=Stenotrophomonas sp. 278 OX=2479851 GN=rplB PE=3 SV=1	A0A1B2N1Q1; A0A2W6UC44; A0A4R4IAJ1; A0A0S1AX13; A0A0Q9ZXL3; A0A427CG89; A0A6P1E9B9; A0A0R0AFD7; A0A7W3V2A1; A0A7W3FR05; A0A0R0BCH4; A0A7H1AK32; A0A0D0M5G8; A0A7Y9NHA7; A0A0R0CUW5; A0A7G3EF84; A0A8I0GXX3; A0A0R0CE76; A0A1E7RJT7; A0A0R0DDM6	0	1625.78	15	Not Found	Not Found	Not Found	Not Found	Not Found	Not Found	Not Found	Not Found	Not Found	Not Found	Not Found	Not Found	Not Found	Not Found	High	High	2	0.3923	0	1	1	1	813.391	-0.95	-0.00077	23.3556	4.69	23.56
No	High	Unambiguous	VKTDLLTSKNVPGTEVK	[K].VKTDLLTSKNVPGTEVK.[V]			1	7	1	A0A349Y382	A0A349Y382 [59-75]			BON domain-containing protein OS=Stenotrophomonas sp OX=69392 GN=DCW96_03610 PE=4 SV=1	A0A349Y382; A0A3D5JTT6; A0A7Y9NFC9; A0A1D8Y8M1; A0A246HL83; A0A2R7QG83; A0A6P1EN12	2	1829.04	17	Not Found	Not Found	Not Found	Not Found	Not Found	Not Found	Not Found	Not Found	Not Found	Not Found	Not Found	Not Found	Not Found	Not Found	High	High	2	0.4026	0	1	1	1	915.023	0.15	0.00014	29.4984	4.67
Yes	High	Unambiguous	LEALDALLPSDSPNPIDLLER	[R].LEALDALLPSDSPNPIDLLER.[R]			1	1	1	A0A1D8YE93	A0A1D8YE93 [69-89]			Transcriptional regulator OS=Stenotrophomonas sp. LM091 OX=1904944 GN=BIZ42_17830 PE=4 SV=1	A0A1D8YE93	0	2291.21	21	Not Found	Not Found	Not Found	Not Found	Not Found	Not Found	Not Found	Not Found	Not Found	Not Found	Not Found	Not Found	Not Found	Not Found	High	High	2	0.3978	0	1	1	1	1146.12	10.16	0.01164	90.5389	4.6
No	High	Unambiguous	SLQEGQKVTYDVTQGPKGAQASNIVPAE	[R].SLQEGQKVTYDVTQGPKGAQASNIVPAE.[-]			1	1	1	A0A2M9QYG7	A0A2M9QYG7 [41-68]			Cold-shock protein OS=Stenotrophomonas lactitubi OX=2045214 GN=CR156_13435 PE=4 SV=1	A0A2M9QYG7	2	2915.47	28	Not Found	Not Found	Not Found	Not Found	Not Found	Not Found	Not Found	Not Found	Not Found	Not Found	Not Found	Not Found	Not Found	Not Found	High	High	2	0.3758	0	1	1	1	1458.24	0.83	0.00121	43.2467	4.55	75.97
No	High	Selected	MIDSYNDQKFPETR	[K].MIDSYNDQKFPETR.[A]	1xOxidation [M1]	1xOxidation [M1]	1	4	1	A0A1D8YA69	A0A1D8YA69 [74-87]			Uncharacterized protein OS=Stenotrophomonas sp. LM091 OX=1904944 GN=BIZ42_09495 PE=4 SV=1	A0A1D8YA69; A0A3R8SYB0; A0A498C845; A0A246HHE0	1	1759.8	14	Not Found	Not Found	Not Found	Not Found	Not Found	Not Found	Not Found	Not Found	Not Found	Not Found	Not Found	Not Found	Not Found	Not Found	High	High	2	0.0225	0	1	1	1	880.402	0.31	0.00028	26.4972	4.45	26.33
Yes	High	Unambiguous	TALYSDSAEEPPPPHY	[R].TALYSDSAEEPPPPHY.[-]			1	3	1	A0A7Y9T3K1	A0A7Y9T3K1 [64-79]			Protein SlyX homolog OS=Stenotrophomonas sp. JAI102 OX=2723077 GN=slyX PE=3 SV=1	A0A7Y9T3K1; A0A350FLS3; A0A7Y8GPE0	0	1773.8	16	Not Found	Not Found	Not Found	Not Found	Not Found	Not Found	Not Found	Not Found	Not Found	Not Found	Not Found	Not Found	Not Found	Not Found	High	High	2	0.5523	0	1	1	1	887.402	-0.44	-0.00039	36.7752	4.4	68.65
Yes	High	Unambiguous	IQKGVGEVQSDVGKAR	[K].IQKGVGEVQSDVGKAR.[D]			1	4	1	A0A3N1KQI7	A0A3N1KQI7 [36-51]			CsbD-like protein OS=Stenotrophomonas rhizophila OX=216778 GN=EDF74_1659 PE=3 SV=1	A0A3N1KQI7; A0A7Y9NC24; A0A498CMJ8; A0A246HJ46	2	1670.92	16	Not Found	Not Found	Not Found	Not Found	Not Found	Not Found	Not Found	Not Found	Not Found	Not Found	Not Found	Not Found	Not Found	Not Found	High	High	2	0.5	0	1	1	1	835.963	-0.13	-0.0001	17.6945	4.38	17.72
No	High	Unambiguous	NLATVDLNNGTLWHPVK	[K].NLATVDLNNGTLWHPVK.[AS]			1	3	1	A0A246HHV4	A0A246HHV4 [82-98]			30S ribosomal protein S5 OS=Stenotrophomonas maltophilia OX=40324 GN=rpsE PE=3 SV=1	A0A6G8YGP0; A0A3R8U672; A0A246HHV4	0	1892	17	Not Found	Not Found	Not Found	Not Found	Not Found	Not Found	Not Found	Not Found	Not Found	Not Found	Not Found	Not Found	Not Found	Not Found	High	High	2	0.3517	0	1	1	1	946.504	-0.8	-0.00075	55.0975	4.35
No	High	Unambiguous	AKAAGIEKVAFDR	[RK].AKAAGIEKVAFDR.[SA]			4	32	1	A0A519F2K8; A0A6G8YGU5; A0A3S7KNI2; A0A0R0D6E3	A0A519F2K8 [88-100]; A0A6G8YGU5 [82-94]; A0A3S7KNI2 [82-94]; A0A0R0D6E3 [82-94]			50S ribosomal protein L18 OS=Pseudomonas sp. OX=306 GN=rplR PE=3 SV=1 50S ribosomal protein L18 OS=Stenotrophomonas rhizophila OX=216778 GN=rplR PE=3 SV=1 50S ribosomal protein L18 OS=Stenotrophomonas sp. ESTM1D_MKCIP4_1 OX=2072414 GN=rplR PE=3 SV=1 50S ribosomal protein L18 OS=Stenotrophomonas chelatiphaga OX=517011 GN=rplR PE=3 SV=1	T5K2P7; A0A8E1T2W2; A0A519F2K8; A0A4R4IA07; A0A498C2L6; A0A0R0A9Y6; A0A6G8YGU5; A0A7H1AK19; A0A0Q4QV05; A0A3S7KNI2; A0A0R0CLF3; A0A0M1KUR0; A0A1E7RK77; A0A4P6WWT6; A0A0R0D6E3; A0A126NKW5; A0A023Y722; A0A3N1KMI3; A0A1Y5PYL8; A0A3C0GTN4; A0A0R0AMM4; A0A1A6XV35; A0A7W3FQI9; A0A0M1DR44; A0A3C0X7Q3; A0A0R0C5D9; A0A7H8NTQ9; A0A0D0JHM8; A0A2W6K052; A0A2W5HKZ3; A0A7V8FEK9; A0A2R7R3A9	2	1375.77	13	Not Found	Not Found	Not Found	Not Found	Not Found	Not Found	Not Found	Not Found	Not Found	Not Found	Not Found	Not Found	Not Found	Not Found	High	High	2	0.3869	0	1	1	1	688.388	-0.09	-6e-05	23.1159	4.29	23.3
No	High	Unambiguous	AVDAVIASVTK	[R].AVDAVIASVTK.[A]			1	2	3	A0A246HHN2	A0A246HHN2 [24-34]			HU family DNA-binding protein OS=Stenotrophomonas maltophilia OX=40324 GN=CEE60_18375 PE=3 SV=1	A0A8I0L4K1; A0A246HHN2	0	1073.62	11	Not Found	Not Found	Not Found	Not Found	Not Found	Not Found	Not Found	Not Found	Not Found	Not Found	Not Found	Not Found	Not Found	Not Found	High	High	2	0.3815	0	1	1	1	537.313	-1.77	-0.00095	37.5879	4.22	69.78
No	High	Unambiguous	NLYKEATKAQASAA	[R].NLYKEATKAQASAA.[-]			1	2	2	A0A246HSA1	A0A246HSA1 [73-86]			30S ribosomal protein S16 OS=Stenotrophomonas maltophilia OX=40324 GN=rpsP PE=3 SV=1	A0A0R0CSU6; A0A246HSA1	2	1465.76	14	Not Found	Not Found	Not Found	Not Found	Not Found	Not Found	Not Found	Not Found	Not Found	Not Found	Not Found	Not Found	Not Found	Not Found	High	High	2	0.2571	0	1	1	1	733.386	-0.38	-0.00028	20.2317	4.2	20.1
No	High	Selected	QLANGVQATLDNSETEDKPTVLALR	[R].QLANGVQATLDNSETEDKPTVLALR.[E]			1	7	1	A0A0F5ZNQ9	A0A0F5ZNQ9 [9-33]			DNA-directed RNA polymerase subunit omega OS=Stenotrophomonas maltophilia OX=40324 GN=VM57_16045 PE=3 SV=1	A0A355YEX0; A0A7Y8GKZ3; A0A0F5ZNQ9; A0A3D0GCK3; A0A7U5WIC8; M5CQJ1; A0A0R0CBY2	0	2683.39	25	Not Found	Not Found	Not Found	Not Found	Not Found	Not Found	Not Found	Not Found	Not Found	Not Found	Not Found	Not Found	Not Found	Not Found	High	High	2	0	0	1	1	1	1342.19	-5.39	-0.00723	54.127	4.05	99.42
No	High	Unambiguous	FGVSAAAPVAAAAAAGPAAAVEEQTEFDVILKSAGDKK	[K].FGVSAAAPVAAAAAAGPAAAVEEQTEFDVILKSAGDKK.[V]			1	1	1	A0A246HMJ1	A0A246HMJ1 [31-68]			50S ribosomal protein L7/L12 OS=Stenotrophomonas maltophilia OX=40324 GN=rplL PE=3 SV=1	A0A246HMJ1	2	3628.89	38	Not Found	Not Found	Not Found	Not Found	Not Found	Not Found	Not Found	Not Found	Not Found	Not Found	Not Found	Not Found	Not Found	Not Found	High	Medium	3	0.1089	0	1	1	1	1210.31	9.74	0.01178	80.7614	3.95
No	High	Unambiguous	ETFEVPLQFDNFRD	[K].ETFEVPLQFDNFRD.[-]			1	9	1	A0A246HN18	A0A246HN18 [147-160]			UPF0234 protein CEE60_10605 OS=Stenotrophomonas maltophilia OX=40324 GN=CEE60_10605 PE=3 SV=1	A0A246HN18; A0A3N1KBU1; A0A1D8Y8R7; A0A349Y9L1; A0A8I0GZX9; A0A498CTN5; A0A7Y8KT38; A0A3C0GMV8; A0A6P1EGD8	1	1756.82	14	Not Found	Not Found	Not Found	Not Found	Not Found	Not Found	Not Found	Not Found	Not Found	Not Found	Not Found	Not Found	Not Found	Not Found	High	Medium	2	0.4395	0	1	1	1	878.912	-0.39	-0.00034	69.5182	3.8
No	High	Unambiguous	LKVYSGSEHPHAAQQPQVLDI	[K].LKVYSGSEHPHAAQQPQVLDI.[-]			1	5	1	A0A1B2N8K1	A0A1B2N8K1 [134-154]			50S ribosomal protein L13 OS=Stenotrophomonas rhizophila OX=216778 GN=rplM PE=3 SV=1	A0A1B2N8K1; A0A3R8V3V9; A0A3D5JQG1; A0A7Y9NF35; A0A1D8Y9C5	1	2317.19	21	Not Found	Not Found	Not Found	Not Found	Not Found	Not Found	Not Found	Not Found	Not Found	Not Found	Not Found	Not Found	Not Found	Not Found	High	Medium	2	0.4111	0	1	1	1	1159.1	1.11	0.00129	39.7378	3.77	72.31
No	High	Unambiguous	AEPASPHQPQPAEAATDLSER	[R].AEPASPHQPQPAEAATDLSER.[-]			1	1	1	A0A349Y677	A0A349Y677 [140-160]			Protein sip-5 OS=Stenotrophomonas sp OX=69392 GN=DCW96_09045 PE=4 SV=1	A0A349Y677	0	2202.04	21	Not Found	Not Found	Not Found	Not Found	Not Found	Not Found	Not Found	Not Found	Not Found	Not Found	Not Found	Not Found	Not Found	Not Found	High	Medium	3	0.5399	0	1	1	1	734.685	-0.7	-0.00051	27.9391	3.76	28.58
No	High	Unambiguous	AVKAVADKQDGGETADAAEPVAETA	[R].AVKAVADKQDGGETADAAEPVAETA.[-]			1	1	1	A0A1D8YBX0	A0A1D8YBX0 [153-177]			50S ribosomal protein L10 OS=Stenotrophomonas sp. LM091 OX=1904944 GN=rplJ PE=3 SV=1	A0A1D8YBX0	2	2414.17	25	Not Found	Not Found	Not Found	Not Found	Not Found	Not Found	Not Found	Not Found	Not Found	Not Found	Not Found	Not Found	Not Found	Not Found	High	Medium	3	0.4492	0	1	1	1	805.394	-0.17	-0.00014	24.4568	3.74	24.45
No	High	Unambiguous	DTAEVLSYQLER	[K].DTAEVLSYQLER.[L]			1	6	1	A0A498CBP5	A0A498CBP5 [76-87]			50S ribosomal protein L15 OS=Stenotrophomonas rhizophila OX=216778 GN=rplO PE=3 SV=1	A0A498CBP5; A0A023Y684; A0A4U3GG04; A0A6P1EE03; A0A3C0GTM9; A0A3N1KJU7	0	1423.71	12	Not Found	Not Found	Not Found	Not Found	Not Found	Not Found	Not Found	Not Found	Not Found	Not Found	Not Found	Not Found	Not Found	Not Found	High	Medium	2	0.2761	0	1	1	1	712.358	1.37	0.00098	46.1943	3.73
No	High	Unambiguous	LELAAGVDVQIKLT	[K].LELAAGVDVQIKLT.[-]			2	7	1	A0A3Q8F618; A0A0Q4QUY6	A0A3Q8F618 [90-103]; A0A0Q4QUY6 [90-103]			30S ribosomal protein S10 OS=Stenotrophomonas sp. ZAC14D1_NAIMI4_6 OX=2072410 GN=rpsJ PE=3 SV=1 30S ribosomal protein S10 OS=Stenotrophomonas sp. Leaf70 OX=1736233 GN=rpsJ PE=3 SV=1	A0A0M1KH68; A0A3Q8F618; A0A1Y5PYG1; A0A0Q4QUY6; A0A2W5NG95; A0A2R7INJ1; M5CVF6	1	1469.86	14	Not Found	Not Found	Not Found	Not Found	Not Found	Not Found	Not Found	Not Found	Not Found	Not Found	Not Found	Not Found	Not Found	Not Found	High	Medium	2	0.3811	0	1	1	1	735.433	1.4	0.00103	104.642	3.7	135.36
No	High	Unambiguous	VLDIVDPNDKTVDALMK	[R].VLDIVDPNDKTVDALMK.[L]	1xOxidation [M16]	1xOxidation [M16]	2	8	1	A0A3Q8F618; A0A0Q4QUY6	A0A3Q8F618 [73-89]; A0A0Q4QUY6 [73-89]			30S ribosomal protein S10 OS=Stenotrophomonas sp. ZAC14D1_NAIMI4_6 OX=2072410 GN=rpsJ PE=3 SV=1 30S ribosomal protein S10 OS=Stenotrophomonas sp. Leaf70 OX=1736233 GN=rpsJ PE=3 SV=1	A0A0M1KH68; A0A3Q8F618; A0A0Q4QUY6; A0A2W5NG95; A0A7W3V2A6; A0A0K8QMH7; A0A2R7INJ1; M5CVF6	1	1901.99	17	Not Found	Not Found	Not Found	Not Found	Not Found	Not Found	Not Found	Not Found	Not Found	Not Found	Not Found	Not Found	Not Found	Not Found	High	Medium	2	0.4266	0	1	1	1	951.497	-0.9	-0.00086	48.064	3.61
No	High	Unambiguous	QQHAPQPLPVGDNEG	[K].QQHAPQPLPVGDNEG.[-]			1	1	2	A0A7Y8GSP9	A0A7Y8GSP9 [94-108]			Ribosome-associated translation inhibitor RaiA OS=Stenotrophomonas sp. SAM-B OX=2729141 GN=raiA PE=4 SV=1	A0A7Y8GSP9	0	1586.76	15	Not Found	Not Found	Not Found	Not Found	Not Found	Not Found	Not Found	Not Found	Not Found	Not Found	Not Found	Not Found	Not Found	Not Found	High	Medium	2	0.5056	0	1	1	1	793.882	0.43	0.00034	25.468	3.6	25.09
No	High	Unambiguous	NSDAAAKVGKLVAER	[K].NSDAAAKVGKLVAER.[A]			1	5	1	A0A6G8YGU5	A0A6G8YGU5 [67-81]			50S ribosomal protein L18 OS=Stenotrophomonas rhizophila OX=216778 GN=rplR PE=3 SV=1	A0A6G8YGU5; A0A1E7RK77; A0A023Y722; A0A3C0GTN4; A0A2R7R3A9	2	1528.84	15	Not Found	Not Found	Not Found	Not Found	Not Found	Not Found	Not Found	Not Found	Not Found	Not Found	Not Found	Not Found	Not Found	Not Found	High	Medium	2	0.3493	0	1	1	1	764.925	-1.15	-0.00088	26.6536	3.55	26.55
No	High	Unambiguous	ALIEYDETLKSELR	[R].ALIEYDETLKSELR.[K]			1	1	1	A0A498CJY8	A0A498CJY8 [86-99]			30S ribosomal protein S9 OS=Stenotrophomonas rhizophila OX=216778 GN=rpsI PE=3 SV=1	A0A498CJY8	1	1679.89	14	Not Found	Not Found	Not Found	Not Found	Not Found	Not Found	Not Found	Not Found	Not Found	Not Found	Not Found	Not Found	Not Found	Not Found	High	Medium	2	0.16	0	1	1	1	840.448	1.63	0.00137	49.4897	3.5
No	High	Unambiguous	TSHITVVVGAGK	[R].TSHITVVVGAGK.[-]			1	8	1	A0A7Y8GS92	A0A7Y8GS92 [100-111]			50S ribosomal protein L22 OS=Stenotrophomonas sp. SAM-B OX=2729141 GN=rplV PE=3 SV=1	A0A7W3FQC8; A0A7Y8GS92; A0A0D0JKW6; A0A7Y9NH67; A0A0R0AF97; A0A126NKX0; A0A0M1E7T6; A0A3R8U683	0	1168.67	12	Not Found	Not Found	Not Found	Not Found	Not Found	Not Found	Not Found	Not Found	Not Found	Not Found	Not Found	Not Found	Not Found	Not Found	High	Medium	2	0.3855	0	1	1	1	584.839	1.17	0.00069	18.9219	3.45	18.87
No	High	Unambiguous	DLAHAEIEAAANRAR	[K].DLAHAEIEAAANRAR.[E]			1	5	1	A0A1D8Y8X3	A0A1D8Y8X3 [103-117]			ATP synthase subunit b OS=Stenotrophomonas sp. LM091 OX=1904944 GN=atpF PE=3 SV=1	A0A1D8Y8X3; A0A7Y9NFJ5; A0A3D5JS03; A0A023XZY0; A0A6P1EHA9	1	1607.82	15	Not Found	Not Found	Not Found	Not Found	Not Found	Not Found	Not Found	Not Found	Not Found	Not Found	Not Found	Not Found	Not Found	Not Found	High	Medium	2	0.172	0	1	1	1	804.415	-1.12	-0.0009	35.4694	3.43
